# Supplementary material for: Polymorphisms in early neurodevelopmental genes affect natural variation in alcohol sensitivity in adult drosophila
Source: BMC Genomics. 2015 Oct 26;16:865. doi: 10.1186/s12864-015-2064-5 (PMC4624176; doi:10.1186/s12864-015-2064-5)
Supplement: Additional file 2: — METs for each DGRP line for males and females, by treatment (E1, E2, T). (XLSX 73 kb) [file 12864_2015_2064_MOESM2_ESM.xlsx]

## Sheet: Data File S1
DGRP line	E1_M	SE(E1_M)	E2_M	SE (E2_M)	E1_F	SE(E1_F)	E2_F	SE(E2_F)	T_M	SE(T_M)	T_F	SE(T_F)
DGRP_21	5.6598	0.154489	8.19895	0.270609	5.79303	0.178544	11.4641	0.307303	0.793694	0.326465	1.94742	0.32082
DGRP_26	11.5428	0.28594	11.8066	0.308933	7.81212	0.215347	10.326	0.295764	0.124589	0.11852	0.827809	0.121516
DGRP_28	8.95364	0.138149	12.3448	0.169213	7.73282	0.201739	10.2732	0.218112	1.25517	0.13569	0.856932	0.000940298
DGRP_31	5.65345	0.142781	9.11103	0.175203	5.04169	0.119227	8.51752	0.186794	1.28348	0.0489051	1.17548	0.0856544
DGRP_32	8.59489	0.139385	8.26923	0.15685	6.715	0.174716	7.97589	0.160178	-0.11216	0.154505	0.429157	0.308856
DGRP_38	6.54566	0.192562	8.82709	0.257424	7.16145	0.168818	10.0954	0.234445	0.846282	0.0550331	1.00224	0.114021
DGRP_40	4.52422	0.118536	7.29636	0.214452	6.03619	0.182081	9.24313	0.230471	1.02505	0.137653	1.07971	0.313383
DGRP_41	7.84165	0.225006	8.99202	0.269835	9.02422	0.253372	7.74136	0.384692	0.406223	0.0633676	-0.398385	0.22721
DGRP_42	6.77588	0.202198	11.4865	0.244507	8.83	0.240901	12.3795	0.34889	1.76814	0.350353	1.1997	0.0526709
DGRP_45	6.30571	0.133969	8.96123	0.18666	4.38767	0.1469	8.54429	0.171715	0.910262	0.027879	1.41884	0.329931
DGRP_48	6.31607	0.202244	8.31135	0.236201	6.51834	0.203992	9.07077	0.205749	0.742845	0.066778	0.855032	1.9879e-05
DGRP_49	9.95902	0.211235	13.2702	0.379285	8.47779	0.200526	13.8895	0.265276	1.26299	0.185288	1.82314	0.138313
DGRP_57	9.87105	0.188779	12.6218	0.272048	7.34675	0.155495	12.2069	0.201932	0.896692	0.169047	1.56268	0.165759
DGRP_59	8.52563	0.158518	13.9937	0.239059	8.46207	0.179907	13.391	0.259973	2.01071	0.13759	1.65496	0.301252
DGRP_69	5.48543	0.227829	8.3125	0.279686	5.52784	0.145988	7.98942	0.161275	1.04435	0.226832	0.823832	0.0644205
DGRP_73	7.83354	0.397093	10.7312	0.418695	2.19068	0.220957	6.31565	0.377245	1.09231	0.534482	1.4213	0.24143
DGRP_75	8.94713	0.175413	11.804	0.206298	6.35587	0.129437	9.80833	0.203452	1.07668	0.288573	1.16485	0.144109
DGRP_83	8.72935	0.173266	11.01	0.222611	7.19701	0.154015	10.9259	0.189868	0.816787	0.0709884	1.19077	0.379176
DGRP_85	7.02783	0.179851	9.25311	0.298548	5.27645	0.184908	8.596	0.272918	0.820358	0.0130945	1.05125	0.388535
DGRP_88	5.27896	0.112469	7.35527	0.208074	6.40176	0.195651	6.5396	0.187752	0.787906	0.360512	0.0549652	0.205667
DGRP_91	8.7903	0.16167	11.5753	0.253005	7.29822	0.183755	9.24624	0.251434	1.0073	0.0633148	0.681694	0.0465762
DGRP_93	4.59266	0.129296	6.50453	0.130877	4.50616	0.172882	7.51292	0.16427	0.727166	0.103875	1.02097	0.0333608
DGRP_100	8.62218	0.287442	10.3471	0.292121	8.21946	0.221426	9.2791	0.327587	0.620566	0.262325	0.34559	0.522677
DGRP_101	11.4321	0.211264	13.2375	0.237835	13.05	0.21192	15.7221	0.253312	0.683476	0.279097	0.926475	0.198114
DGRP_105	9.50891	0.22798	9.6144	0.194884	7.43714	0.261478	8.84656	0.239564	0.0219455	0.175128	0.471414	0.154026
DGRP_109	7.51073	0.255757	8.26209	0.151323	9.28435	0.204269	9.14679	0.172954	0.273109	0.13656	-0.0404983	0.270098
DGRP_129	7.34961	0.123946	9.81173	0.153123	6.52098	0.161011	8.61198	0.207025	0.861561	0.168192	0.657302	0.182797
DGRP_136	9.15106	0.213877	12.6126	0.299459	8.15667	0.234436	11.5842	0.283584	1.29103	0.071616	1.13323	0.0917711
DGRP_138	10.0316	0.162731	12.5002	0.224179	8.9463	0.1718	10.8213	0.185841	0.921521	0.156004	0.657817	0.265347
DGRP_142	15.0385	0.292233	18.7977	0.401168	11.7176	0.32218	14.6537	0.298808	1.38078	0.0679249	1.00054	0.285347
DGRP_149	8.58056	0.217701	11.2334	0.263403	9.66669	0.172928	11.83	0.259167	1.00285	0.398118	0.732717	0.0414215
DGRP_153	8.82749	0.215402	11.4228	0.290216	8.04794	0.157152	11.5136	0.275835	0.97062	0.248026	1.16603	0.146317
DGRP_158	6.90279	0.244758	12.1115	0.362474	5.93679	0.191165	8.7728	0.204086	1.93715	0.0650237	0.845636	0.259122
DGRP_161	10.1093	0.200354	10.0515	0.281529	10.3752	0.232602	10.9643	0.332152	-0.00947786	0.00296603	0.197472	0.166339
DGRP_176	10.3323	0.226059	8.90123	0.222583	7.90295	0.192324	8.66527	0.266901	-0.647791	0.449563	0.410221	0.20466
DGRP_177	4.30907	0.213005	7.20889	0.268933	3.82406	0.191125	5.33754	0.259228	1.07956	0.432936	0.534095	0.013978
DGRP_181	10.7506	0.258682	13.2481	0.358322	8.07084	0.175316	11.0032	0.208119	1.08627	0.403867	1.02244	0.00138936
DGRP_189	5.61965	0.18786	9.33028	0.263191	6.1304	0.18023	10.5429	0.292918	1.32371	0.064489	1.54616	0.34458
DGRP_195	12.2724	0.179757	11.4051	0.325302	10.4109	0.301429	10.1769	0.365372	-0.343688	0.239201	-0.0760387	0.206356
DGRP_208	7.46426	0.235553	11.0101	0.248571	5.89383	0.144138	9.86937	0.196081	1.30629	0.255189	1.33616	0.275348
DGRP_217	11.3912	0.30509	18.1169	0.397446	8.14796	0.229346	15.7344	0.303683	2.46433	0.288705	2.54097	0.166507
DGRP_223	3.09636	0.0980081	4.65417	0.174341	1.77205	0.0958144	4.75779	0.150191	0.552243	0.077596	1.00096	0.301488
DGRP_227	5.56206	0.147849	8.6903	0.199472	6.78498	0.206025	9.8964	0.199639	0.847542	0.391086	0.439753	0.22748
DGRP_228	8.17356	0.21596	10.7007	0.282477	7.24647	0.173743	11.2405	0.237391	0.965604	0.172071	1.35935	0.180773
DGRP_229	8.01611	0.236522	12.6576	0.358053	5.05	0.136675	8.72008	0.168056	1.71265	0.0898625	1.22089	0.11873
DGRP_233	11.1815	0.214388	12.883	0.301934	9.39295	0.198218	11.651	0.275884	0.683699	0.1567	0.770812	0.136915
DGRP_235	7.64012	0.194615	8.70452	0.240453	6.14744	0.237036	10.7537	0.277149	0.431289	0.382135	1.52924	0.229489
DGRP_237	8.7094	0.272312	10.2268	0.260518	5.32422	0.180727	8.92887	0.229386	0.562472	0.0880969	1.22669	0.0640984
DGRP_239	8.14492	0.147675	10.8296	0.181067	7.6614	0.15375	10.8675	0.148859	0.990274	0.281469	1.11959	0.253997
DGRP_256	6.75869	0.133762	9.74768	0.253395	5.33227	0.153696	8.57503	0.234211	1.06835	0.0874168	1.28376	0.204964
DGRP_280	9.64978	0.292132	11.9493	0.323417	7.23784	0.287721	11.53	0.352667	0.830865	0.158241	1.44807	0.130193
DGRP_287	5.87759	0.10982	6.59277	0.15594	4.35721	0.111924	6.47779	0.145494	0.247288	0.181491	0.74219	0.105001
DGRP_301	7.31719	0.154566	9.99163	0.190795	7.80941	0.17737	7.835	0.160395	0.995236	0.12056	-0.0132312	0.431689
DGRP_303	9.97338	0.146906	13.8178	0.19882	9.72667	0.143858	11.4307	0.178227	1.48119	0.05612	0.587407	0.142483
DGRP_304	7.91089	0.190018	11.6386	0.27052	6.8978	0.138682	10.6057	0.234576	1.36199	0.13564	1.26027	0.432768
DGRP_306	8.24881	0.152104	11.8285	0.219811	7.14138	0.168646	10.7269	0.195236	1.34493	0.050428	1.21539	0.238841
DGRP_307	5.85275	0.176271	12.4685	0.246036	4.58595	0.186621	10.8175	0.320353	2.4329	0.101983	2.05905	0.0724524
DGRP_309	7.08281	0.220599	10.0848	0.286651	6.46171	0.147917	9.02628	0.195844	1.07716	0.135067	0.893118	0.155946
DGRP_310	4.85013	0.186561	9.45432	0.230573	4.67454	0.17659	6.68125	0.212159	1.66008	0.0362888	0.659735	0.0801018
DGRP_313	6.42497	0.176191	10.9197	0.172484	4.92961	0.123427	8.83778	0.158212	1.69554	0.330383	1.31967	0.128375
DGRP_315	5.31762	0.27268	9.49312	0.22769	6.21653	0.214376	10.032	0.187269	1.54524	0.0204716	1.28219	0.104117
DGRP_317	6.2836	0.224823	10.4147	0.248425	6.75417	0.165935	9.48183	0.261527	1.5184	0.167128	0.908941	0.14666
DGRP_318	8.86903	0.157939	12.1129	0.151161	6.90243	0.150802	13.1459	0.286137	1.19034	0.268006	2.09662	0.187974
DGRP_319	11.5707	0.318516	14.6709	0.403016	9.2203	0.306406	13.0544	0.446884	1.14886	0.0468968	1.3689	0.188154
DGRP_320	8.19658	0.189705	12.515	0.334695	10.3406	0.24288	11.4823	0.176091	1.58288	0.153839	0.368187	0.129047
DGRP_321	6.57311	0.252077	8.40485	0.329699	7.02449	0.164712	9.06031	0.185164	0.705219	0.0944624	0.703472	0.204402
DGRP_324	6.79775	0.169002	10.2938	0.192203	5.55435	0.120045	9.61038	0.161268	1.33068	0.0954983	1.40435	0.224728
DGRP_325	11.2181	0.503457	11.5496	0.617051	11.4289	0.387389	11.5866	0.562801	0.226191	0.288134	0.0670295	0.285005
DGRP_332	8.75851	0.12434	10.8025	0.193699	11.7374	0.23112	14.0597	0.338273	0.792201	0.213554	0.706982	0.222006
DGRP_335	8.18688	0.185598	10.0146	0.206353	7.31321	0.177629	7.98	0.145458	0.654831	0.142246	0.290895	0.0249558
DGRP_336	5.45005	0.161199	8.74437	0.264545	4.04254	0.161068	8.01474	0.295689	1.19492	0.190357	1.28963	0.271805
DGRP_338	7.66982	0.280498	8.57522	0.328358	7.58886	0.290268	10.0869	0.368388	0.319981	0.200882	0.853236	0.000298864
DGRP_340	8.22439	0.157628	11.9019	0.225539	7.56784	0.282311	10.2936	0.312467	1.33005	0.309855	0.941608	0.203951
DGRP_348	9.8279	0.250459	8.30094	0.300956	9.04571	0.112477	7.37737	0.160018	-0.542222	0.34718	-0.558274	0.0096334
DGRP_350	6.33336	0.119351	7.34876	0.216311	7.69859	0.201631	9.03	0.322415	0.374563	0.0684007	0.503345	0.000783751
DGRP_352	7.74703	0.272363	6.69	0.317587	7.1626	0.280573	7.24378	0.272769	-0.367915	0.0120315	0.0743505	0.241951
DGRP_354	7.29535	0.221878	8.71105	0.1823	5.58476	0.166022	9.06204	0.191516	0.535612	0.052602	1.16458	0.0843358
DGRP_355	6.93063	0.13686	10.0089	0.217261	5.07471	0.136013	8.44496	0.144261	1.13773	0.0205364	1.12564	0.0673191
DGRP_356	6.61461	0.275587	8.23244	0.310902	3.96829	0.220977	5.85574	0.267717	0.592237	0.0814443	0.658276	0.268463
DGRP_357	5.89772	0.108488	11.0194	0.23269	6.38333	0.0978044	8.84714	0.13852	1.8908	0.0463678	0.835799	0.0835844
DGRP_358	8.10158	0.155096	8.80177	0.201787	10.3627	0.141971	8.09811	0.155512	0.23562	0.309784	-0.754622	0.136906
DGRP_359	6.292	0.154273	11.6825	0.233328	5.38848	0.183498	10.217	0.227125	1.96641	0.107368	1.63802	0.0406257
DGRP_360	8.78417	0.158748	10.8104	0.152956	7.25972	0.145646	11.9614	0.227963	0.800423	0.388678	1.6007	0.0383566
DGRP_361	6.45724	0.156346	12.5094	0.325725	6.15199	0.160802	8.60686	0.219689	2.31654	0.710354	1.08504	0.0478594
DGRP_362	10.7506	0.220801	13.5509	0.309903	9.27284	0.198141	12.2952	0.225712	1.01588	0.110378	1.02583	0.174887
DGRP_365	4.66167	0.137276	10.5467	0.179011	5.11739	0.115154	10.0514	0.183432	2.18815	0.132666	1.6375	0.185133
DGRP_367	6.95773	0.181409	10.3346	0.353073	7.06252	0.142208	8.05326	0.24002	1.252	0.0245352	0.48924	0.0159931
DGRP_370	6.02338	0.16128	7.80379	0.245217	5.70747	0.130679	8.55517	0.217399	0.626823	0.0371465	0.9578	0.23117
DGRP_371	9.1674	0.203	9.13571	0.257584	9.77586	0.20295	10.3582	0.279948	-0.000439894	0.0711735	0.249511	0.184783
DGRP_373	6.23467	0.188592	8.0606	0.299487	5.79044	0.140053	6.84477	0.242923	0.683107	0.323219	0.402761	0.273482
DGRP_374	4.68545	0.207047	9.63576	0.269092	1.185	0.106737	5.62463	0.234083	1.83209	0.0596678	1.49852	0.0311256
DGRP_375	9.91722	0.230892	14.1013	0.361082	10.8832	0.25135	13.8166	0.284115	1.57358	0.0652976	1.15361	0.503347
DGRP_377	8.65336	0.203286	12.6121	0.313107	8.76393	0.223285	15.3884	0.317135	1.51044	0.0660919	2.22994	0.214812
DGRP_379	11.2028	0.18584	13.7633	0.281255	14.0099	0.343468	13.6345	0.236572	0.997153	0.150858	-0.0094491	0.407951
DGRP_380	7.07319	0.171788	8.0495	0.201578	6.27864	0.170471	9.09021	0.173267	0.363311	0.146815	0.942827	0.0526427
DGRP_381	7.45759	0.194568	8.6242	0.231056	8.96129	0.203837	9.42448	0.225504	0.414205	0.133531	0.148387	0.225768
DGRP_382	4.98301	0.187518	10.0847	0.26249	4.23733	0.196118	10.0004	0.25513	1.87214	0.174482	1.93599	0.362138
DGRP_383	7.76869	0.211288	7.79155	0.201737	7.92927	0.181576	8.2804	0.230925	-0.00934698	0.219913	0.124825	0.106015
DGRP_385	11.5371	0.226878	15.2041	0.352749	9.24735	0.195712	11.5215	0.276685	1.2981	0.140099	0.793261	0.0535862
DGRP_386	9.41748	0.275599	5.78443	0.307994	9.2181	0.258606	7.83042	0.305781	-1.32903	0.0482792	-0.465864	0.096615
DGRP_390	7.35383	0.216546	6.45151	0.282	6.64837	0.194193	6.23932	0.251158	-0.380646	0.227806	-0.15245	0.0325161
DGRP_391	7.22742	0.154539	8.68878	0.206207	7.98135	0.155749	9.02105	0.15251	0.514934	0.123901	0.363925	0.0202407
DGRP_392	5.46571	0.0994645	7.8	0.188378	3.80878	0.105302	7.21109	0.148367	0.862085	0.0161439	1.14396	0.192668
DGRP_395	7.93377	0.202193	10.2094	0.260235	7.58299	0.210775	9.05229	0.199719	0.85542	0.183345	0.512696	0.23104
DGRP_397	4.77995	0.150485	6.61248	0.152096	4.88543	0.140118	6.58415	0.182504	0.67731	0.184407	0.597587	0.290082
DGRP_399	7.3891	0.172027	11.5699	0.258104	8.12148	0.144627	9.59335	0.156695	1.48391	0.286811	0.524927	0.0363822
DGRP_405	4.10028	0.151486	7.09683	0.182908	4.41753	0.152552	7.60895	0.169169	1.05214	0.256486	1.07839	0.0533473
DGRP_406	8.54857	0.158216	8.25449	0.188899	7.96594	0.137345	9.26444	0.158652	-0.103012	0.085869	0.445677	0.0640823
DGRP_409	9.32643	0.182545	11.1019	0.193401	10.343	0.218973	10.3525	0.258851	0.664863	0.0924141	-0.00506757	0.0565878
DGRP_426	8.21942	0.232673	10.0354	0.191586	7.53502	0.184477	9.68688	0.161196	0.668925	0.0940876	0.728781	0.0230798
DGRP_427	11.5998	0.196739	11.8588	0.288913	6.22399	0.236283	8.90114	0.295205	0.122017	0.253984	0.894172	0.093445
DGRP_437	6.74408	0.126772	10.376	0.139425	6.45638	0.132483	9.96342	0.136558	1.35448	0.264143	1.1739	0.118715
DGRP_439	5.26658	0.24608	9.23868	0.390699	5.27278	0.183639	10.8547	0.320763	1.46226	0.00225412	1.95553	0.0982723
DGRP_440	8.34725	0.296253	12.3176	0.486318	8.14043	0.292428	12.3021	0.443401	1.48524	0.187535	1.44085	0.255745
DGRP_441	9.36221	0.282615	11.561	0.452087	8.58326	0.255861	12.2359	0.417602	0.806669	0.037844	1.23637	0.222586
DGRP_443	3.59235	0.242935	7.8439	0.215378	3.66744	0.200774	8.86546	0.277969	1.57332	0.00338444	1.74504	0.168439
DGRP_461	2.78986	0.0836269	3.87279	0.172989	1.77774	0.100915	4.05306	0.171875	0.401	0.201706	0.750721	0.160106
DGRP_486	5.71287	0.137808	9.24562	0.179627	5.78128	0.157094	8.50983	0.178516	1.28524	0.172891	0.936755	0.0428264
DGRP_491	5.52516	0.18745	8.89216	0.21701	4.35753	0.136893	10.0789	0.183688	1.23284	0.0123754	1.95698	0.209779
DGRP_492	7.94397	0.198682	11.6483	0.298396	7.45826	0.148957	11.9007	0.351257	1.36687	0.0690491	1.5393	0.202015
DGRP_502	8.65215	0.21594	12.1397	0.344695	7.62013	0.222503	11.2193	0.256481	1.24871	0.226743	1.20904	0.480234
DGRP_505	7.55391	0.24049	10.3398	0.260518	7.1331	0.206829	9.83907	0.217168	1.02895	0.0641619	0.892956	0.284657
DGRP_508	10.1536	0.273979	8.95395	0.372995	9.93491	0.249388	9.34	0.32728	-0.454767	0.0989104	-0.202552	0.0746974
DGRP_509	8.1481	0.190698	12.7914	0.302103	3.61032	0.159899	7.52529	0.259496	1.74534	0.0483985	1.27824	0.0971597
DGRP_513	7.20511	0.179753	9.63904	0.224728	6.01319	0.157569	8.99919	0.244731	0.901332	0.00449222	0.981242	0.00203802
DGRP_517	6.22554	0.134576	8.60034	0.159792	5.59099	0.126115	8.87565	0.169634	0.841868	0.264999	1.10868	0.0934433
DGRP_528	6.86354	0.173362	9.50746	0.193887	6.95327	0.138487	9.33413	0.196358	0.990562	0.111204	0.853396	0.25932
DGRP_530	5.98048	0.255104	8.42682	0.357622	3.81268	0.175984	7.20983	0.228896	0.940401	0.205403	1.15713	0.0570357
DGRP_531	8.03298	0.219722	14.8728	0.318451	7.23893	0.175119	12.3506	0.285881	2.46647	0.391528	1.58521	0.346376
DGRP_535	9.44211	0.175617	14.4472	0.346691	6.42692	0.168726	11.9661	0.229274	1.82747	0.241201	1.88749	0.269212
DGRP_551	9.36538	0.240675	8.14365	0.281734	8.37542	0.214131	10.0745	0.299558	-0.453372	0.0875693	0.586466	0.257354
DGRP_555	13.5408	0.196749	14.9123	0.261861	10.5279	0.202678	14.0839	0.179318	0.532882	0.227394	1.20783	0.124737
DGRP_559	3.95594	0.185944	6.48821	0.245769	3.90701	0.193056	7.512	0.262783	0.938329	0.0190341	1.20946	0.172461
DGRP_563	7.29603	0.327261	11.7568	0.338591	5.21098	0.232278	11.9386	0.235771	1.64868	0.22681	2.27204	0.00436121
DGRP_566	7.0677	0.187001	8.07704	0.279059	8.10783	0.196433	8.54128	0.34012	0.379421	0.224674	0.137924	0.578176
DGRP_584	8.66327	0.174206	6.64797	0.204475	8.80876	0.166101	7.38375	0.208417	-0.732703	0.0867572	-0.452583	0.312248
DGRP_589	9.18857	0.278135	16.3075	0.317202	7.10477	0.229897	14.4286	0.293525	2.62333	0.303829	2.41696	0.281936
DGRP_595	8.78255	0.197849	9.95966	0.182203	8.90845	0.160525	12.669	0.191084	0.430809	0.0363566	1.27815	0.121617
DGRP_596	6.63552	0.255404	9.61	0.288399	6.56166	0.263483	8.6338	0.180196	1.12653	0.185659	0.679994	0.240322
DGRP_627	9.89034	0.347983	9.5744	0.396819	8.00865	0.215678	9.826	0.307954	-0.0765656	0.044327	0.598541	0.378819
DGRP_630	7.83753	0.316941	9.53493	0.298237	6.06301	0.262189	9.75655	0.288094	0.628536	0.142002	1.2023	0.387342
DGRP_634	7.08519	0.284605	11.5527	0.309131	4.41645	0.203315	11.328	0.305827	1.63657	0.266624	2.30067	0.182498
DGRP_639	10.3818	0.241975	12.5848	0.326965	7.68171	0.211327	8.90729	0.218682	0.822562	0.200051	0.471102	0.350064
DGRP_642	5.62041	0.141924	9.06983	0.24306	5.45849	0.168367	7.50702	0.169169	1.25294	0.0273583	0.686208	0.0940719
DGRP_646	4.12476	0.166925	5.34246	0.224777	3.68913	0.121716	6.74448	0.175678	0.439637	0.155504	1.01932	0.11426
DGRP_703	6.06028	0.195909	9.81573	0.204586	6.33026	0.187684	13.115	0.232661	1.39299	0.163538	2.24815	0.584535
DGRP_705	7.20167	0.196844	13.6632	0.232066	6.712	0.199874	10.7836	0.256568	2.36705	0.473143	1.37399	0.0221265
DGRP_707	10.9457	0.164744	12.6314	0.231967	8.95572	0.230065	10.3719	0.26363	0.625842	0.00798803	0.479006	0.0801765
DGRP_712	8.61747	0.175462	11.9715	0.249305	6.87882	0.187183	10.8882	0.211255	1.22663	0.190078	1.33987	0.0379792
DGRP_714	5.87813	0.107346	8.55554	0.120764	5.89556	0.136718	7.83353	0.159333	0.993745	0.0344982	0.663434	0.0830862
DGRP_716	8.17926	0.301884	10.5197	0.350828	8.44667	0.247911	12.2775	0.259045	0.881021	0.104883	1.32517	0.40006
DGRP_721	2.10365	0.189337	6.39927	0.2517	2.39097	0.110314	5.38437	0.193873	1.58595	0.134425	1.01165	0.00848479
DGRP_727	5.73477	0.188515	9.72526	0.219102	7.3215	0.194146	9.27356	0.218058	1.49482	0.0816692	0.561112	0.165841
DGRP_730	16.1524	0.330432	15.3423	0.404605	15.5242	0.433604	15.7056	0.456139	-0.365623	0.16012	0.0771506	0.281804
DGRP_732	5.22338	0.148982	9.37117	0.175805	4.68811	0.115194	7.49376	0.146633	1.52919	0.0018754	0.932538	0.121083
DGRP_737	8.30929	0.239165	12.2549	0.307265	11.3896	0.23064	15.7709	0.297311	1.42568	0.423648	1.52735	0.242213
DGRP_738	5.047	0.192357	7.64429	0.246556	5.67327	0.167855	8.15078	0.211425	0.918311	0.282141	0.851961	0.146197
DGRP_748	6.2051	0.11689	7.60974	0.167269	5.42854	0.151852	7.41864	0.178713	0.509954	0.410548	0.70025	0.212037
DGRP_757	8.8728	0.303095	12.6939	0.413594	7.94569	0.267943	12.6443	0.337236	1.40573	0.0791107	1.59733	0.0789609
DGRP_761	4.91732	0.201916	7.5415	0.151582	4.36219	0.135742	7.0306	0.168257	0.975507	0.173029	0.906598	0.013134
DGRP_765	5.39917	0.143796	7.21778	0.209358	7.12836	0.171196	9.65348	0.217468	0.68996	0.371197	0.862251	0.0967909
DGRP_774	6.17329	0.120372	10.9976	0.136394	5.66904	0.0983596	9.06789	0.112489	1.79691	0.131089	1.16623	0.110651
DGRP_776	7.73371	0.193648	9.43203	0.307008	8.49833	0.246561	10.8388	0.269952	0.66191	0.418745	0.788214	0.0267541
DGRP_783	7.60827	0.222387	10.9557	0.299975	6.59246	0.180591	10.6888	0.310183	1.24151	0.121572	1.49052	0.388045
DGRP_786	9.18658	0.188927	11.8473	0.192932	12.0526	0.23639	15.5562	0.324178	1.00282	0.441211	1.18523	0.266339
DGRP_787	8.84042	0.170216	11.8592	0.347582	5.68566	0.139848	9.35703	0.168541	1.12074	0.0380709	1.33039	0.0930812
DGRP_790	8.1069	0.272203	10.6352	0.362392	8.69279	0.314531	10.6784	0.247134	0.976581	0.0653288	0.819738	0.49827
DGRP_796	9.78923	0.317848	10.9238	0.411206	5.47755	0.184137	8.52954	0.221844	0.434339	0.210597	1.03269	0.0291452
DGRP_799	6.52232	0.120566	9.28457	0.130283	6.38817	0.149385	8.17206	0.157725	1.00812	0.00955021	0.575231	0.0681092
DGRP_801	4.18165	0.118659	6.12325	0.147086	3.03838	0.130723	6.29185	0.157001	0.791872	0.286824	1.13785	0.188311
DGRP_802	7.11254	0.210774	7.15429	0.226643	6.80252	0.149428	8.9714	0.223716	0.0754713	0.253266	0.744753	0.231771
DGRP_804	6.88412	0.178583	9.84694	0.258344	4.5843	0.152111	6.88645	0.166675	1.10757	0.100255	0.755435	0.220686
DGRP_805	7.31106	0.199433	8.56286	0.247498	5.30894	0.14805	9.99746	0.226532	0.471456	0.0950724	1.66112	0.219453
DGRP_808	11.8901	0.263836	13.2283	0.505873	11.1207	0.248685	12.063	0.499115	0.461928	0.146991	0.325019	0.389155
DGRP_810	6.16389	0.174676	7.55574	0.195853	4.71322	0.191513	6.85128	0.176762	0.511293	0.0930884	0.733439	0.0606934
DGRP_812	6.50906	0.298512	11.5886	0.384172	6.82767	0.312599	10.7496	0.392756	1.85281	0.083601	1.32541	0.0739001
DGRP_818	6.44738	0.213519	9.45904	0.282305	2.94729	0.176341	5.09304	0.261201	1.11093	0.0384528	0.688801	0.224185
DGRP_819	9.87962	0.246337	12.7728	0.351959	12.4328	0.267327	11.7207	0.343327	1.11022	0.109143	-0.261297	0.0251104
DGRP_820	7.12959	0.245098	9.52261	0.234969	5.54282	0.179102	8.96618	0.199333	0.871852	0.185417	1.11041	0.19132
DGRP_821	9.53667	0.275246	20.8139	0.513889	8	0.246479	17.2706	0.392629	4.2201	0.3753	3.09314	0.0869989
DGRP_822	7.27611	0.162452	8.00906	0.223447	6.32401	0.137373	8.00922	0.162319	0.295912	0.146185	0.535845	0.129332
DGRP_832	6.90111	0.157841	10.4579	0.279537	6.44529	0.208389	10.325	0.256146	1.29898	0.196264	1.31321	0.0953486
DGRP_837	11.332	0.236695	15.5795	0.350061	9.75245	0.231163	15.1128	0.316795	1.5309	0.241578	1.83108	0.0592992
DGRP_843	9.04861	0.277938	14.234	0.409445	7.04813	0.222954	12.0432	0.267554	1.91149	0.054155	1.65776	0.0894324
DGRP_849	9.95925	0.209924	13.2567	0.220459	8.11667	0.236675	11.4433	0.224732	1.20786	0.0344907	1.09878	0.125098
DGRP_850	8.01452	0.219754	13.1569	0.338939	9.23056	0.24957	12.8311	0.352316	1.8814	0.266983	1.11375	0.725277
DGRP_852	4.326	0.116699	10.1004	0.254035	4.36375	0.111363	7.37105	0.17454	2.13609	0.176274	1.0009	0.352252
DGRP_853	8.1567	0.325514	13.604	0.50265	7.04881	0.27964	11.5932	0.514	1.93667	0.398742	1.55957	0.137998
DGRP_855	10.5148	0.208975	12.8352	0.27042	11.1132	0.192446	14.9767	0.320988	0.840568	0.318455	1.33067	0.358077
DGRP_857	5.56007	0.243604	11.0107	0.402533	5.15519	0.184812	8.69016	0.269499	2.17839	0.439471	1.19082	0.0485986
DGRP_859	5.78516	0.187007	10.871	0.369153	6.49511	0.175662	10.1672	0.264433	1.90162	0.108271	1.23612	0.0966458
DGRP_861	5.24763	0.149095	8.76158	0.226536	5.05359	0.205189	8.67677	0.199673	1.29782	0.12436	1.22578	0.0529933
DGRP_879	6.62436	0.196496	10.1229	0.215889	5.8375	0.180188	9.97667	0.252838	1.3428	0.627816	1.3827	0.148962
DGRP_882	6.04322	0.24231	9.98517	0.356817	7.00141	0.207499	11.8034	0.330924	1.45112	0.0278602	1.62466	0.0411734
DGRP_884	7.4432	0.185721	12.1577	0.297393	7.62	0.206799	11.0581	0.34552	1.73912	0.0915156	1.16262	0.134997
DGRP_887	5.64894	0.141563	7.6094	0.168427	3.70408	0.11772	7.3757	0.166032	0.715324	0.222737	1.25551	0.0323632
DGRP_890	5.69346	0.162825	8.66079	0.203492	6.48275	0.173152	10.149	0.195604	1.0968	0.0764128	1.22829	0.140227
DGRP_892	10.7064	0.279824	14.3811	0.377954	12.1808	0.224157	14.2851	0.354181	1.34987	0.249934	0.814193	0.436773
DGRP_894	12.4768	0.236776	11.9654	0.35006	9.03659	0.304921	12.3691	0.317764	-0.157854	0.436459	1.13136	0.0304905
DGRP_897	7.71524	0.166292	10.9084	0.237922	7.49506	0.192776	11.9818	0.251688	1.21115	0.39642	1.51306	0.17747
DGRP_900	6.39432	0.25221	10.83	0.301708	5.79848	0.251179	8.36667	0.301806	1.60511	0.388868	0.841592	0.114959
DGRP_907	12.1663	0.373895	16.1657	0.485959	10.6712	0.285508	16.0437	0.38664	1.4726	0.239765	1.77467	0.239722
DGRP_908	13.3539	0.257625	21.0698	0.493379	9.65483	0.189049	14.7663	0.351518	2.87053	0.202003	1.72673	0.197161
DGRP_911	8.46739	0.160929	13.4896	0.22072	7.24885	0.163655	11.0546	0.240204	1.87985	0.10264	1.24843	0.0872193
DGRP_913	8.19979	0.188436	12.7254	0.339135	6.24711	0.149616	12.9478	0.28896	1.47999	0.305304	2.19408	0.279822
