# Supplementary material for: Polymorphisms in early neurodevelopmental genes affect natural variation in alcohol sensitivity in adult drosophila
Source: BMC Genomics. 2015 Oct 26;16:865. doi: 10.1186/s12864-015-2064-5 (PMC4624176; doi:10.1186/s12864-015-2064-5)
Supplement: Additional file 4: — GWA analyses of MET in the DGRP following a single ethanol exposure (E1). All variants significant at a nominal P-value < 5 × 10-5 in any test are listed. Effects are one-half the mean difference in MET between the major and minor allele classes. (XLSX 69 kb) [file 12864_2015_2064_MOESM4_ESM.xlsx]

## Sheet: Data File S2
SNP ID	Minor Allele	Major Allele	Reference Allele	Minor Allele Frequency	Minor Allele Count	Major Allele Count	Female Effect Size	Female P-value	Male Effect Size	Male P-value	Male-Female Effect Size	Male-Female P-value	Gene 1 FlyBase ID	Gene 1 Symbol	Gene 1 Site Class	Gene 1 Position (bp)	Gene 2 FlyBase ID	Gene 2 Symbol	Gene 2 Site Class	Gene 2 Position (bp)
2L_10457748_SNP	A	G	G	0.266	50	138	0.6324	0.000267214	0.7162	4.02939e-05	-0.0838	0.54441	FBgn0027611	LM408	START_GAINED	0	FBgn0032253	CG5322	UPSTREAM	507
2L_11185694_SNP	T	C	C	0.07538	15	184	-0.9969	0.00280585	-1.292	2.68396e-05	0.2954	0.0861213	FBgn0259822	Ca-beta	INTRON	0
2L_11422612_SNP	G	T	T	0.06599	13	184	-1.175	0.00109386	-1.449	1.43608e-05	0.274	0.133194	INTERGENIC	INTERGENIC	INTERGENIC	> 1 kb
2L_11656896_SNP	C	T	T	0.2646	50	139	0.3085	0.0801048	-0.1439	0.385778	0.4523	4.39024e-05	FBgn0262786	CG43167	UPSTREAM	564
2L_11656906_DEL	G	GTG	GTG	0.2553	48	140	0.3301	0.0740261	-0.1597	0.317067	0.4898	1.2949e-05	FBgn0262786	CG43167	UPSTREAM	553
2L_11657253_SNP	A	T	T	0.3	57	133	0.3841	0.030281	-0.09104	0.58881	0.4751	2.33774e-05	FBgn0262786	CG43167	UPSTREAM	207
2L_118592_SNP	T	C	C	0.1361	26	165	-0.03652	0.691947	0.5504	0.0252922	-0.5869	4.54379e-05	FBgn0031228	CG11455	INTRON	0	FBgn0031220	CG4822	SYNONYMOUS_CODING	0
2L_11930045_SNP	T	C	C	0.09948	19	172	1.035	4.64125e-06	0.9677	0.000137988	0.067	0.241277	INTERGENIC	INTERGENIC	INTERGENIC	> 1 kb
2L_12231269_INS	TGT	T	T	0.05172	9	165	-1.273	0.00482053	-1.747	1.48352e-05	0.474	0.0304682	FBgn0000114	aret	INTRON	0
2L_12279995_SNP	G	T	T	0.065	13	187	0.1031	0.894731	-0.757	0.0109977	0.8601	3.60815e-05	FBgn0000114	aret	INTRON	0
2L_12280010_SNP	C	T	T	0.065	13	187	0.1031	0.894731	-0.757	0.0109977	0.8601	3.60815e-05	FBgn0000114	aret	INTRON	0
2L_12280033_SNP	G	A	A	0.06061	12	186	0.1927	0.68772	-0.7062	0.0242213	0.8989	3.89092e-05	FBgn0000114	aret	INTRON	0
2L_12469732_INS	TCTGCATTAT	T	T	0.08021	15	172	-0.674	0.0368613	0.1108	0.497426	-0.7848	1.51626e-05	FBgn0259176	bun	INTRON	0
2L_12727146_SNP	C	G	G	0.05076	10	187	-1.406	0.000337112	-1.419	2.62324e-05	0.01321	0.403574	FBgn0032456	MRP	INTRON	0
2L_13322423_DEL	C	AA	AA	0.105	19	162	-0.5773	0.0638163	0.07294	0.42902	-0.6503	3.63246e-05	FBgn0264308	CG43778	INTRON	0
2L_13778950_SNP	C	T	T	0.203	40	157	-0.5712	0.00134492	-0.7198	2.57234e-05	0.1486	0.160563	FBgn0028540	CG9008	INTRON	0	FBgn0051845	CR31845	DOWNSTREAM	826
2L_13821617_SNP	A	C	C	0.06122	12	184	-0.8849	0.00993335	-1.448	1.24124e-05	0.5626	0.00962715	FBgn0000153	b	SYNONYMOUS_CODING	0
2L_14080562_SNP	A	G	A	0.3511	66	122	-0.6025	9.02127e-05	-0.6368	7.52329e-06	0.03427	0.458193	FBgn0028875	nAChRalpha5	NON_SYNONYMOUS_CODING	0
2L_16470991_SNP	C	T	T	0.1958	37	152	-0.5644	0.00272205	-0.7483	3.92523e-05	0.1839	0.114843	FBgn0005677	dac	INTRON	0
2L_19233508_SNP	G	A	G	0.3094	56	125	0.4563	0.000372028	0.6313	2.26496e-05	-0.175	0.357235	INTERGENIC	INTERGENIC	INTERGENIC	> 1 kb
2L_19233514_SNP	A	G	A	0.3146	56	122	0.4407	0.000535222	0.637	2.20883e-05	-0.1963	0.283941	INTERGENIC	INTERGENIC	INTERGENIC	> 1 kb
2L_19233521_SNP	C	T	C	0.3073	55	124	0.4356	0.000422411	0.6187	2.57613e-05	-0.1831	0.353128	INTERGENIC	INTERGENIC	INTERGENIC	> 1 kb
2L_19233529_SNP	A	G	A	0.3187	58	124	0.4648	0.000171761	0.6169	2.40498e-05	-0.1521	0.541651	INTERGENIC	INTERGENIC	INTERGENIC	> 1 kb
2L_19296490_SNP	A	C	C	0.06	12	188	-0.7189	0.0656935	0.03169	0.430723	-0.7506	4.06024e-05	INTERGENIC	INTERGENIC	INTERGENIC	> 1 kb
2L_19296518_SNP	A	T	T	0.08081	16	182	-0.9029	0.00324632	-0.2336	0.742836	-0.6693	4.80963e-05	INTERGENIC	INTERGENIC	INTERGENIC	> 1 kb
2L_19314689_SNP	A	T	T	0.1289	25	169	-0.4567	0.0554457	0.09192	0.388023	-0.5486	1.37649e-05	INTERGENIC	INTERGENIC	INTERGENIC	> 1 kb
2L_19320182_SNP	G	A	G	0.2147	41	150	-0.5096	0.0105405	0.05831	0.552783	-0.568	7.24474e-07	INTERGENIC	INTERGENIC	INTERGENIC	> 1 kb
2L_19320187_SNP	G	T	G	0.2222	42	147	-0.4682	0.0310964	0.07062	0.530015	-0.5388	1.32989e-05	INTERGENIC	INTERGENIC	INTERGENIC	> 1 kb
2L_19320194_SNP	A	G	A	0.2021	38	150	-0.5192	0.0121117	0.06039	0.528494	-0.5796	7.98784e-07	INTERGENIC	INTERGENIC	INTERGENIC	> 1 kb
2L_19323061_SNP	T	G	G	0.1399	27	166	-0.3653	0.277757	0.1135	0.0815631	-0.4788	1.01149e-05	INTERGENIC	INTERGENIC	INTERGENIC	> 1 kb
2L_19323694_SNP	G	T	G	0.4053	77	113	-0.2953	0.0561343	0.07474	0.486943	-0.37	4.77555e-05	INTERGENIC	INTERGENIC	INTERGENIC	> 1 kb
2L_19557236_INS	ATCACATCACCTCACAAAACA	A	A	0.08808	17	176	-0.3494	0.133548	0.3937	0.270593	-0.7432	4.92327e-05	FBgn0041180	Tep4	DOWNSTREAM	786	FBgn0264845	Tep5	UPSTREAM	810
2L_3354194_SNP	C	A	A	0.1156	23	176	0.9619	4.43546e-05	0.7498	0.000883577	0.2121	0.243968	FBgn0020445	E23	INTRON	0
2L_3664670_SNP	A	T	T	0.3027	56	129	-0.5346	0.000724593	-0.6709	1.6753e-05	0.1364	0.199896	FBgn0085369	CG34340	INTRON	0
2L_3811543_SNP	C	G	G	0.2245	44	152	0.09601	0.416091	-0.4138	0.0603027	0.5098	2.81066e-05	FBgn0031573	CG3407	INTRON	0	FBgn0021800	Reph	DOWNSTREAM	872
2L_438167_SNP	G	T	T	0.07143	14	182	-1.356	2.9608e-05	-0.9389	0.0057576	-0.4169	0.0323754	FBgn0004583	ex	INTRON	0
2L_4669815_SNP	T	C	C	0.09783	18	166	-0.9953	4.73973e-05	-0.9307	3.45304e-05	-0.06463	0.96791	INTERGENIC	INTERGENIC	INTERGENIC	> 1 kb
2L_4699810_SNP	A	G	G	0.0829	16	177	-1.067	1.36802e-05	-0.812	0.000348375	-0.2547	0.237329	FBgn0085380	CG34351	INTRON	0
2L_5270283_SNP	T	C	C	0.3405	63	122	-0.4197	0.0122861	0.02183	0.863436	-0.4416	2.98652e-05	FBgn0003716	tkv	INTRON	0	FBgn0031695	Cyp4ac3	SYNONYMOUS_CODING	0
2L_5537586_SNP	T	C	C	0.06468	13	188	-1.338	2.28469e-05	-0.7624	0.00864309	-0.5753	0.0150693	FBgn0031716	CG14015	SYNONYMOUS_CODING	0	FBgn0051989	Cap-D3	DOWNSTREAM	478
2L_5537773_SNP	A	G	G	0.06533	13	186	-1.285	4.64644e-05	-0.9032	0.00325199	-0.3822	0.0862562	FBgn0031716	CG14015	INTRON	0	FBgn0051989	Cap-D3	DOWNSTREAM	665
2L_5538563_SNP	A	G	G	0.05025	10	189	-1.686	2.05705e-06	-1.189	0.000511146	-0.4976	0.0567896	FBgn0031716	CG14015	SYNONYMOUS_CODING	0	FBgn0014189	Hel25E	DOWNSTREAM	763
2L_5538701_SNP	G	T	T	0.085	17	183	-1.114	4.57819e-05	-0.7736	0.00258209	-0.3404	0.106264	FBgn0031716	CG14015	INTRON	0	FBgn0014189	Hel25E	DOWNSTREAM	625
2L_5538967_SNP	G	T	T	0.07614	15	182	-1.336	3.54667e-06	-0.9148	0.000683951	-0.4209	0.0627065	FBgn0031716	CG14015	SYNONYMOUS_CODING	0	FBgn0014189	Hel25E	DOWNSTREAM	359
2L_6237439_SNP	T	A	T	0.1343	27	174	0.8811	1.94032e-05	0.5247	0.0101776	0.3564	0.0101712	INTERGENIC	INTERGENIC	INTERGENIC	> 1 kb
2L_6459334_SNP	A	G	A	0.2632	50	140	0.4165	0.00773353	0.6807	4.22496e-05	-0.2642	0.039633	FBgn0031816	CG16947	UTR_3_PRIME	0	FBgn0031815	frj	DOWNSTREAM	326
2L_6472425_SNP	T	A	A	0.3226	60	126	0.6694	2.00611e-05	0.4094	0.0112594	0.2601	0.00898517	FBgn0259749	mmy	INTRON	0
2L_665521_SNP	A	T	A	0.2606	49	139	-0.4721	0.004384	-0.6955	4.38869e-05	0.2234	0.0778893	FBgn0000497	ds	INTRON	0
2L_7452411_SNP	A	T	T	0.1534	29	160	-0.5914	0.0096067	-0.9099	3.24255e-05	0.3185	0.023888	FBgn0041247	Gr28a	DOWNSTREAM	109
2L_7975282_SNP	G	C	C	0.3351	63	125	-0.4381	0.0186289	-0.6885	1.63842e-05	0.2504	0.00439537	FBgn0085450	Snoo	SYNONYMOUS_CODING	0
2L_9079134_SNP	C	T	C	0.3372	58	114	0.4579	0.00757728	0.01007	0.997457	0.4479	3.22883e-05	INTERGENIC	INTERGENIC	INTERGENIC	> 1 kb
2L_9079204_SNP	G	T	G	0.2896	53	130	0.4344	0.019074	-0.02212	0.784763	0.4565	4.46087e-05	INTERGENIC	INTERGENIC	INTERGENIC	> 1 kb
2L_9124590_SNP	T	G	G	0.1457	29	170	-0.9217	4.46244e-05	-0.7042	0.00167042	-0.2176	0.152329	INTERGENIC	INTERGENIC	INTERGENIC	> 1 kb
2L_9147130_SNP	A	T	T	0.1919	38	160	-0.7421	3.9959e-05	-0.5705	0.000679329	-0.1716	0.274089	FBgn0052982	CG32982	INTRON	0
2L_9849158_SNP	T	A	A	0.05263	10	180	-1.362	3.22305e-05	-1.057	0.000456912	-0.305	0.313123	FBgn0032151	nAChRalpha6	INTRON	0	FBgn0264266	CR43766	DOWNSTREAM	364
2L_9971425_SNP	G	A	A	0.08	16	184	-1.363	1.29538e-05	-1.366	2.77361e-06	0.003361	0.695283	INTERGENIC	INTERGENIC	INTERGENIC	> 1 kb
2R_10276383_SNP	A	C	C	0.07426	15	187	-0.3881	0.424111	0.2119	0.0470771	-0.6	1.44206e-05	INTERGENIC	INTERGENIC	INTERGENIC	> 1 kb
2R_10281608_SNP	A	G	G	0.148	29	167	-0.488	0.196703	0.09304	0.113932	-0.581	7.04177e-06	INTERGENIC	INTERGENIC	INTERGENIC	> 1 kb
2R_10288010_DEL	T	TCTTAAAGT	TCTTAAAGT	0.05556	11	187	-0.4318	0.249406	0.4281	0.139709	-0.8599	4.19511e-05	INTERGENIC	INTERGENIC	INTERGENIC	> 1 kb
2R_10814590_SNP	G	T	G	0.3842	73	117	-0.4724	0.00100976	-0.6102	1.16116e-05	0.1377	0.124907	FBgn0027596	CG10249	INTRON	0
2R_10814609_SNP	T	A	A	0.3229	62	130	0.44	0.00298942	0.5667	4.98649e-05	-0.1267	0.12367	FBgn0027596	CG10249	INTRON	0
2R_11299604_SNP	A	G	G	0.3842	73	117	-0.7387	2.20969e-05	-0.6265	6.47141e-05	-0.1122	0.673132	FBgn0263980	CG43729	INTRON	0
2R_11299613_SNP	T	C	C	0.383	72	116	-0.7507	1.44848e-05	-0.6471	4.33615e-05	-0.1036	0.672905	FBgn0263980	CG43729	INTRON	0
2R_12134133_SNP	G	A	A	0.06373	13	191	-0.5004	0.102586	0.2197	0.300214	-0.7201	3.07614e-05	FBgn0261612	CngA	SYNONYMOUS_CODING	0
2R_13382917_SNP	T	C	C	0.1378	27	169	-1.046	1.0747e-05	-0.668	0.000917371	-0.3784	0.100541	FBgn0050103	CG30103	SYNONYMOUS_CODING	0
2R_1369138_SNP	C	T	C	0.3594	69	123	-0.7424	8.68918e-06	-0.4994	0.0024032	-0.243	0.0336312	FBgn0050440	CG30440	INTRON	0
2R_15120025_SNP	A	G	A	0.2642	51	142	-0.005749	0.572715	0.459	0.00104187	-0.4648	3.36125e-05	FBgn0010434	cora	INTRON	0
2R_15387465_SNP	T	C	C	0.06863	14	190	1.044	0.000523353	1.218	3.48075e-05	-0.1739	0.360346	FBgn0034454	CG15120	SYNONYMOUS_CODING	0	FBgn0040732	CG16926	DOWNSTREAM	335
2R_15401298_SNP	C	A	A	0.3404	64	124	-0.3811	0.0292326	-0.6881	3.28389e-05	0.307	0.00388869	FBgn0034458	Ir56d	UPSTREAM	222
2R_15534695_SNP	A	G	G	0.07	14	186	1.116	3.04044e-05	0.937	0.000386983	0.1787	0.335173	FBgn0034462	CG15905	SYNONYMOUS_CODING	0
2R_16028530_SNP	G	A	A	0.05584	11	186	-1.442	3.06693e-05	-1.15	0.000601402	-0.2922	0.257123	INTERGENIC	INTERGENIC	INTERGENIC	> 1 kb
2R_16034352_SNP	T	A	A	0.05181	10	183	-1.494	2.22122e-05	-1.129	0.00210788	-0.3647	0.0774576	FBgn0034481	CG11041	DOWNSTREAM	23
2R_16813817_SNP	T	C	C	0.1	20	180	1.083	3.40191e-06	0.818	5.6206e-05	0.2645	0.341531	FBgn0020617	Rx	INTRON	0
2R_17016688_SNP	T	C	C	0.2139	43	158	0.3483	0.0141261	0.6226	3.61788e-05	-0.2744	0.015081	FBgn0002736	mago	SYNONYMOUS_CODING	0	FBgn0034590	Magi	DOWNSTREAM	280
2R_17016691_SNP	A	G	G	0.1939	38	158	0.3003	0.0414645	0.7351	5.09032e-06	-0.4348	0.000204174	FBgn0002736	mago	SYNONYMOUS_CODING	0	FBgn0034590	Magi	DOWNSTREAM	277
2R_17635578_SNP	T	C	C	0.4923	96	99	0.4179	0.00370798	0.562	3.34189e-05	-0.1441	0.0760377	INTERGENIC	INTERGENIC	INTERGENIC	> 1 kb
2R_1778303_SNP	T	A	A	0.09	18	182	-0.9282	0.00124153	-1.207	1.10523e-05	0.2792	0.101526	INTERGENIC	INTERGENIC	INTERGENIC	> 1 kb
2R_18302437_SNP	T	G	G	0.3797	71	116	0.6165	4.29277e-05	0.39	0.00142448	0.2265	0.168833	FBgn0022986	qkr58E-1	SYNONYMOUS_CODING	0	FBgn0022985	qkr58E-2	UPSTREAM	877
2R_18779081_SNP	T	C	C	0.1089	22	180	-1.157	6.41196e-06	-0.808	0.000578975	-0.3492	0.10618	FBgn0034795	MED23	SYNONYMOUS_CODING	0	FBgn0034796	CG3700	START_GAINED	0
2R_18779392_SNP	G	A	A	0.2176	42	151	-0.9519	4.5985e-07	-0.6343	0.000411911	-0.3176	0.0249719	FBgn0034795	MED23	INTRON	0	FBgn0034796	CG3700	INTRON	0
2R_18964853_SNP	G	A	G	0.441	86	109	0.6517	1.44938e-05	0.3478	0.00650165	0.3039	0.0149045	FBgn0034817	Art7	SYNONYMOUS_CODING	0	FBgn0034816	CG3085	DOWNSTREAM	473
2R_19505496_SNP	C	T	T	0.267	51	140	0.3299	0.300124	-0.1922	0.1003	0.5221	2.97399e-05	INTERGENIC	INTERGENIC	INTERGENIC	> 1 kb
2R_19570943_SNP	A	G	G	0.06468	13	188	0.1657	0.526901	-0.7758	0.0273553	0.9415	9.96842e-06	FBgn0265052	St3	SYNONYMOUS_CODING	0	FBgn0034887	St1	DOWNSTREAM	468
2R_19640472_SNP	G	A	A	0.1606	31	162	-0.4696	0.00923752	-0.769	3.63701e-05	0.2994	0.0278072	FBgn0034902	CG5532	INTRON	0	FBgn0034901	CG11300	DOWNSTREAM	454
2R_2606667_SNP	T	C	C	0.3443	63	120	-0.4553	0.0126864	-0.8137	2.24414e-06	0.3584	0.00116988	FBgn0033097	CG9430	SYNONYMOUS_CODING	0
2R_5192070_SNP	T	C	C	0.1186	23	171	-0.9835	3.56104e-05	-0.6221	0.012862	-0.3614	0.0126967	FBgn0033402	Myd88	INTRON	0
2R_5953792_SNP	T	C	C	0.08163	16	180	-0.8366	0.00150901	-1.007	4.52826e-05	0.1703	0.205429	FBgn0033479	CG2292	NON_SYNONYMOUS_CODING	0	FBgn0033480	mRpL42	UPSTREAM	363
2R_6061032_SNP	C	T	T	0.1061	21	177	-0.7169	0.02249	-0.05247	0.514656	-0.6644	4.24326e-06	FBgn0033494	KCNQ	INTRON	0
2R_6178690_SNP	A	T	T	0.07843	16	188	-0.6433	0.111551	0.08145	0.21942	-0.7248	1.02345e-05	FBgn0033504	CAP	INTRON	0
2R_6569957_SNP	T	A	A	0.2083	40	152	0.224	0.301935	-0.2463	0.0809134	0.4704	1.4681e-05	FBgn0024836	stan	INTRON	0
2R_6991342_SNP	G	A	A	0.065	13	187	0.4356	0.157789	-0.3496	0.215	0.7852	3.47953e-05	FBgn0040765	luna	INTRON	0
2R_7062975_SNP	T	C	T	0.3842	73	117	-0.3996	0.00510082	-0.6303	3.05022e-05	0.2307	0.0502507	FBgn0003396	shn	INTRON	0
2R_7723068_SNP	A	G	G	0.05	10	190	0.4622	0.188072	-0.5865	0.135619	1.049	1.13131e-05	FBgn0033654	Sobp	INTRON	0
2R_7835687_SNP	T	C	C	0.2865	55	137	0.03293	0.707166	0.4998	0.00230786	-0.4669	4.23797e-05	FBgn0033668	CG13188	INTRON	0
2R_7836694_SNP	C	G	G	0.2953	57	136	0.5173	0.000607965	0.6584	3.50135e-05	-0.1411	0.330748	FBgn0033668	CG13188	INTRON	0
2R_8383959_SNP	T	G	T	0.2071	41	157	-0.4685	0.0293298	0.08359	0.52156	-0.5521	1.01508e-05	FBgn0050044	s-cup	INTRON	0	FBgn0045063	fdl	INTRON	0
2R_8386417_SNP	G	A	A	0.4898	96	100	0.3361	0.0458559	-0.0693	0.514926	0.4054	3.54604e-05	FBgn0050044	s-cup	INTRON	0	FBgn0045063	fdl	INTRON	0
2R_9405824_SNP	G	A	A	0.2181	41	147	-0.5947	0.000895049	-0.714	4.19366e-05	0.1193	0.284348	FBgn0260964	Vmat	INTRON	0	FBgn0033848	CG13330	DOWNSTREAM	867
2R_948687_SNP	C	A	C	0.1858	34	149	0.4047	0.00189657	0.6309	4.14389e-05	-0.2262	0.162713	INTERGENIC	INTERGENIC	INTERGENIC	> 1 kb
2R_948851_SNP	A	G	A	0.1803	33	150	0.4064	0.00188952	0.6358	4.81326e-05	-0.2294	0.178899	INTERGENIC	INTERGENIC	INTERGENIC	> 1 kb
2R_952507_SNP	G	A	G	0.2097	39	147	0.4775	0.000666026	0.636	3.61325e-05	-0.1585	0.317792	FBgn0013348	TpnC41C	DOWNSTREAM	235
2R_9585502_SNP	T	G	G	0.1327	26	170	-0.112	0.454978	-0.7587	0.000266841	0.6468	9.95932e-06	FBgn0000633	fas	INTRON	0
2R_9647451_SNP	C	T	C	0.4337	85	111	-0.4233	0.0128999	-0.005046	0.897468	-0.4183	4.56527e-05	INTERGENIC	INTERGENIC	INTERGENIC	> 1 kb
2R_9737128_DEL	T	TGA	TGA	0.09231	18	177	-1.294	1.59272e-06	-0.9847	0.000149384	-0.309	0.130216	FBgn0050484	CG30484	FRAME_SHIFT	0	FBgn0050485	CG30485	UPSTREAM	258
2R_9739780_SNP	G	A	A	0.1218	24	173	-1.251	1.67118e-06	-0.9038	0.000534069	-0.3471	0.047429	FBgn0050485	CG30485	SYNONYMOUS_CODING	0	FBgn0033879	CG6543	DOWNSTREAM	672
2R_9749338_SNP	T	G	G	0.08911	18	184	-1.166	2.75892e-05	-0.6894	0.0105645	-0.4763	0.013403	FBgn0033883	CG16935	SYNONYMOUS_CODING	0	FBgn0033884	CG13344	UPSTREAM	179
2R_990180_SNP	A	G	A	0.1968	37	151	0.6808	0.000104709	0.6779	1.04529e-05	0.002896	0.487635	INTERGENIC	INTERGENIC	INTERGENIC	> 1 kb
2R_995096_SNP	A	G	A	0.2515	42	125	0.5693	0.000431485	0.631	1.14677e-05	-0.0617	0.232731	INTERGENIC	INTERGENIC	INTERGENIC	> 1 kb
3L_10172440_SNP	T	A	A	0.09677	18	168	0.6794	0.00282797	0.8631	2.10333e-05	-0.1838	0.0720133	FBgn0052057	dpr10	INTRON	0
3L_10347575_SNP	A	C	C	0.2273	45	153	0.3744	0.134761	0.7798	2.26899e-05	-0.4054	4.10645e-05	FBgn0265415	CR44327	INTRON	0
3L_10913846_SNP	T	A	A	0.3015	60	139	0.03777	0.660054	-0.4549	0.0232643	0.4926	2.66211e-05	INTERGENIC	INTERGENIC	INTERGENIC	> 1 kb
3L_10951629_SNP	C	T	T	0.0597	12	189	-0.6399	0.0501692	0.2198	0.389503	-0.8597	1.01713e-05	INTERGENIC	INTERGENIC	INTERGENIC	> 1 kb
3L_11268482_SNP	T	G	T	0.4774	95	104	0.1776	0.316636	-0.2288	0.0686085	0.4064	1.05958e-05	INTERGENIC	INTERGENIC	INTERGENIC	> 1 kb
3L_11268644_SNP	C	T	T	0.4492	84	103	-0.2352	0.187018	0.1597	0.192942	-0.3949	4.35095e-05	INTERGENIC	INTERGENIC	INTERGENIC	> 1 kb
3L_11378539_SNP	C	G	G	0.4673	93	106	0.4643	0.00430191	0.02133	0.884812	0.4429	2.64892e-06	INTERGENIC	INTERGENIC	INTERGENIC	> 1 kb
3L_11378540_SNP	A	T	T	0.4619	91	106	0.4547	0.00730658	0.01006	0.795599	0.4447	4.12682e-06	INTERGENIC	INTERGENIC	INTERGENIC	> 1 kb
3L_1138203_SNP	T	A	A	0.09453	19	182	-1.09	9.55501e-06	-0.7087	0.00725197	-0.3811	0.00871297	INTERGENIC	INTERGENIC	INTERGENIC	> 1 kb
3L_1139314_SNP	T	A	A	0.04975	10	191	-1.639	1.05454e-05	-0.929	0.0113342	-0.7095	0.00472767	INTERGENIC	INTERGENIC	INTERGENIC	> 1 kb
3L_1141603_SNP	A	T	T	0.06404	13	190	-1.364	2.88106e-05	-0.687	0.0365367	-0.6768	0.00149988	FBgn0025525	bab2	UTR_3_PRIME	0
3L_1141672_DEL	G	GTGTGTTTTACG	GTGTGTTTTACG	0.06404	13	190	-1.364	2.88106e-05	-0.687	0.0365367	-0.6768	0.00149988	FBgn0025525	bab2	UTR_3_PRIME	0
3L_1141699_INS	TTTTTT	T	T	0.06436	13	189	-1.359	3.06094e-05	-0.6797	0.0383729	-0.6789	0.00144628	FBgn0025525	bab2	UTR_3_PRIME	0
3L_11656382_SNP	C	A	A	0.4136	79	112	0.4387	0.00664945	0.71	6.40609e-06	-0.2714	0.00968685	FBgn0052085	CG32085	INTRON	0
3L_12265768_SNP	G	A	G	0.445	89	111	-0.6195	2.15473e-05	-0.4183	0.00343993	-0.2012	0.0456817	FBgn0036272	CG4300	SYNONYMOUS_CODING	0
3L_1237519_SNP	T	A	A	0.2451	50	154	-0.6962	1.75858e-05	-0.4871	0.00115007	-0.2091	0.114159	FBgn0035193	CG9192	SYNONYMOUS_CODING	0	FBgn0035192	CG9194	INTRON	0
3L_12417471_SNP	A	T	T	0.104	21	181	1.072	3.80158e-05	0.7179	0.00289228	0.3546	0.0836884	FBgn0036285	toe	INTRON	0
3L_12522872_SNP	T	A	A	0.05911	12	191	0.1907	0.70705	-0.7381	0.0235349	0.9288	4.33895e-05	FBgn0036298	nst	INTRON	0	FBgn0036299	Tsf2	DOWNSTREAM	664
3L_13246220_SNP	G	C	C	0.1616	32	166	0.8292	3.88377e-05	0.7093	0.000252966	0.1199	0.470556	FBgn0023095	caps	INTRON	0
3L_13295292_SNP	T	A	A	0.4072	79	115	0.6348	4.37132e-05	0.4086	0.00737914	0.2262	0.0330257	FBgn0264512	CR43911	UPSTREAM	217	FBgn0003034	SP	DOWNSTREAM	270
3L_13431771_SNP	G	A	G	0.4388	86	110	0.1894	0.209571	-0.2688	0.154858	0.4582	2.95458e-05	FBgn0036362	CG10725	SYNONYMOUS_CODING	0	FBgn0036363	CG10140	DOWNSTREAM	646
3L_13431789_SNP	G	T	G	0.435	87	113	0.2046	0.203537	-0.2586	0.136517	0.4632	1.62176e-05	FBgn0036362	CG10725	INTRON	0	FBgn0036363	CG10140	DOWNSTREAM	628
3L_13431800_SNP	T	G	T	0.4372	87	112	0.1957	0.259886	-0.2594	0.131598	0.4552	4.03887e-05	FBgn0036362	CG10725	INTRON	0	FBgn0036363	CG10140	DOWNSTREAM	617
3L_13431801_DEL	TT	T	TT	0.4677	87	99	0.2387	0.146977	-0.2271	0.172577	0.4657	1.07253e-05	FBgn0036362	CG10725	INTRON	0	FBgn0036363	CG10140	DOWNSTREAM	615
3L_13620160_SNP	G	A	A	0.1106	22	177	-0.7872	0.00116708	-1.033	2.85208e-05	0.2462	0.190533	FBgn0264001	bru-3	INTRON	0
3L_13732937_SNP	C	T	T	0.3711	72	122	0.06098	0.958527	-0.4193	0.00675134	0.4803	4.28025e-05	FBgn0264001	bru-3	INTRON	0
3L_1566552_SNP	T	C	C	0.1232	25	178	0.5848	0.00141952	0.7569	2.71152e-05	-0.1721	0.158751	FBgn0035234	CG12003	SYNONYMOUS_CODING	0	FBgn0035235	CG7879	INTRON	0
3L_15904103_SNP	G	A	A	0.1465	29	169	0.6076	0.0068209	0.8363	4.87058e-05	-0.2288	0.0517038	FBgn0036544	sff	INTRON	0
3L_1591261_SNP	T	G	G	0.3366	68	134	-0.7888	4.62453e-07	-0.656	0.000120655	-0.1328	0.0749585	FBgn0035237	CG13917	INTRON	0
3L_18626499_SNP	A	T	T	0.07143	13	169	1.147	3.12361e-05	1.038	0.000250356	0.1093	0.429461	FBgn0036801	MYPT-75D	INTRON	0
3L_18890877_SNP	T	C	T	0.2398	47	149	-0.4703	0.00978944	-0.7667	4.53528e-05	0.2964	0.0310737	FBgn0036824	CG3902	INTRON	0
3L_20617586_SNP	T	C	C	0.4317	79	104	0.7278	2.24362e-05	0.5293	0.00496816	0.1984	0.0307932	INTERGENIC	INTERGENIC	INTERGENIC	> 1 kb
3L_21159821_DEL	A	AG	AG	0.1637	28	143	-0.3522	0.0918034	0.213	0.359136	-0.5652	4.85717e-05	FBgn0024150	Ac78C	INTRON	0
3L_2180062_SNP	C	G	G	0.1182	24	179	-1.046	3.91667e-05	-0.5917	0.014674	-0.4541	0.0113494	INTERGENIC	INTERGENIC	INTERGENIC	> 1 kb
3L_2180082_SNP	G	A	A	0.1232	25	178	-1.039	3.22809e-05	-0.5888	0.0137819	-0.4506	0.0103753	INTERGENIC	INTERGENIC	INTERGENIC	> 1 kb
3L_2180505_SNP	A	G	G	0.1078	22	182	-1.329	4.35892e-07	-0.8045	0.00217048	-0.5249	0.00311155	INTERGENIC	INTERGENIC	INTERGENIC	> 1 kb
3L_2180717_SNP	A	G	G	0.0936	19	184	-1.587	1.38945e-08	-0.9766	0.000417926	-0.6102	0.00164762	INTERGENIC	INTERGENIC	INTERGENIC	> 1 kb
3L_2180898_SNP	C	A	A	0.0936	19	184	-1.592	9.10673e-09	-1.046	0.000115788	-0.5463	0.00577293	INTERGENIC	INTERGENIC	INTERGENIC	> 1 kb
3L_2180902_SNP	G	A	A	0.09756	20	185	-1.516	3.77238e-08	-0.9748	0.000337784	-0.5409	0.00484395	INTERGENIC	INTERGENIC	INTERGENIC	> 1 kb
3L_2180910_SNP	A	T	T	0.09314	19	185	-1.459	3.50259e-07	-0.8277	0.00347695	-0.6311	0.00121065	INTERGENIC	INTERGENIC	INTERGENIC	> 1 kb
3L_2180921_SNP	T	C	C	0.09406	19	183	-1.61	1.30069e-08	-1.031	0.000244814	-0.5785	0.00313484	INTERGENIC	INTERGENIC	INTERGENIC	> 1 kb
3L_2181328_SNP	T	G	G	0.1542	31	170	-1.185	1.43472e-07	-0.8543	0.00017808	-0.3306	0.0255231	INTERGENIC	INTERGENIC	INTERGENIC	> 1 kb
3L_2186719_SNP	T	C	C	0.1407	28	171	0.8484	0.00039812	0.8601	4.01776e-05	-0.01172	0.447341	FBgn0035313	CG13810	SYNONYMOUS_CODING	0
3L_2191744_SNP	T	C	C	0.05	10	190	-1.339	0.000307604	-0.3289	0.366466	-1.01	2.89021e-05	FBgn0026593	CG5707	INTRON	0
3L_2339131_SNP	A	G	G	0.1133	23	180	-0.972	4.51735e-05	-0.665	0.00398949	-0.307	0.0686849	FBgn0035331	MsR1	INTRON	0
3L_23861297_SNP	G	A	G	0.08421	16	174	0.14	0.514459	-0.6212	0.0459752	0.7612	3.92906e-05	FBgn0058470	CG40470	INTRON	0
3L_23861510_SNP	A	T	A	0.07303	13	165	0.1372	0.504613	-0.7125	0.0454838	0.8496	3.41375e-05	FBgn0058470	CG40470	INTRON	0
3L_23864308_SNP	G	A	G	0.07568	14	171	0.1283	0.598326	-0.6956	0.0335189	0.8239	3.87669e-05	FBgn0058470	CG40470	INTRON	0
3L_23864364_SNP	T	C	T	0.08021	15	172	0.1938	0.455982	-0.6207	0.0459419	0.8145	1.995e-05	FBgn0058470	CG40470	INTRON	0
3L_23900976_SNP	A	G	G	0.07035	14	185	0.1872	0.432968	-0.6198	0.0617659	0.807	3.72853e-05	FBgn0058470	CG40470	INTRON	0
3L_24306801_SNP	C	T	C	0.257	46	133	0.1832	0.514664	-0.3391	0.0465824	0.5223	4.09168e-05	INTERGENIC	INTERGENIC	INTERGENIC	> 1 kb
3L_2480008_SNP	A	G	A	0.3636	72	126	0.8284	1.68948e-06	0.6123	0.000210755	0.2161	0.10472	FBgn0035347	CG33232	INTRON	0
3L_2480098_SNP	G	T	G	0.2562	52	151	0.8095	1.86757e-05	0.6204	0.000427826	0.1891	0.245487	FBgn0035347	CG33232	INTRON	0
3L_2480196_SNP	C	T	C	0.2637	53	148	0.8043	2.39043e-05	0.6041	0.000660655	0.2002	0.210332	FBgn0035347	CG33232	INTRON	0
3L_2551434_SNP	T	C	C	0.05911	12	191	-1.231	4.43582e-05	-1.181	0.000194644	-0.04957	0.561732	FBgn0010905	Spn	INTRON	0
3L_3670746_SNP	A	T	A	0.2513	50	149	-0.6561	4.90022e-05	-0.4032	0.0065067	-0.2529	0.0424006	INTERGENIC	INTERGENIC	INTERGENIC	> 1 kb
3L_3844308_SNP	A	T	A	0.105	21	179	0.6045	0.0162257	-0.09421	0.744049	0.6987	2.00028e-05	INTERGENIC	INTERGENIC	INTERGENIC	> 1 kb
3L_4478183_SNP	G	A	A	0.08824	18	186	-0.5056	0.0534673	-1.113	3.73108e-05	0.6073	0.00121798	INTERGENIC	INTERGENIC	INTERGENIC	> 1 kb
3L_4478417_SNP	A	T	T	0.0878	18	187	-0.5062	0.0534168	-1.113	3.76077e-05	0.6071	0.00123239	INTERGENIC	INTERGENIC	INTERGENIC	> 1 kb
3L_4478619_SNP	G	A	A	0.09314	19	185	-0.539	0.0349712	-1.061	3.71609e-05	0.5217	0.00310572	INTERGENIC	INTERGENIC	INTERGENIC	> 1 kb
3L_4478638_SNP	T	C	C	0.08374	17	186	-0.6463	0.0205623	-1.168	1.43823e-05	0.5217	0.0031989	INTERGENIC	INTERGENIC	INTERGENIC	> 1 kb
3L_4485154_DEL	AC	A	AC	0.3663	63	109	0.6766	2.30144e-05	0.5303	0.00133309	0.1463	0.119966	FBgn0035553	CG13722	DOWNSTREAM	4	FBgn0035552	CG11350	DOWNSTREAM	785
3L_4521314_INS	AC	A	A	0.1168	23	174	-0.9273	2.75686e-05	-0.6083	0.00272097	-0.319	0.0704177	FBgn0014073	Tie	INTRON	0
3L_4732885_SNP	A	G	G	0.4136	79	112	0.5449	0.000274665	0.6376	2.18035e-05	-0.09271	0.414115	FBgn0035574	RhoGEF64C	UTR_5_PRIME	0
3L_4852921_SNP	C	G	C	0.4315	85	112	0.5954	3.34063e-05	0.4749	0.000281831	0.1205	0.416706	FBgn0052237	CG32237	UPSTREAM	460
3L_5054993_SNP	T	G	G	0.08911	18	184	-1.187	4.58131e-06	-0.8089	0.000632477	-0.3784	0.0795992	FBgn0005775	Con	INTRON	0
3L_5054994_DEL	G	GCTGTTGACTTCATTTGTTACGATTGCT	GCTGTTGACTTCATTTGTTACGATTGCT	0.0796	16	185	-1.273	2.80923e-06	-0.8899	0.00192856	-0.3827	0.0177899	FBgn0005775	Con	INTRON	0
3L_5067297_SNP	C	T	C	0.4127	78	111	-0.5975	9.80404e-05	-0.6233	1.84043e-05	0.02581	0.621264	FBgn0005775	Con	INTRON	0
3L_5067683_SNP	G	A	G	0.3886	75	118	-0.5713	0.00015301	-0.6446	4.87511e-05	0.0733	0.736703	FBgn0005775	Con	INTRON	0
3L_5067745_SNP	T	A	T	0.4569	90	107	-0.5304	0.000249645	-0.643	7.86924e-06	0.1127	0.271901	FBgn0005775	Con	INTRON	0
3L_5067754_SNP	T	G	T	0.4105	78	112	-0.5778	0.000166175	-0.6571	3.62462e-05	0.07931	0.642148	FBgn0005775	Con	INTRON	0
3L_5067756_SNP	G	T	G	0.3949	77	118	-0.6439	2.35088e-05	-0.6571	3.08636e-05	0.01327	0.876725	FBgn0005775	Con	INTRON	0
3L_5067767_SNP	T	C	T	0.455	91	109	-0.4876	0.000661354	-0.6085	2.33857e-05	0.1209	0.255083	FBgn0005775	Con	INTRON	0
3L_5140873_SNP	G	C	G	0.3417	68	131	-0.6407	1.46671e-05	-0.6238	3.96589e-05	-0.01688	0.697572	FBgn0028962	Aats-ala-m	NON_SYNONYMOUS_CODING	0
3L_525686_DEL	CC	C	CC	0.0582	11	178	-1.447	3.57818e-05	-0.8325	0.0378687	-0.6149	0.00178859	FBgn0001316	klar	INTRON	0
3L_5885750_DEL	A	AAG	AAG	0.337	61	120	0.7162	2.81229e-05	0.5563	0.000652178	0.1599	0.232412	INTERGENIC	INTERGENIC	INTERGENIC	> 1 kb
3L_5958698_SNP	A	T	T	0.2051	40	155	0.75	4.3563e-05	0.5379	0.00187738	0.212	0.136123	INTERGENIC	INTERGENIC	INTERGENIC	> 1 kb
3L_6392417_SNP	G	C	C	0.4697	93	105	0.6304	4.85772e-05	0.5333	0.000334719	0.09709	0.452309	INTERGENIC	INTERGENIC	INTERGENIC	> 1 kb
3L_658228_SNP	A	G	A	0.4211	80	110	0.5838	4.48979e-05	0.3916	0.00133841	0.1922	0.182127	FBgn0035150	Rev1	DOWNSTREAM	257
3L_704053_INS	ACATA	A	A	0.06736	13	180	-0.8455	0.0106708	0.0338	0.750401	-0.8793	7.03598e-06	INTERGENIC	INTERGENIC	INTERGENIC	> 1 kb
3L_7391364_SNP	A	G	G	0.05392	11	193	1.532	1.04813e-05	0.9329	0.0099031	0.5987	0.00586761	FBgn0035779	CG8562	UPSTREAM	21	FBgn0052379	CG32379	DOWNSTREAM	55
3L_7739748_SNP	C	T	T	0.3763	73	121	0.564	0.00042849	0.6586	2.03414e-05	-0.09464	0.312445	FBgn0052373	CG32373	INTRON	0	FBgn0035816	CG13685	UPSTREAM	696
3L_7963025_SNP	C	A	A	0.4412	75	95	0.7091	3.84691e-05	0.5811	0.00116838	0.128	0.183853	FBgn0010406	RNaseX25	UPSTREAM	663
3L_7963028_SNP	T	A	A	0.4475	81	100	0.6953	4.36403e-05	0.6096	0.000612083	0.08572	0.306598	FBgn0010406	RNaseX25	UPSTREAM	660
3L_7998576_SNP	T	G	G	0.05473	11	190	-1.385	5.50518e-05	-1.546	3.9589e-06	0.1613	0.446068	FBgn0011817	nmo	INTRON	0
3L_8134364_SNP	A	G	A	0.4467	88	109	-0.2488	0.0978744	0.2086	0.177582	-0.4574	2.4308e-06	FBgn0002899	mus301	SYNONYMOUS_CODING	0	FBgn0035844	CG13676	DOWNSTREAM	604
3L_8134580_SNP	G	A	G	0.4478	90	111	-0.2286	0.0855793	0.1577	0.349143	-0.3863	3.36393e-05	FBgn0002899	mus301	SYNONYMOUS_CODING	0	FBgn0035844	CG13676	DOWNSTREAM	388
3L_8134583_SNP	C	T	C	0.45	90	110	-0.2184	0.101546	0.1665	0.314736	-0.3849	3.68672e-05	FBgn0002899	mus301	SYNONYMOUS_CODING	0	FBgn0035844	CG13676	DOWNSTREAM	385
3L_8312241_SNP	G	A	A	0.0995	20	181	-0.6539	0.0208357	-0.02414	0.622032	-0.6298	1.15302e-05	FBgn0262361	CG43059	UPSTREAM	175
3L_9283192_SNP	T	C	C	0.1436	29	173	0.2325	0.362143	-0.4349	0.068474	0.6674	2.06293e-05	INTERGENIC	INTERGENIC	INTERGENIC	> 1 kb
3L_9283193_SNP	T	G	G	0.1393	28	173	0.1971	0.453147	-0.4669	0.0532991	0.6639	3.02669e-05	INTERGENIC	INTERGENIC	INTERGENIC	> 1 kb
3L_9750418_SNP	A	C	C	0.3743	67	112	-0.5802	2.91067e-05	-0.3288	0.0180623	-0.2515	0.00598049	FBgn0259163	CG42268	INTRON	0
3R_11258631_SNP	A	G	G	0.3089	59	132	-0.187	0.395651	0.3277	0.0504047	-0.5147	1.22543e-05	FBgn0038339	CG6118	INTRON	0
3R_11409663_INS	G	GCTTCAAAG	G	0.189	31	133	-0.7494	0.000664076	-0.9036	2.06974e-05	0.1542	0.238397	INTERGENIC	INTERGENIC	INTERGENIC	> 1 kb
3R_12940048_SNP	A	T	T	0.1075	20	166	-0.7418	0.00224213	-1.113	1.00789e-05	0.3713	0.0540916	FBgn0014141	cher	INTRON	0
3R_13302481_SNP	A	G	G	0.125	25	175	0.7535	0.00210695	0.1269	0.668408	0.6265	3.94994e-05	FBgn0261046	Dscam3	INTRON	0
3R_13304643_SNP	A	G	G	0.14	28	172	0.6145	0.01303	0.0425	0.862575	0.572	3.43092e-05	FBgn0261046	Dscam3	INTRON	0
3R_13304751_SNP	C	A	A	0.1692	33	162	0.3901	0.0673926	-0.1808	0.346586	0.5709	1.4644e-05	FBgn0261046	Dscam3	INTRON	0
3R_13304766_SNP	C	T	T	0.155	31	169	0.5739	0.016049	0.0001894	0.74097	0.5737	1.88631e-05	FBgn0261046	Dscam3	INTRON	0
3R_13305019_SNP	T	C	T	0.2872	54	134	0.3749	0.075224	-0.1107	0.366847	0.4857	2.79304e-05	FBgn0261046	Dscam3	SYNONYMOUS_CODING	0
3R_13620444_SNP	C	T	T	0.07692	15	180	0.2206	0.54808	-0.5628	0.018093	0.7834	3.87424e-06	FBgn0262562	CG43102	UPSTREAM	148	FBgn0038545	CG7713	UPSTREAM	344
3R_13727784_SNP	A	G	A	0.3135	58	127	-0.1243	0.680778	0.3113	0.0237523	-0.4357	3.45349e-05	FBgn0053547	Rim	INTRON	0
3R_13935638_SNP	G	C	C	0.04975	10	191	-1.595	5.75415e-06	-0.9765	0.0076948	-0.6186	0.00491693	FBgn0003499	sr	INTRON	0	FBgn0051518	tRNA:CR31518	DOWNSTREAM	852
3R_14486329_SNP	A	C	A	0.1571	30	161	-0.6267	0.00385415	-1.032	2.93458e-06	0.4057	0.0107003	FBgn0027841	CstF-64	SYNONYMOUS_CODING	0	FBgn0261065	Cpsf73	DOWNSTREAM	514
3R_15212155_SNP	T	A	A	0.05076	10	187	-1.457	4.53201e-05	-0.6373	0.0703525	-0.8195	0.000544557	FBgn0086613	Ino80	INTRON	0	FBgn0085314	CR34285	EXON	0
3R_15309068_SNP	A	C	C	0.05759	11	180	-0.3602	0.149044	0.395	0.230627	-0.7553	3.747e-05	FBgn0260003	Dys	INTRON	0
3R_16291477_SNP	T	G	T	0.06417	12	175	-1.428	6.95531e-06	-1.398	1.74396e-05	-0.02966	0.722964	FBgn0262869	Gfrl	INTRON	0
3R_1649411_SNP	A	G	G	0.05584	11	186	-0.4884	0.165458	0.3351	0.147501	-0.8235	9.19821e-06	FBgn0037383	CG2023	UTR_3_PRIME	0	FBgn0037384	dgrn	UPSTREAM	916
3R_16691071_SNP	T	C	C	0.05155	10	184	0.04293	0.865503	-0.8515	0.0116623	0.8944	3.19108e-05	FBgn0038837	CG3822	INTRON	0
3R_18158999_SNP	T	C	C	0.05528	11	188	0.838	0.00792884	1.222	3.76569e-05	-0.384	0.0349416	FBgn0038943	CG5391	NON_SYNONYMOUS_CODING	0	FBgn0038942	CG13862	DOWNSTREAM	780
3R_19017358_SNP	A	G	A	0.1854	33	145	-0.8526	4.83109e-05	-0.7256	0.000149586	-0.127	0.648342	FBgn0262975	cnc	INTRON	0
3R_19271332_SNP	G	A	A	0.05473	11	190	0.238	0.930266	-0.639	0.00887534	0.877	2.97962e-05	FBgn0039078	CG4374	INTRON	0
3R_19271335_SNP	A	T	T	0.055	11	189	0.2378	0.915976	-0.6409	0.00908298	0.8787	2.76464e-05	FBgn0039078	CG4374	INTRON	0
3R_19757726_SNP	G	C	C	0.2568	47	136	0.2661	0.256592	-0.186	0.133459	0.4521	4.01905e-05	FBgn0039128	CG13599	INTRON	0	FBgn0015282	Rpt2	UPSTREAM	570
3R_19757743_SNP	C	T	T	0.25	47	141	0.2691	0.284158	-0.1907	0.0893164	0.4598	1.54516e-05	FBgn0039128	CG13599	INTRON	0	FBgn0015282	Rpt2	UPSTREAM	587
3R_20256867_SNP	C	A	C	0.4757	88	97	0.4271	0.00275803	0.5911	3.2999e-05	-0.164	0.100918	FBgn0000036	nAChRalpha1	INTRON	0
3R_20376516_SNP	C	T	T	0.2526	48	142	0.662	0.000150604	0.6856	4.06893e-05	-0.02361	0.696038	FBgn0039208	Esyt2	INTRON	0
3R_20376518_SNP	C	G	G	0.2434	46	143	0.684	0.00012531	0.6947	3.9376e-05	-0.01068	0.737476	FBgn0039208	Esyt2	INTRON	0
3R_20450977_SNP	T	G	G	0.07576	15	183	0.6169	0.0411789	-0.1949	0.547242	0.8118	3.65795e-05	FBgn0039212	Syx18	SYNONYMOUS_CODING	0	FBgn0039213	atl	UPSTREAM	416
3R_21086787_SNP	C	T	C	0.3207	59	125	0.3426	0.0691017	-0.08095	0.392022	0.4236	2.95111e-05	FBgn0039304	CG10425	UTR_3_PRIME	0	FBgn0039303	CG11857	DOWNSTREAM	306
3R_22149238_SNP	T	C	C	0.06468	13	188	0.5151	0.0826917	-0.4922	0.185303	1.007	1.52853e-06	FBgn0053970	CG33970	INTRON	0	FBgn0261833	CG42765	DOWNSTREAM	983
3R_22158145_SNP	A	G	G	0.05446	11	191	0.3976	0.188	-0.6089	0.111428	1.007	5.30214e-06	FBgn0053970	CG33970	INTRON	0
3R_2222027_SNP	T	C	C	0.09326	18	175	-1.139	2.03695e-05	-0.869	0.000811473	-0.2698	0.165176	FBgn0037443	CG1021	INTRON	0
3R_22784418_SNP	T	C	T	0.1719	33	159	0.3792	0.0631732	-0.1949	0.344306	0.5741	1.14192e-05	FBgn0039464	CG6330	UPSTREAM	205
3R_22900543_INS	GTCAGACAG	G	G	0.08333	16	176	0.5883	0.0482017	-0.2651	0.306579	0.8535	2.51654e-06	INTERGENIC	INTERGENIC	INTERGENIC	> 1 kb
3R_23892522_SNP	T	C	C	0.1765	33	154	-0.8015	3.16438e-05	-0.654	0.00140303	-0.1475	0.141093	FBgn0085391	CG34362	INTRON	0
3R_23909971_DEL	G	GACTATGCTACCCG	GACTATGCTACCCG	0.06186	12	182	-1.423	8.09948e-06	-0.9297	0.00515865	-0.4929	0.0122332	FBgn0085391	CG34362	INTRON	0
3R_24253132_SNP	G	A	G	0.1378	27	169	0.9222	9.64346e-06	1.02	7.24047e-07	-0.09758	0.499857	FBgn0039584	beat-VI	INTRON	0
3R_24290900_SNP	T	C	C	0.2396	46	146	0.6651	3.87203e-05	0.5549	7.12222e-05	0.1102	0.786961	FBgn0039584	beat-VI	INTRON	0
3R_24304785_SNP	A	G	G	0.3198	55	117	0.728	2.85133e-05	0.4327	0.00511347	0.2953	0.0362304	INTERGENIC	INTERGENIC	INTERGENIC	> 1 kb
3R_24304857_SNP	G	A	A	0.2908	57	139	0.7164	2.07283e-05	0.4196	0.0047856	0.2968	0.0301868	INTERGENIC	INTERGENIC	INTERGENIC	> 1 kb
3R_24304860_SNP	T	C	C	0.2908	57	139	0.7311	1.21854e-05	0.4399	0.0029138	0.2912	0.0352445	INTERGENIC	INTERGENIC	INTERGENIC	> 1 kb
3R_24305099_DEL	A	TGT	TGT	0.2554	47	137	0.8118	6.05961e-06	0.4197	0.00435983	0.3921	0.0119351	INTERGENIC	INTERGENIC	INTERGENIC	> 1 kb
3R_24305365_SNP	C	G	G	0.2974	58	137	0.7233	1.38031e-05	0.4423	0.00273513	0.281	0.0416719	INTERGENIC	INTERGENIC	INTERGENIC	> 1 kb
3R_3254457_SNP	T	A	A	0.05025	10	189	-1.541	2.38726e-05	-1.237	0.000709232	-0.3037	0.199979	INTERGENIC	INTERGENIC	INTERGENIC	> 1 kb
3R_7659942_DEL	G	GACAAAACTCAACAAATGGCCAAATGGGCGG	GACAAAACTCAACAAATGGCCAAATGGGCGG	0.09948	19	172	-0.1915	0.590251	0.3623	0.0364142	-0.5538	4.4972e-05	FBgn0037956	CG6959	INTRON	0
3R_9017377_SNP	T	C	T	0.2649	49	136	-0.2474	0.222507	0.2816	0.122671	-0.5289	1.59315e-05	FBgn0038125	CG8141	UPSTREAM	46
3R_9017397_SNP	A	C	A	0.2678	49	134	-0.2287	0.29894	0.2991	0.0898653	-0.5279	2.00395e-05	FBgn0038125	CG8141	UPSTREAM	26
3R_9017398_SNP	A	T	A	0.2692	49	133	-0.2434	0.257585	0.2831	0.109962	-0.5264	2.04505e-05	FBgn0038125	CG8141	UPSTREAM	25
3R_9018235_SNP	A	T	A	0.2579	49	141	-0.2167	0.264164	0.287	0.12513	-0.5037	3.62355e-05	FBgn0038125	CG8141	DOWNSTREAM	4
X_10099817_SNP	A	T	A	0.3235	55	115	0.6988	2.746e-05	0.6758	0.000135377	0.02295	0.542911	FBgn0052690	CR32690	DOWNSTREAM	495	FBgn0030183	CG15309	DOWNSTREAM	809
X_11366680_SNP	G	C	C	0.1527	31	172	-0.05029	0.99743	-0.5486	0.00718273	0.4983	3.3285e-05	FBgn0262685	CG43155	INTRON	0
X_12424599_SNP	A	C	A	0.1263	25	173	-1.112	3.48001e-06	-0.6304	0.0147045	-0.4813	0.000917628	FBgn0264542	CG43921	INTRON	0
X_12424758_DEL	TGG	T	TGG	0.1071	21	175	-1.148	6.03844e-06	-0.7145	0.00843704	-0.4336	0.0044409	FBgn0264542	CG43921	INTRON	0
X_12979482_SNP	A	G	G	0.3384	67	131	0.7391	1.58311e-05	0.5603	0.000954867	0.1788	0.124552	FBgn0010303	hep	INTRON	0
X_13856577_DEL	G	TTC	TTC	0.1364	27	171	0.2168	0.466092	-0.4335	0.0353519	0.6503	1.02294e-05	FBgn0264981	mamo	INTRON	0
X_15170953_SNP	G	C	C	0.4187	85	118	-0.6617	4.19206e-05	-0.5986	0.000111389	-0.06311	0.689889	INTERGENIC	INTERGENIC	INTERGENIC	> 1 kb
X_15453787_SNP	C	T	T	0.117	22	166	-0.8764	0.000215793	-0.9373	2.56309e-05	0.0609	0.500269	INTERGENIC	INTERGENIC	INTERGENIC	> 1 kb
X_15583118_SNP	T	G	T	0.204	41	160	-0.4655	0.0373747	0.07485	0.550465	-0.5404	2.85521e-05	FBgn0030667	CG15599	UPSTREAM	228	FBgn0262606	CG43132	UPSTREAM	405
X_15583146_SNP	T	A	T	0.2111	42	157	-0.4388	0.0406451	0.07908	0.552777	-0.5179	3.73357e-05	FBgn0030667	CG15599	UPSTREAM	256	FBgn0262606	CG43132	UPSTREAM	377
X_16083438_SNP	G	A	A	0.1238	25	177	0.1587	0.366925	-0.4824	0.0392794	0.6411	3.6617e-06	INTERGENIC	INTERGENIC	INTERGENIC	> 1 kb
X_16083439_SNP	A	T	T	0.1238	25	177	0.1587	0.366925	-0.4824	0.0392794	0.6411	3.6617e-06	INTERGENIC	INTERGENIC	INTERGENIC	> 1 kb
X_17150985_SNP	T	A	A	0.1527	31	172	-0.8458	2.23166e-05	-0.6945	4.83963e-05	-0.1513	0.748548	FBgn0262111	f	INTRON	0
X_17150999_SNP	C	T	T	0.1569	32	172	-0.8077	3.19474e-05	-0.6624	6.7571e-05	-0.1453	0.751929	FBgn0262111	f	INTRON	0
X_17180552_INS	AA	A	A	0.05294	9	161	-1.074	0.00502469	-1.704	5.01018e-06	0.6297	0.0116875	FBgn0024238	Fim	UTR_3_PRIME	0
X_17194537_SNP	T	C	C	0.1156	23	176	-0.7301	0.00148223	-0.8862	3.36013e-05	0.156	0.17457	FBgn0024238	Fim	INTRON	0
X_17618118_SNP	G	A	G	0.2804	53	136	0.166	0.146518	-0.2483	0.246012	0.4143	4.6032e-05	FBgn0261570	CG42684	INTRON	0
X_18570213_INS	TTACCTACTT	T	T	0.065	13	187	-0.8856	0.00549243	-0.1113	0.933483	-0.7743	2.71548e-05	INTERGENIC	INTERGENIC	INTERGENIC	> 1 kb
X_1882603_SNP	T	G	G	0.2062	40	154	-0.7414	4.75424e-05	-0.4373	0.0098912	-0.3041	0.0242239	FBgn0264562	Hr4	INTRON	0
X_18925280_SNP	T	A	A	0.1608	32	167	-0.8313	2.4927e-05	-0.6107	0.000631293	-0.2206	0.222176	INTERGENIC	INTERGENIC	INTERGENIC
X_19120130_SNP	G	T	T	0.3632	73	128	-0.3172	0.0380879	0.08654	0.583557	-0.4037	4.25722e-05	FBgn0031001	CG7884	INTRON	0
X_19120199_SNP	A	G	G	0.2808	57	146	-0.1792	0.221948	0.2498	0.126029	-0.429	1.7418e-05	FBgn0031001	CG7884	INTRON	0
X_19120254_SNP	A	T	T	0.2995	59	138	-0.1532	0.259679	0.2532	0.136867	-0.4063	4.63159e-05	FBgn0031001	CG7884	INTRON	0
X_19518971_SNP	G	A	A	0.2	40	160	-0.3451	0.116439	0.07858	0.244506	-0.4237	1.92982e-05	FBgn0031044	MKP-4	UTR_3_PRIME	0	FBgn0031045	CG14212	UPSTREAM	767
X_19994448_INS	TCTGTCACTTATAACTCGTTC	T	T	0.1323	25	164	-0.3849	0.0743467	0.23	0.293419	-0.6149	9.0198e-06	INTERGENIC	INTERGENIC	INTERGENIC	> 1 kb
X_20039187_DEL	T	TG	TG	0.1045	21	180	-0.642	0.010474	0.04331	0.726273	-0.6854	5.22432e-06	INTERGENIC	INTERGENIC	INTERGENIC	> 1 kb
X_20234088_DEL	A	ACACAATAATAAATGTATA	ACACAATAATAAATGTATA	0.2239	45	156	-0.7983	1.16768e-05	-0.6364	0.000728106	-0.1619	0.128106	INTERGENIC	INTERGENIC	INTERGENIC	> 1 kb
X_21911999_SNP	T	A	A	0.2683	44	120	-0.01217	0.62768	-0.4881	0.0188372	0.4759	1.07101e-05	INTERGENIC	INTERGENIC	INTERGENIC	> 1 kb
X_22063864_DEL	T	TCAGCACCGAAACTCTGTTCAATTGCATGTGTCTGAAACATCCGCAT	TCAGCACCGAAACTCTGTTCAATTGCATGTGTCTGAAACATCCGCAT	0.2537	51	150	-0.4959	0.00318092	-0.7328	2.33562e-05	0.237	0.0688122	INTERGENIC	INTERGENIC	INTERGENIC	> 1 kb
X_22063980_SNP	A	G	G	0.2438	49	152	-0.5526	0.00200321	-0.7645	2.04767e-05	0.2118	0.0986713	INTERGENIC	INTERGENIC	INTERGENIC	> 1 kb
X_2264538_SNP	G	A	G	0.1759	35	164	-0.8109	3.88453e-05	-0.6401	0.00151886	-0.1708	0.150677	FBgn0264598	PsGEF	NON_SYNONYMOUS_CODING	0
X_2264574_SNP	G	A	G	0.1667	33	165	-0.8427	1.76449e-05	-0.6114	0.00219252	-0.2313	0.0631653	FBgn0264598	PsGEF	NON_SYNONYMOUS_CODING	0
X_2891529_SNP	T	G	G	0.05366	11	194	-0.5345	0.12295	0.2802	0.159286	-0.8147	3.75194e-06	FBgn0028369	kirre	INTRON	0
X_3320777_SNP	G	C	C	0.2969	57	135	-0.3773	0.0223205	-0.6719	2.1455e-05	0.2946	0.00415718	FBgn0029657	CG12535	INTRON	0	FBgn0052493	tRNA:CR32493	DOWNSTREAM	708
X_3320795_SNP	G	A	A	0.1667	28	140	-0.9396	4.58086e-05	-0.915	8.86123e-05	-0.02461	0.772436	FBgn0029657	CG12535	INTRON	0	FBgn0052493	tRNA:CR32493	DOWNSTREAM	690
X_3320827_SNP	T	A	A	0.3196	62	132	-0.432	0.00426611	-0.651	2.29898e-05	0.219	0.0495551	FBgn0029657	CG12535	INTRON	0	FBgn0052493	tRNA:CR32493	DOWNSTREAM	658
X_3324575_DEL	T	TTCCTCTATTTAGCTT	TTCCTCTATTTAGCTT	0.3132	57	125	0.08767	0.616861	-0.3939	0.0149187	0.4816	4.99142e-06	FBgn0029657	CG12535	INTRON	0
X_4883990_SNP	T	C	T	0.3179	62	133	0.362	0.0412753	-0.1124	0.437594	0.4744	1.03376e-05	INTERGENIC	INTERGENIC	INTERGENIC	> 1 kb
X_4884019_SNP	T	G	T	0.3105	59	131	0.4337	0.0171675	-0.03793	0.721208	0.4717	1.86131e-05	INTERGENIC	INTERGENIC	INTERGENIC	> 1 kb
X_5410101_SNP	T	C	C	0.3316	65	131	0.6624	1.04171e-05	0.5487	0.00103427	0.1137	0.0887878	INTERGENIC	INTERGENIC	INTERGENIC	> 1 kb
X_5452173_DEL	T	TT	TT	0.4149	78	110	-0.1738	0.240888	0.1698	0.134223	-0.3436	3.12592e-05	FBgn0263512	Vsx2	INTRON	0
X_5464782_DEL	A	ACGAGCTTCAA	ACGAGCTTCAA	0.3723	70	118	0.4147	0.0156475	0.08168	0.837733	0.333	4.34088e-05	INTERGENIC	INTERGENIC	INTERGENIC	> 1 kb
X_5512883_SNP	G	A	G	0.4472	89	110	0.4973	0.000422326	0.5263	1.90862e-05	-0.02896	0.305475	FBgn0029778	RhoGAP5A	UPSTREAM	49	FBgn0004687	Mlc-c	DOWNSTREAM	286
X_7651622_SNP	A	G	G	0.07	14	186	-0.7013	0.0217403	-1.118	4.96556e-05	0.4167	0.0102148	FBgn0004198	ct	INTRON	0
X_8163742_SNP	C	T	T	0.1386	28	174	0.4635	0.0186753	-0.1067	0.76189	0.5702	3.42402e-05	FBgn0030027	CG1632	SYNONYMOUS_CODING	0	FBgn0030028	Corp	DOWNSTREAM	188
X_8689238_SNP	A	G	G	0.1294	26	175	-0.5835	0.00914979	-0.7017	4.88146e-05	0.1181	0.0361105	FBgn0026411	Lim1	INTRON	0
X_8690379_SNP	C	A	A	0.2135	41	151	-0.5205	0.00236798	-0.6369	1.9227e-05	0.1164	0.0806751	FBgn0026411	Lim1	INTRON	0
X_8747003_SNP	G	T	T	0.4031	79	117	-0.635	2.2013e-05	-0.5246	0.000434482	-0.1104	0.265188	FBgn0030065	CG12075	INTRON	0
X_8796944_SNP	A	T	T	0.1891	38	163	-0.2611	0.125852	-0.7707	2.50331e-05	0.5096	6.04639e-05	FBgn0030067	Rbm13	INTRON	0
X_8796962_SNP	T	A	A	0.201	41	163	-0.292	0.0805357	-0.7463	2.33005e-05	0.4544	0.000227627	FBgn0030067	Rbm13	INTRON	0
X_8806039_SNP	C	T	T	0.2438	49	152	0.7404	3.68812e-05	0.5415	0.012669	0.1988	0.0134337	FBgn0261549	rdgA	INTRON	0
X_8818341_SNP	T	C	C	0.3465	70	132	0.5321	0.00101154	0.6348	3.46679e-05	-0.1027	0.236151	FBgn0262900	CG43255	SYNONYMOUS_CODING	0	FBgn0261549	rdgA	INTRON	0
X_8922365_INS	ACA	A	A	0.2363	43	139	0.6485	4.65594e-05	0.7439	1.54148e-06	-0.09535	0.329193	FBgn0264384	CR43836	INTRON	0	FBgn0261549	rdgA	DOWNSTREAM	718
X_8922994_SNP	C	A	A	0.139	26	161	0.7424	0.000311633	0.8143	9.41294e-06	-0.07186	0.259231	FBgn0264384	CR43836	INTRON	0	FBgn0261549	rdgA	UTR_3_PRIME	0
X_9666727_SNP	T	C	T	0.2111	42	157	-0.4991	0.00121842	-0.7407	2.06938e-05	0.2417	0.152375	INTERGENIC	INTERGENIC	INTERGENIC
