# Supplementary material for: Polymorphisms in early neurodevelopmental genes affect natural variation in alcohol sensitivity in adult drosophila
Source: BMC Genomics. 2015 Oct 26;16:865. doi: 10.1186/s12864-015-2064-5 (PMC4624176; doi:10.1186/s12864-015-2064-5)
Supplement: Additional file 5: — GWA analyses of MET in the DGRP following a second ethanol exposure (E2). All variants significant at a nominal P-value < 5 × 10-5 in any test are listed. Effects are one-half the mean difference in MET between the major and minor allele classes. (XLSX 68 kb) [file 12864_2015_2064_MOESM5_ESM.xlsx]

## Sheet: Data File S3
SNP ID	Minor Allele	Major Allele	Reference Allele	MAF	Minor Allele Count	Major Allele Count	Female Effect Size	Female P-value	Male Effect Size	Male P-value	Male-Female Effect Size	Male-Female P-value	Gene 1 FlyBase ID	Gene 1 Symbol	Gene 1 Site Class	Gene 1 Position (bp)	Gene 2 FlyBase ID	Gene 2 Symbol	Gene 2 Site Class	Gene 2 Position (bp)
2L_1035436_SNP	T	C	C	0.1168	23	174	-0.774	0.000711687	-1.061	4.99115e-05	0.2869	0.147489	FBgn0031294	IA-2	INTRON	0
2L_10724762_SNP	C	T	T	0.4632	88	102	0.5664	0.000133315	0.6227	4.4332e-05	-0.0563	0.380099	FBgn0032289	CG6431	INTRON	0
2L_10724842_SNP	C	A	A	0.462	85	99	0.5038	0.000728284	0.6322	4.45541e-05	-0.1284	0.134261	FBgn0032289	CG6431	INTRON	0
2L_10885643_INS	CATGGGTGTAATGACA	T	T	0.1947	37	153	0.2602	0.432405	-0.3825	0.0646901	0.6426	2.96822e-05	INTERGENIC	INTERGENIC	INTERGENIC	> 1 kb
2L_11366751_SNP	C	G	G	0.164	31	158	-1.012	3.99964e-05	-0.7525	0.00257546	-0.2597	0.249094	FBgn0000287	salr	SYNONYMOUS_CODING	0
2L_11421186_SNP	C	A	C	0.4911	83	86	0.5569	0.0012132	0.7101	3.44726e-05	-0.1532	0.0733101	INTERGENIC	INTERGENIC	INTERGENIC	> 1 kb
2L_11774646_SNP	A	G	G	0.1878	37	160	0.8305	0.000720811	1.053	3.9093e-05	-0.2229	0.123728	INTERGENIC	INTERGENIC	INTERGENIC	> 1 kb
2L_11878901_SNP	G	T	T	0.1313	26	172	0.14	0.606773	-0.538	0.0390333	0.678	3.84635e-05	FBgn0264815	Pde1c	INTRON	0
2L_11878967_SNP	T	G	G	0.1269	25	172	0.1921	0.602584	-0.4772	0.040191	0.6692	4.03038e-05	FBgn0264815	Pde1c	INTRON	0
2L_11878985_SNP	T	C	C	0.1294	26	175	0.2318	0.433659	-0.4333	0.0735007	0.6651	4.58707e-05	FBgn0264815	Pde1c	INTRON	0
2L_11948704_SNP	A	C	C	0.3859	71	113	-0.714	1.62374e-05	-0.6358	0.000837316	-0.07821	0.351979	FBgn0032385	CG16964	DOWNSTREAM	70
2L_11961309_SNP	G	T	T	0.1495	29	165	-0.8034	0.000733268	-1.006	4.57111e-05	0.2022	0.135923	FBgn0263019	CR43314	EXON	0
2L_12231269_INS	TGT	T	T	0.05172	9	165	-1.43	0.000642333	-1.797	4.09595e-05	0.3663	0.139344	FBgn0000114	aret	INTRON	0
2L_12361567_SNP	A	C	C	0.055	11	189	-0.8289	0.0112096	-1.527	2.45135e-05	0.6978	0.0034262	FBgn0262475	bru-2	INTRON	0
2L_12361678_SNP	A	G	G	0.07035	14	185	-0.7327	0.00927254	-1.318	3.39783e-05	0.5849	0.00662246	FBgn0262475	bru-2	INTRON	0
2L_1240010_SNP	A	G	G	0.06931	14	188	-1.276	1.67696e-05	-0.9742	0.00275965	-0.3021	0.145003	FBgn0031327	CG5397	UPSTREAM	26
2L_1240104_SNP	T	C	C	0.065	13	187	-1.339	2.99072e-05	-1.242	0.000376139	-0.09701	0.680908	FBgn0031327	CG5397	SYNONYMOUS_CODING	0
2L_12408077_SNP	A	G	G	0.1082	21	173	0.4278	0.0510046	0.9669	4.57701e-05	-0.539	0.00034353	FBgn0043841	vir-1	INTRON	0
2L_1242374_SNP	A	C	C	0.2356	45	146	-0.9172	1.00778e-06	-0.9585	6.45316e-06	0.04129	0.960661	FBgn0031327	CG5397	DOWNSTREAM	169
2L_13208880_DEL	T	TT	TT	0.05556	11	187	-1.16	0.00063225	-1.555	2.75842e-05	0.3942	0.107614	FBgn0032482	Pect	INTRON	0
2L_14080562_SNP	A	G	A	0.3511	66	122	-0.5191	0.00043834	-0.6896	2.77344e-05	0.1705	0.142217	FBgn0028875	nAChRalpha5	NON_SYNONYMOUS_CODING	0
2L_14135638_SNP	T	A	A	0.04975	10	191	-0.944	0.0159065	-1.681	4.63204e-05	0.7368	0.00389539	FBgn0028906	CG17341	INTRON	0
2L_14517637_SNP	A	C	C	0.05612	11	185	-1.531	3.30097e-05	-1.365	0.00124493	-0.1659	0.377386	FBgn0011862	tRNA:G3:35Ba	UPSTREAM	454	FBgn0011863	tRNA:G3:35Bb	DOWNSTREAM	670
2L_15401488_SNP	A	C	C	0.09794	19	175	-1.131	1.84185e-05	-0.9143	0.000784424	-0.2165	0.387306	INTERGENIC	INTERGENIC	INTERGENIC	> 1 kb
2L_15488436_SNP	C	A	A	0.2674	50	137	-0.1347	0.911631	0.3366	0.0127956	-0.4713	2.72491e-05	INTERGENIC	INTERGENIC	INTERGENIC	> 1 kb
2L_15488441_DEL	C	CCAGT	CCAGT	0.266	50	138	-0.1739	0.555792	0.2927	0.0487629	-0.4665	4.56657e-05	INTERGENIC	INTERGENIC	INTERGENIC	> 1 kb
2L_1552712_SNP	T	A	A	0.1562	30	162	-0.8324	4.90102e-05	-0.746	0.000497159	-0.08644	0.713658	INTERGENIC	INTERGENIC	INTERGENIC	> 1 kb
2L_16229363_SNP	G	T	T	0.09231	18	177	-1.058	0.000168099	-1.395	1.40152e-06	0.3367	0.0386734	INTERGENIC	INTERGENIC	INTERGENIC	> 1 kb
2L_16327180_SNP	A	T	T	0.06468	13	188	-0.205	0.332996	-1.122	0.000587591	0.9173	4.71051e-05	FBgn0014092	CG4278	NON_SYNONYMOUS_CODING	0	FBgn0001995	mRpL4	DOWNSTREAM	879
2L_1689574_SNP	A	C	C	0.1061	21	177	-0.8054	0.00104991	-1.149	3.62642e-05	0.3434	0.0864124	FBgn0086758	chinmo	INTRON	0
2L_18341172_INS	TT	T	T	0.07182	13	168	0.2103	0.891585	-0.7228	0.00797352	0.9332	6.52221e-06	FBgn0000636	Fas3	INTRON	0
2L_18415713_SNP	G	T	T	0.06436	13	189	-1.273	0.000250926	-1.634	1.61557e-05	0.3614	0.148622	INTERGENIC	INTERGENIC	INTERGENIC	> 1 kb
2L_1870525_SNP	C	T	T	0.3564	67	121	-0.4865	0.00525752	-0.7853	1.93592e-05	0.2989	0.00846082	FBgn0051663	CG31663	INTRON	0	FBgn0031372	CG7295	NON_SYNONYMOUS_CODING	0
2L_1918401_SNP	A	G	G	0.1364	27	171	-0.796	0.000574975	-1.066	3.10993e-05	0.2699	0.125713	FBgn0031374	CG7337	INTRON	0
2L_1918414_SNP	A	G	G	0.2366	44	142	-0.5768	0.00112855	-0.7587	3.96641e-05	0.1818	0.0868021	FBgn0031374	CG7337	INTRON	0
2L_1944341_SNP	G	C	G	0.369	69	118	-0.7666	3.077e-05	-0.6424	0.000944226	-0.1241	0.432768	FBgn0031374	CG7337	DOWNSTREAM	52	FBgn0040719	CG15357	DOWNSTREAM	809
2L_2001893_SNP	A	G	A	0.3763	73	121	-0.4133	0.00454927	-0.8055	2.1122e-06	0.3922	0.00102335	FBgn0263441	CR43464	EXON	0	FBgn0053543	CG33543	INTRON	0
2L_22010523_INS	TTT	T	T	0.09375	18	174	-0.5398	0.0114215	-1.12	4.27608e-05	0.5802	0.00614224	INTERGENIC	INTERGENIC	INTERGENIC	> 1 kb
2L_2686003_SNP	A	G	G	0.07692	15	180	-1.269	1.9007e-05	-1.266	0.000155651	-0.002925	0.834621	FBgn0051690	CG31690	INTRON	0
2L_3118256_SNP	T	A	A	0.08122	16	181	-1.163	3.01696e-05	-0.6493	0.013785	-0.5136	0.0350589	FBgn0015600	toc	INTRON	0
2L_3119101_SNP	A	C	C	0.1128	22	173	-1.067	4.02914e-05	-0.6973	0.00873234	-0.3698	0.0779472	FBgn0015600	toc	INTRON	0
2L_4022281_SNP	T	A	A	0.4649	86	99	-0.5059	0.00373083	-0.7815	7.53082e-06	0.2756	0.00530448	INTERGENIC	INTERGENIC	INTERGENIC	> 1 kb
2L_4045352_SNP	A	G	G	0.08955	18	183	-1.109	1.98423e-05	-1.112	3.15325e-05	0.003864	0.705965	FBgn0000547	ed	INTRON	0
2L_4046250_SNP	A	G	G	0.1154	21	161	-1.083	1.89019e-05	-0.9657	0.000315163	-0.1172	0.629123	FBgn0000547	ed	INTRON	0
2L_4046325_SNP	C	T	T	0.08511	16	172	-1.195	2.83592e-05	-1.146	0.000131473	-0.0497	0.982662	FBgn0000547	ed	INTRON	0
2L_4046346_SNP	A	C	C	0.1186	21	156	-1.042	2.77393e-05	-0.992	0.000208209	-0.0499	0.839389	FBgn0000547	ed	INTRON	0
2L_4046351_SNP	G	T	T	0.1099	20	162	-1.074	1.8818e-05	-1.036	6.32301e-05	-0.03774	0.905916	FBgn0000547	ed	INTRON	0
2L_4046374_SNP	A	G	G	0.1	18	162	-1.119	1.37308e-05	-1.116	3.26051e-05	-0.00301	0.799471	FBgn0000547	ed	INTRON	0
2L_4340828_DEL	TG	A	TG	0.3421	65	125	-0.4054	0.0468999	-0.7613	4.95851e-05	0.3559	0.000471432	FBgn0020762	Atet	INTRON	0
2L_4340835_DEL	CCCACACG	C	CCCACACG	0.3421	65	125	-0.4068	0.048176	-0.7699	4.05878e-05	0.3631	0.000334613	FBgn0020762	Atet	INTRON	0
2L_4340871_SNP	A	G	A	0.3439	65	124	-0.4057	0.0515366	-0.7716	4.30109e-05	0.3659	0.000306729	FBgn0020762	Atet	INTRON	0
2L_4340935_SNP	C	T	C	0.4167	80	112	-0.381	0.0320646	-0.8251	5.80987e-06	0.4442	6.18877e-05	FBgn0020762	Atet	INTRON	0
2L_6765776_SNP	A	G	G	0.267	51	140	-0.6628	0.000671256	-0.7769	3.16124e-05	0.1141	0.112891	FBgn0031857	CG11321	SYNONYMOUS_CODING	0
2L_6765777_SNP	T	G	G	0.2737	52	138	-0.6693	0.000480733	-0.7714	2.36104e-05	0.1021	0.119408	FBgn0031857	CG11321	NON_SYNONYMOUS_CODING	0
2L_8312686_SNP	T	C	T	0.125	25	175	0.4174	0.199688	-0.252	0.18156	0.6694	4.32697e-05	FBgn0032018	CG7806	SYNONYMOUS_CODING	0
2L_925292_DEL	G	GGGGCTGTGC	GGGGCTGTGC	0.0936	19	184	-0.9584	0.000270982	-1.104	4.53067e-05	0.1456	0.262569	FBgn0028481	CG4341	INTRON	0
2L_934761_SNP	G	T	T	0.085	17	183	-1.231	1.70056e-05	-1.233	0.000115311	0.002311	0.896005	FBgn0028481	CG4341	INTRON	0
2L_9350610_SNP	C	G	G	0.228	44	149	-0.1066	0.661447	0.5161	0.0282999	-0.6227	2.52258e-05	FBgn0032111	CG13110	SYNONYMOUS_CODING	0	FBgn0263082	CG43350	DOWNSTREAM	647
2L_9971425_SNP	G	A	A	0.08	16	184	-1.419	2.44634e-06	-1.461	3.4685e-06	0.04237	0.630417	INTERGENIC	INTERGENIC	INTERGENIC	> 1 kb
2R_10614047_SNP	A	G	A	0.06931	14	188	-0.5942	0.050775	-1.352	4.76616e-05	0.7573	0.000367669	INTERGENIC	INTERGENIC	INTERGENIC	> 1 kb
2R_12813947_SNP	C	A	C	0.05747	10	164	1.482	0.000178021	1.569	1.88528e-05	-0.08638	0.203851	FBgn0003091	Pkc53E	UTR_5_PRIME	0
2R_14658612_SNP	A	G	A	0.4162	82	115	-0.6289	4.40645e-05	-0.6048	0.000427219	-0.02405	0.73422	FBgn0034389	Mctp	INTRON	0	FBgn0050229	tRNA:CR30229	DOWNSTREAM	895
2R_14661605_INS	ACACA	A	A	0.06452	12	174	-1.536	1.54142e-06	-1.447	6.03279e-05	-0.08838	0.559786	FBgn0034389	Mctp	UTR_3_PRIME	0
2R_15675352_DEL	T	CTTCAA	CTTCAA	0.125	24	168	-1.038	3.23204e-05	-0.8961	0.000995531	-0.1414	0.428479	INTERGENIC	INTERGENIC	INTERGENIC	> 1 kb
2R_16471777_SNP	A	T	A	0.366	71	123	-0.6058	0.00023616	-0.6911	4.48721e-05	0.08533	0.282723	FBgn0262441	mir-313	UPSTREAM	12	FBgn0262450	mir-312	UPSTREAM	151
2R_16555528_SNP	T	A	A	0.191	38	161	-0.5195	0.00800548	-0.8314	2.43557e-05	0.3119	0.00581366	FBgn0000615	exu	DOWNSTREAM	329	FBgn0034542	Fem-1	UPSTREAM	780
2R_16823531_SNP	A	T	T	0.05155	10	184	-1.342	0.000266016	-1.714	1.56862e-05	0.3723	0.140126	FBgn0020617	Rx	INTRON	0
2R_17689359_SNP	C	A	A	0.1111	22	176	-0.7186	0.00874087	-1.087	1.81011e-05	0.3683	0.0036815	FBgn0034661	CG4386	UPSTREAM	954
2R_17977319_SNP	T	C	C	0.1217	23	166	-1.089	5.64107e-05	-1.242	6.96598e-06	0.1528	0.228224	FBgn0263250	CG43393	UTR_3_PRIME	0	FBgn0265046	CG44163	DOWNSTREAM	981
2R_18345985_SNP	T	C	T	0.2222	44	154	-0.5732	0.00108166	-0.8084	1.66508e-05	0.2352	0.0463123	INTERGENIC	INTERGENIC	INTERGENIC	> 1 kb
2R_18345998_SNP	C	T	C	0.202	40	158	-0.4534	0.0073109	-0.7935	4.72735e-05	0.3401	0.0131463	INTERGENIC	INTERGENIC	INTERGENIC	> 1 kb
2R_18779081_SNP	T	C	C	0.1089	22	180	-1.005	4.80288e-05	-0.9414	0.000253089	-0.06353	0.917145	FBgn0034795	MED23	SYNONYMOUS_CODING	0	FBgn0034796	CG3700	START_GAINED	0
2R_19652379_SNP	C	T	T	0.3618	72	127	0.062	0.497911	0.4742	0.0014531	-0.4122	3.98127e-05	FBgn0034903	CG9850	INTRON	0
2R_19652381_SNP	C	G	G	0.2965	59	140	0.1087	0.454019	0.5421	0.00125544	-0.4334	4.76657e-05	FBgn0034903	CG9850	INTRON	0
2R_19652413_SNP	A	G	G	0.3041	59	135	-0.05977	0.852495	0.3763	0.0194355	-0.4361	4.92653e-05	FBgn0034903	CG9850	INTRON	0
2R_19677212_DEL	G	GCAATATCTACCTTTATCGCTTG	GCAATATCTACCTTTATCGCTTG	0.1128	22	173	-0.8454	5.027e-05	-1.014	5.41787e-06	0.1683	0.212553	FBgn0034903	CG9850	INTRON	0	FBgn0034904	CG15800	DOWNSTREAM	930
2R_21017393_SNP	A	C	C	0.08122	16	181	-0.0921	0.494786	-0.863	0.000747885	0.7709	1.04148e-05	FBgn0050430	CG30430	UTR_3_PRIME	0
2R_21119837_DEL	T	CACTTTAGA	CACTTTAGA	0.07812	15	177	0.06821	0.836223	-0.725	0.0041712	0.7932	1.55512e-05	FBgn0035094	CG9380	INTRON	0	FBgn0001325	Kr	DOWNSTREAM	920
2R_4484333_SNP	T	A	A	0.2487	48	145	-0.7484	0.000157349	-0.9007	1.11695e-05	0.1523	0.161505	FBgn0033309	CG8735	DOWNSTREAM	144
2R_4753122_SNP	G	T	T	0.055	11	189	-1.087	0.00276124	-1.603	1.67057e-05	0.5155	0.0169286	FBgn0011286	RyR	INTRON	0
2R_483362_INS	TGGTAAGGG	T	T	0.07222	13	167	-1.357	8.33913e-06	-1.13	0.000757105	-0.2264	0.276944	FBgn0260799	p120ctn	INTRON	0
2R_5981894_SNP	C	A	A	0.1179	23	172	0.6839	0.00245973	1.109	3.04139e-05	-0.4254	0.032963	FBgn0033484	CG2269	SYNONYMOUS_CODING	0
2R_6354824_SNP	A	G	G	0.3895	74	116	0.1547	0.521031	-0.3252	0.0485616	0.4799	3.15631e-05	FBgn0033526	Caf1-105	SYNONYMOUS_CODING	0
2R_7320039_SNP	A	T	T	0.2051	40	155	0.2692	0.141208	-0.2364	0.23643	0.5057	3.69703e-05	FBgn0264271	CR43771	DOWNSTREAM	116
2R_7333266_SNP	T	C	T	0.2769	54	141	0.4348	0.014772	-0.08654	0.76915	0.5213	4.03493e-05	FBgn0260499	qvr	INTRON	0
2R_7944566_SNP	T	G	G	0.05789	11	179	0.6072	0.143617	-0.4262	0.227857	1.033	3.33932e-05	FBgn0028407	Drep-3	INTRON	0	FBgn0265373	CG44314	DOWNSTREAM	514
2R_8888254_SNP	G	A	A	0.4656	88	101	-0.2938	0.0652931	0.1376	0.409309	-0.4314	4.24505e-05	FBgn0008654	Su(z)2	INTRON	0
2R_8985959_SNP	C	T	T	0.1421	28	169	-0.7925	4.96839e-05	-0.4705	0.0527921	-0.3221	0.00528894	INTERGENIC	INTERGENIC	INTERGENIC	> 1 kb
2R_9736894_SNP	A	G	A	0.2872	56	139	-0.7779	3.6411e-05	-0.5593	0.0145594	-0.2186	0.0376546	FBgn0050484	CG30484	NON_SYNONYMOUS_CODING	0	FBgn0050485	CG30485	UPSTREAM	493
2R_9739780_SNP	G	A	A	0.1218	24	173	-1.18	6.23458e-06	-0.7771	0.0156722	-0.4032	0.00767966	FBgn0050485	CG30485	SYNONYMOUS_CODING	0	FBgn0033879	CG6543	DOWNSTREAM	672
2R_9745655_SNP	C	T	T	0.4308	84	111	-0.6966	3.05772e-05	-0.3621	0.0253027	-0.3345	0.0137449	FBgn0086356	tum	SYNONYMOUS_CODING	0	FBgn0263697	Uba3	UPSTREAM	807
2R_990180_SNP	A	G	A	0.1968	37	151	0.5865	0.00166126	0.8259	1.22442e-05	-0.2394	0.0230639	INTERGENIC	INTERGENIC	INTERGENIC	> 1 kb
2R_995096_SNP	A	G	A	0.2515	42	125	0.5924	0.00112495	0.7791	1.88581e-05	-0.1867	0.0492243	INTERGENIC	INTERGENIC	INTERGENIC	> 1 kb
3L_1040585_SNP	C	T	T	0.3216	64	135	-0.7464	3.97552e-05	-0.5981	0.00547195	-0.1483	0.127766	FBgn0004870	bab1	INTRON	0
3L_10651834_SNP	C	T	C	0.3594	69	123	0.1354	0.376012	0.5801	0.000441003	-0.4447	1.53038e-05	FBgn0052066	CG32066	INTRON	0
3L_10651926_SNP	A	T	T	0.07921	16	186	0.9925	0.00170553	1.413	2.60786e-05	-0.4204	0.042498	FBgn0052066	CG32066	INTRON	0
3L_1110621_DEL	G	GCAG	GCAG	0.07389	15	188	-1.3	2.29956e-05	-1.257	0.000224201	-0.04243	0.772215	INTERGENIC	INTERGENIC	INTERGENIC	> 1 kb
3L_1110661_SNP	G	C	C	0.07426	15	187	-1.299	2.81287e-05	-1.258	0.00029267	-0.04123	0.740819	INTERGENIC	INTERGENIC	INTERGENIC	> 1 kb
3L_1110677_SNP	A	G	G	0.06965	14	187	-1.354	2.31398e-05	-1.265	0.000421168	-0.08865	0.591478	INTERGENIC	INTERGENIC	INTERGENIC	> 1 kb
3L_11199379_SNP	A	T	T	0.3851	67	107	0.1132	0.479577	0.559	0.00118886	-0.4459	3.22006e-05	FBgn0061469	Ube3a	DOWNSTREAM	143	FBgn0036147	Plod	UPSTREAM	263
3L_11199458_SNP	A	C	C	0.4036	67	99	0.101	0.570737	0.5824	0.00221548	-0.4814	4.54325e-05	FBgn0061469	Ube3a	DOWNSTREAM	64	FBgn0036147	Plod	UPSTREAM	342
3L_11199460_SNP	G	A	A	0.4024	68	101	0.086	0.599309	0.5722	0.00147725	-0.4862	1.42937e-05	FBgn0061469	Ube3a	DOWNSTREAM	62	FBgn0036147	Plod	UPSTREAM	344
3L_11199475_SNP	C	T	T	0.3817	71	115	0.06564	0.589545	0.5128	0.00240467	-0.4472	4.49581e-05	FBgn0061469	Ube3a	DOWNSTREAM	47	FBgn0036147	Plod	UPSTREAM	359
3L_12022461_SNP	A	C	A	0.1735	34	162	-0.03394	0.606672	0.4795	0.0385123	-0.5134	3.69149e-05	FBgn0041096	rols	INTRON	0
3L_12092820_DEL	AA	A	AA	0.3886	68	107	0.1101	0.481782	-0.4305	0.0456408	0.5406	1.68801e-05	INTERGENIC	INTERGENIC	INTERGENIC	> 1 kb
3L_1281763_SNP	G	C	G	0.4286	84	112	-0.4383	0.0160873	-0.0213	0.724724	-0.417	3.21455e-05	FBgn0052333	CG32333	INTRON	0
3L_1284600_SNP	C	G	C	0.4422	88	111	-0.2675	0.15744	0.156	0.23062	-0.4235	4.87735e-05	FBgn0052333	CG32333	INTRON	0
3L_1285589_SNP	G	A	G	0.345	69	131	-0.09259	0.699141	0.3994	0.0241422	-0.492	2.28008e-05	FBgn0052333	CG32333	INTRON	0
3L_12863242_DEL	T	CTA	CTA	0.05729	11	181	0.3814	0.302628	-0.6563	0.0838584	1.038	1.29865e-05	INTERGENIC	INTERGENIC	INTERGENIC	> 1 kb
3L_13083797_SNP	T	C	T	0.2929	58	140	0.1209	0.461345	-0.3937	0.0635373	0.5146	3.89291e-05	FBgn0036346	CG11251	UPSTREAM	728
3L_13083798_SNP	T	C	T	0.2908	57	139	0.1265	0.53249	-0.3929	0.048706	0.5193	3.59053e-05	FBgn0036346	CG11251	UPSTREAM	729
3L_13186121_SNP	C	T	T	0.2143	42	154	0.01763	0.953749	0.4748	0.009411	-0.4572	3.96948e-05	INTERGENIC	INTERGENIC	INTERGENIC	> 1 kb
3L_13298855_SNP	T	A	A	0.134	26	168	0.5925	0.0309559	0.003506	0.598238	0.589	4.65663e-05	INTERGENIC	INTERGENIC	INTERGENIC	> 1 kb
3L_13592868_SNP	C	G	C	0.4133	81	115	0.6231	6.31896e-05	0.6797	3.91818e-05	-0.05658	0.502967	FBgn0264001	bru-3	INTRON	0
3L_14596252_SNP	T	G	T	0.3684	70	120	-0.6936	4.94069e-05	-0.5943	0.00286349	-0.09939	0.256559	INTERGENIC	INTERGENIC	INTERGENIC	> 1 kb
3L_15275291_SNP	G	C	C	0.3929	66	102	0.2354	0.204876	-0.3036	0.125107	0.539	1.07717e-05	INTERGENIC	INTERGENIC	INTERGENIC	> 1 kb
3L_15275330_SNP	A	C	C	0.3179	62	133	0.2255	0.234848	-0.3086	0.102873	0.5342	8.93955e-06	INTERGENIC	INTERGENIC	INTERGENIC	> 1 kb
3L_15275363_SNP	C	T	T	0.3317	66	133	0.2977	0.0903222	-0.207	0.280932	0.5047	1.77324e-05	INTERGENIC	INTERGENIC	INTERGENIC	> 1 kb
3L_1610365_SNP	C	G	G	0.4798	95	103	-0.6496	0.00063879	-0.839	3.28168e-06	0.1894	0.0211175	FBgn0035240	CG33791	INTRON	0	FBgn0035239	CG18170	INTRON	0
3L_1664129_SNP	G	A	A	0.4235	83	113	0.2229	0.173611	-0.2795	0.119809	0.5024	4.55372e-06	FBgn0035253	CG7971	INTRON	0
3L_17146307_SNP	A	G	G	0.1443	29	172	-0.9029	4.4285e-05	-0.513	0.0484123	-0.3899	0.00565944	FBgn0260943	Rbp6	INTRON	0
3L_17923591_SNP	T	G	G	0.3077	60	135	-0.1495	0.546044	-0.7296	0.000968052	0.58	1.01143e-05	INTERGENIC	INTERGENIC	INTERGENIC	> 1 kb
3L_17923592_INS	TATG	T	T	0.2857	54	135	-0.1201	0.599775	-0.7058	0.000891129	0.5858	4.70056e-06	INTERGENIC	INTERGENIC	INTERGENIC	> 1 kb
3L_17923595_SNP	A	C	C	0.3179	62	133	-0.1089	0.603014	-0.719	0.000222001	0.6101	1.98055e-07	INTERGENIC	INTERGENIC	INTERGENIC	> 1 kb
3L_17923700_SNP	A	T	A	0.407	81	118	0.1501	0.192337	-0.4194	0.0608334	0.5695	4.59428e-07	INTERGENIC	INTERGENIC	INTERGENIC	> 1 kb
3L_17923747_SNP	A	G	A	0.4242	84	114	0.2004	0.112306	-0.366	0.104658	0.5664	4.18209e-07	INTERGENIC	INTERGENIC	INTERGENIC	> 1 kb
3L_17923762_DEL	GG	G	GG	0.4722	85	95	0.2418	0.0933145	-0.3508	0.123773	0.5926	4.20421e-07	INTERGENIC	INTERGENIC	INTERGENIC	> 1 kb
3L_17923776_SNP	C	T	C	0.425	85	115	0.1903	0.136796	-0.3451	0.135166	0.5354	2.87617e-06	INTERGENIC	INTERGENIC	INTERGENIC	> 1 kb
3L_17923817_SNP	C	T	C	0.4167	80	112	0.1614	0.204249	-0.3911	0.0596653	0.5524	5.65562e-07	INTERGENIC	INTERGENIC	INTERGENIC	> 1 kb
3L_17923821_SNP	G	C	G	0.4124	80	114	0.1349	0.244854	-0.4327	0.0487514	0.5676	6.26038e-07	INTERGENIC	INTERGENIC	INTERGENIC	> 1 kb
3L_17923823_SNP	T	G	T	0.4031	79	117	0.1857	0.150074	-0.3872	0.0668407	0.5729	2.13296e-07	INTERGENIC	INTERGENIC	INTERGENIC	> 1 kb
3L_17924011_SNP	A	T	T	0.3166	63	136	0.003866	0.923593	-0.5299	0.00605756	0.5338	4.26363e-06	INTERGENIC	INTERGENIC	INTERGENIC	> 1 kb
3L_18318973_DEL	T	TTCTTTGAATGAATTTCAT	TTCTTTGAATGAATTTCAT	0.2912	53	129	0.3807	0.048437	-0.1601	0.361103	0.5407	8.76595e-06	INTERGENIC	INTERGENIC	INTERGENIC	> 1 kb
3L_18386947_SNP	A	G	G	0.1031	20	174	-0.5415	0.0202872	-1.285	2.65212e-06	0.7432	6.62802e-05	INTERGENIC	INTERGENIC	INTERGENIC	> 1 kb
3L_18626499_SNP	A	T	T	0.07143	13	169	1.374	1.19315e-05	1.102	0.00157573	0.2719	0.193179	FBgn0036801	MYPT-75D	INTRON	0
3L_2078460_SNP	T	G	G	0.269	53	144	0.8305	1.4528e-05	0.842	0.000193086	-0.01153	0.709704	FBgn0086906	sls	INTRON	0
3L_22284679_SNP	C	T	C	0.1117	22	175	-0.1412	0.755662	0.6769	0.0121927	-0.8181	5.64737e-06	FBgn0027086	Aats-ile	NON_SYNONYMOUS_CODING	0
3L_22348691_SNP	G	C	G	0.1518	29	162	-0.2491	0.399538	0.4115	0.0730999	-0.6606	3.01021e-05	FBgn0004449	Ten-m	INTRON	0
3L_22556620_SNP	C	G	G	0.06633	13	183	-0.201	0.736501	0.7459	0.0275506	-0.9469	4.6647e-05	INTERGENIC	INTERGENIC	INTERGENIC	> 1 kb
3L_22558884_SNP	C	T	C	0.1833	33	147	-0.04129	0.8285	0.6161	0.0186845	-0.6574	3.60486e-05	INTERGENIC	INTERGENIC	INTERGENIC	> 1 kb
3L_22558901_SNP	T	C	T	0.07179	14	181	-0.276	0.488146	0.6911	0.0464108	-0.9671	1.91344e-05	INTERGENIC	INTERGENIC	INTERGENIC	> 1 kb
3L_22626551_SNP	T	G	G	0.1167	21	159	-0.4831	0.133308	0.3449	0.172171	-0.828	7.45968e-06	FBgn0037171	CG14459	INTRON	0
3L_22626581_SNP	T	C	C	0.3771	66	109	0.07415	0.518458	0.6264	0.00113623	-0.5523	1.91747e-05	FBgn0037171	CG14459	INTRON	0
3L_2459015_SNP	T	A	A	0.3881	78	123	0.672	4.64548e-05	0.6042	0.00136108	0.06784	0.41619	FBgn0261551	CG42669	INTRON	0
3L_2551434_SNP	T	C	C	0.05911	12	191	-1.699	4.26617e-07	-1.481	8.04778e-05	-0.218	0.30563	FBgn0010905	Spn	INTRON	0
3L_2581474_SNP	T	C	T	0.2426	49	153	-0.8115	2.57711e-05	-0.9263	8.68618e-06	0.1148	0.37645	FBgn0010909	msn	INTRON	0
3L_2741003_SNP	G	C	C	0.1542	31	170	-0.5542	0.0128955	-1.058	2.13386e-05	0.5038	0.00230276	FBgn0052296	Mrtf	INTRON	0	FBgn0020509	Acp62F	DOWNSTREAM	775
3L_2880956_SNP	T	A	A	0.1734	30	143	-0.7998	0.000390513	-1.168	5.93393e-06	0.3677	0.0533666	INTERGENIC	INTERGENIC	INTERGENIC	> 1 kb
3L_2937743_DEL	T	TT	TT	0.4157	69	97	0.8503	1.69749e-05	0.5932	0.00756891	0.2571	0.0501003	FBgn0262593	Shab	INTRON	0
3L_3312295_SNP	T	C	T	0.1859	37	162	0.1406	0.311517	-0.4274	0.0865728	0.568	1.66531e-05	FBgn0035432	ZnT63C	SYNONYMOUS_CODING	0
3L_3579713_SNP	A	G	G	0.1212	24	174	-0.4478	0.0843827	0.1935	0.303081	-0.6412	2.05058e-05	FBgn0005640	Eip63E	INTRON	0
3L_3927640_SNP	T	G	G	0.07426	15	187	-1.395	6.79412e-06	-0.9486	0.00460477	-0.4468	0.0478789	FBgn0004910	Eip63F-1	INTRON	0
3L_4160829_SNP	A	T	T	0.3085	62	139	0.6609	3.54072e-05	0.4497	0.0118904	0.2111	0.0484773	FBgn0259986	nab	UTR_5_PRIME	0	FBgn0011653	mas	DOWNSTREAM	837
3L_4161004_SNP	G	A	A	0.2887	56	138	0.8492	9.94558e-07	0.6107	0.00230381	0.2385	0.0291368	FBgn0259986	nab	UPSTREAM	72	FBgn0011653	mas	DOWNSTREAM	662
3L_5273386_SNP	T	C	C	0.22	44	156	0.06928	0.851775	-0.5511	0.00391947	0.6204	1.16181e-05	INTERGENIC	INTERGENIC	INTERGENIC	> 1 kb
3L_5286843_SNP	C	G	G	0.3026	59	136	0.01681	0.806527	0.487	0.0164765	-0.4702	2.10783e-05	INTERGENIC	INTERGENIC	INTERGENIC	> 1 kb
3L_5348653_DEL	C	CT	CT	0.1633	32	164	-0.3259	0.194902	0.2401	0.160345	-0.566	2.38444e-05	FBgn0016031	lama	INTRON	0	FBgn0052420	tRNA:CR32420	UPSTREAM	789
3L_5470428_SNP	A	G	G	0.1658	32	161	-0.8591	8.3389e-05	-0.9912	3.08912e-05	0.1321	0.398888	INTERGENIC	INTERGENIC	INTERGENIC	> 1 kb
3L_5470430_SNP	T	C	C	0.1641	32	163	-0.8586	8.44743e-05	-0.9839	3.64377e-05	0.1253	0.428875	INTERGENIC	INTERGENIC	INTERGENIC	> 1 kb
3L_5885581_SNP	T	C	T	0.4355	81	105	-0.6292	3.34794e-05	-0.4837	0.00645472	-0.1455	0.0963559	INTERGENIC	INTERGENIC	INTERGENIC	> 1 kb
3L_6940251_SNP	A	G	G	0.05882	12	192	-0.2649	0.500321	0.7114	0.0549692	-0.9763	3.74224e-05	FBgn0035719	tow	INTRON	0
3L_7012273_SNP	A	G	A	0.4513	88	107	0.6176	3.60151e-05	0.3779	0.0402606	0.2398	0.00673593	FBgn0260660	mp	INTRON	0
3L_7012284_SNP	G	T	G	0.4518	89	108	0.6387	1.96944e-05	0.3829	0.0374337	0.2558	0.00430714	FBgn0260660	Mp	INTRON	0
3L_7277250_INS	A	AAG	A	0.07143	14	182	-0.8343	0.00973327	-1.474	7.56878e-06	0.6397	0.00114827	FBgn0035756	unc-13-4A	INTRON	0
3L_7473129_SNP	T	A	A	0.1804	35	159	-0.6434	0.00105435	-0.8442	4.3829e-05	0.2008	0.0989477	INTERGENIC	INTERGENIC	INTERGENIC	> 1 kb
3L_7579022_SNP	A	C	C	0.05	10	190	-1.203	0.00220133	-1.604	1.8298e-05	0.4008	0.0239255	FBgn0035799	CG14838	SYNONYMOUS_CODING	0
3L_8437934_INS	T	TTCCCCAAGCT	T	0.2172	43	155	-0.7318	0.000170069	-0.9031	2.69993e-05	0.1713	0.257038	FBgn0035896	CG6983	INTRON	0
3L_8564771_SNP	T	A	T	0.4286	84	112	0.6518	3.08985e-05	0.6423	0.000209367	0.00944	0.864209	FBgn0262387	mir-190	UPSTREAM	128	FBgn0260442	rhea	DOWNSTREAM	939
3L_8564793_SNP	T	C	T	0.4416	87	110	0.6276	3.31706e-05	0.5951	0.000569935	0.03254	0.583841	FBgn0262387	mir-190	UPSTREAM	106	FBgn0260442	rhea	DOWNSTREAM	961
3L_8956183_SNP	T	C	C	0.1741	35	166	0.1083	0.62736	-0.4118	0.0249205	0.5201	1.23984e-05	FBgn0035942	CG5660	SYNONYMOUS_CODING	0
3L_9701465_SNP	T	G	G	0.06533	13	186	-1.124	0.000403096	-1.642	3.24155e-06	0.5181	0.0329175	FBgn0036032	CG16711	NON_SYNONYMOUS_CODING	0
3L_9701578_SNP	T	G	G	0.07843	16	188	-0.9513	0.000831615	-1.364	1.54123e-05	0.4131	0.0557538	FBgn0036032	CG16711	INTRON	0
3L_9701598_SNP	C	T	T	0.07389	15	188	-1.083	0.000209214	-1.441	7.76724e-06	0.3581	0.105674	FBgn0036032	CG16711	INTRON	0
3R_10113696_SNP	G	T	T	0.0603	12	187	-1.06	0.000440362	-1.561	1.14802e-05	0.5006	0.0776544	INTERGENIC	INTERGENIC	INTERGENIC	> 1 kb
3R_10573381_SNP	A	T	T	0.1559	29	157	-0.9587	3.15023e-05	-1.034	0.000101121	0.07487	0.91377	FBgn0263929	jvl	INTRON	0	FBgn0038257	smp-30	INTRON	0
3R_10836681_SNP	T	A	A	0.09596	19	179	-1.019	0.000300269	-1.249	4.55715e-05	0.2306	0.247864	INTERGENIC	INTERGENIC	INTERGENIC	> 1 kb
3R_10836683_SNP	C	A	A	0.09694	19	177	-1.022	0.000285398	-1.256	4.11643e-05	0.2338	0.240925	INTERGENIC	INTERGENIC	INTERGENIC	> 1 kb
3R_10836713_SNP	A	T	T	0.09184	18	178	-0.9878	0.000602274	-1.345	1.88035e-05	0.3574	0.0853871	INTERGENIC	INTERGENIC	INTERGENIC	> 1 kb
3R_10836720_SNP	G	T	T	0.09596	19	179	-1.019	0.000300269	-1.249	4.55715e-05	0.2306	0.247864	INTERGENIC	INTERGENIC	INTERGENIC	> 1 kb
3R_10836834_SNP	A	C	C	0.08586	17	181	-0.9292	0.00131331	-1.277	4.88842e-05	0.3474	0.0889988	INTERGENIC	INTERGENIC	INTERGENIC	> 1 kb
3R_10837310_SNP	A	G	G	0.0796	16	185	-1.007	0.000474395	-1.351	1.87862e-05	0.344	0.103234	INTERGENIC	INTERGENIC	INTERGENIC	> 1 kb
3R_10837321_SNP	C	G	G	0.07071	14	184	-1.004	0.00150325	-1.42	3.03146e-05	0.4158	0.0543748	INTERGENIC	INTERGENIC	INTERGENIC	> 1 kb
3R_10939401_INS	AC	T	T	0.2634	49	137	0.8	3.39631e-05	0.8035	0.000177186	-0.003469	0.938301	FBgn0261859	CG42788	INTRON	0
3R_11265094_SNP	T	A	T	0.3661	67	116	0.6272	2.68572e-05	0.6707	0.000123191	-0.04344	0.988419	FBgn0000047	Act88F	UPSTREAM	597
3R_11539917_DEL	G	GCGTTGAGTTG	GCGTTGAGTTG	0.3687	66	113	-0.2874	0.11308	0.23	0.229325	-0.5175	1.4751e-05	INTERGENIC	INTERGENIC	INTERGENIC	> 1 kb
3R_11551544_SNP	T	C	C	0.06842	13	177	-0.9805	0.00585075	-1.623	1.52424e-05	0.6425	0.00568695	INTERGENIC	INTERGENIC	INTERGENIC	> 1 kb
3R_12734094_SNP	C	T	T	0.1033	19	165	0.4572	0.128396	-0.3088	0.228512	0.766	2.27294e-05	FBgn0264857	iab-8	INTRON	0
3R_13045121_SNP	C	A	A	0.2292	44	148	-0.8852	2.92552e-05	-0.7674	0.00139674	-0.1178	0.331167	FBgn0051262	CG31262	NON_SYNONYMOUS_CODING	0
3R_13325766_DEL	A	ACACACACA	ACACACACA	0.09091	17	170	-0.01145	0.867316	-0.8006	0.0074813	0.7892	4.7456e-05	FBgn0261046	Dscam3	INTRON	0
3R_14485879_SNP	G	T	G	0.2757	51	134	-0.5843	0.00218508	-0.8586	1.07912e-05	0.2743	0.0150417	FBgn0027841	CstF-64	SYNONYMOUS_CODING	0	FBgn0051224	CG31224	UPSTREAM	916
3R_14486329_SNP	A	C	A	0.1571	30	161	-0.9142	0.000328003	-1.066	4.11181e-05	0.1514	0.221006	FBgn0027841	CstF-64	SYNONYMOUS_CODING	0	FBgn0261065	Cpsf73	DOWNSTREAM	514
3R_14488942_SNP	A	G	G	0.1624	32	165	-0.8932	3.11964e-05	-0.8256	0.000354862	-0.0676	0.707901	FBgn0261065	Cpsf73	SYNONYMOUS_CODING	0	FBgn0044871	Gos28	UPSTREAM	522
3R_14489801_SNP	A	G	G	0.1649	32	162	-0.9207	2.14642e-05	-0.8709	0.000205458	-0.04983	0.781695	FBgn0044871	Gos28	INTRON	0	FBgn0261065	Cpsf73	UPSTREAM	551
3R_14489814_SNP	C	G	G	0.1702	32	156	-0.9252	2.10745e-05	-0.9002	0.000130595	-0.02502	0.911368	FBgn0044871	Gos28	INTRON	0	FBgn0261065	Cpsf73	UPSTREAM	564
3R_14490260_SNP	G	C	C	0.1538	30	165	-0.9152	3.4301e-05	-0.8188	0.00146718	-0.09641	0.345435	FBgn0044871	Gos28	INTRON	0	FBgn0051231	CG31231	UPSTREAM	823
3R_14490268_SNP	G	A	A	0.1531	30	166	-0.9127	4.30581e-05	-0.823	0.00145517	-0.08976	0.38581	FBgn0044871	Gos28	INTRON	0	FBgn0051231	CG31231	UPSTREAM	815
3R_16977130_SNP	A	G	G	0.07463	15	186	-1.38	4.35773e-06	-1.315	9.22059e-05	-0.06534	0.653951	FBgn0264357	SNF4Agamma	INTRON	0
3R_18237910_INS	GCGAAGGCAATG	G	G	0.3	54	126	-0.1808	0.4867	0.3112	0.0578747	-0.4919	3.80788e-05	FBgn0261279	lqfR	INTRON	0
3R_18956674_SNP	T	C	C	0.3552	65	118	0.4807	0.0010222	0.6964	2.42322e-05	-0.2157	0.0653506	FBgn0004644	hh	INTRON	0
3R_18956816_SNP	T	C	C	0.3536	64	117	0.5872	5.72492e-05	0.8	6.83615e-07	-0.2127	0.0562691	FBgn0004644	hh	INTRON	0
3R_18956820_INS	AGCAACAACA	A	A	0.3681	67	115	0.5249	0.000347091	0.7414	3.08016e-06	-0.2165	0.0363644	FBgn0004644	hh	INTRON	0
3R_18956856_SNP	A	C	C	0.3667	66	114	0.5183	0.000327436	0.7226	4.37027e-06	-0.2043	0.0496853	FBgn0004644	hh	INTRON	0
3R_18956883_DEL	A	AA	AA	0.4424	73	92	0.4257	0.00261181	0.7246	4.41678e-06	-0.2989	0.00513394	FBgn0004644	hh	INTRON	0
3R_21095184_SNP	G	A	A	0.1917	37	156	-0.7563	4.43969e-05	-0.5148	0.00650055	-0.2416	0.115081	FBgn0039307	CR13656	EXON	0	FBgn0039308	CG11889	UPSTREAM	769
3R_22721243_SNP	T	A	T	0.4188	80	111	-0.6996	2.76514e-05	-0.5543	0.00135486	-0.1452	0.329103	FBgn0004359	T48	INTRON	0
3R_22741294_SNP	T	C	C	0.06566	13	185	0.3401	0.29137	-0.6399	0.115985	0.98	3.57386e-05	FBgn0015541	sda	UPSTREAM	189
3R_22905922_SNP	T	A	T	0.4011	73	109	0.08533	0.607881	-0.3498	0.0375779	0.4352	3.4711e-05	FBgn0039479	CG14257	INTRON	0
3R_22939857_SNP	C	G	G	0.1443	28	166	0.2893	0.268058	-0.3897	0.112626	0.679	2.23636e-05	FBgn0027574	CG5815	NON_SYNONYMOUS_CODING	0
3R_23079461_SNP	C	T	T	0.399	77	116	0.6669	3.5848e-05	0.5247	0.00620503	0.1422	0.105115	FBgn0011289	TfIIA-L	INTRON	0	FBgn0010441	pll	UPSTREAM	557
3R_23195287_SNP	T	C	C	0.4194	78	108	0.01473	0.991686	-0.4839	0.00569162	0.4986	6.89757e-06	FBgn0263453	CR43476	EXON	0	FBgn0260487	CG42534	SYNONYMOUS_CODING	0
3R_23195370_SNP	C	A	A	0.3763	70	116	0.0627	0.860514	-0.4177	0.0168932	0.4804	3.63504e-05	FBgn0263453	CR43476	EXON	0	FBgn0260487	CG42534	INTRON	0
3R_23195446_DEL	T	TT	TT	0.3704	70	119	0.1669	0.469927	-0.3056	0.0515122	0.4725	2.17666e-05	FBgn0263453	CR43476	INTRON	0	FBgn0260487	CG42534	INTRON	0
3R_2324799_SNP	C	T	T	0.1989	37	149	-0.8169	4.29795e-05	-0.6797	0.00451232	-0.1372	0.161266	INTERGENIC	INTERGENIC	INTERGENIC	> 1 kb
3R_2346986_SNP	A	C	C	0.1277	24	164	-0.9726	1.69621e-05	-0.76	0.00301203	-0.2126	0.13474	INTERGENIC	INTERGENIC	INTERGENIC	> 1 kb
3R_2364257_SNP	A	C	C	0.2108	39	146	-0.847	9.91486e-06	-0.7862	0.00040097	-0.0608	0.439306	FBgn0053202	dpr11	INTRON	0
3R_23783132_SNP	G	T	T	0.1701	33	161	0.168	0.672705	0.6942	0.00297323	-0.5262	3.22449e-05	FBgn0039565	CG4884	UTR_3_PRIME	0	FBgn0039564	CG5527	DOWNSTREAM	84
3R_23783153_SNP	G	C	C	0.1212	24	174	-0.1926	0.402297	0.3877	0.0784857	-0.5803	3.95439e-05	FBgn0039565	CG4884	NON_SYNONYMOUS_CODING	0	FBgn0039564	CG5527	DOWNSTREAM	105
3R_24290900_SNP	T	C	C	0.2396	46	146	0.721	1.47338e-05	0.5584	0.000646781	0.1626	0.394684	FBgn0039584	beat-VI	INTRON	0
3R_25465823_SNP	T	C	T	0.4974	95	96	0.6397	4.31643e-05	0.6199	0.000160686	0.01973	0.971359	FBgn0015129	Dop1R2	INTRON	0
3R_25865950_SNP	T	C	C	0.06468	13	188	0.1306	0.686727	-0.7534	0.0289342	0.8839	3.41259e-05	FBgn0003511	Sry-beta	SYNONYMOUS_CODING	0	FBgn0001280	janA	UPSTREAM	695
3R_26054849_SNP	G	A	A	0.06533	13	186	0.4502	0.225988	-0.4534	0.161389	0.9036	4.37662e-05	INTERGENIC	INTERGENIC	INTERGENIC	> 1 kb
3R_27787854_SNP	G	A	A	0.1326	24	157	-0.586	0.0175095	-0.03137	0.611635	-0.5547	1.21304e-05	FBgn0011224	heph	INTRON	0
3R_3961313_SNP	T	C	C	0.05051	10	188	-1.106	0.0013613	-1.593	3.00043e-05	0.4873	0.0592568	INTERGENIC	INTERGENIC	INTERGENIC	> 1 kb
3R_4090584_DEL	T	TT	TT	0.2659	46	127	-0.2304	0.190662	0.3001	0.162736	-0.5305	2.32356e-05	FBgn0014861	Mcm2	UPSTREAM	107	FBgn0010173	RpA-70	UPSTREAM	412
3R_5684127_INS	A	ACTGATCGTGTAA	A	0.4602	81	95	-0.4763	0.00441684	-0.745	3.38219e-05	0.2687	0.0183469	FBgn0037766	Teh1	INTRON	0
3R_6033250_SNP	A	C	C	0.1927	37	155	-0.4648	0.00672643	-0.8309	3.9997e-05	0.366	0.0124631	FBgn0025879	Timp	INTRON	0	FBgn0004575	Syn	INTRON	0
3R_6033374_SNP	T	A	A	0.1702	32	156	-0.5684	0.006923	-0.9876	2.99616e-05	0.4193	0.008936	FBgn0025879	Timp	INTRON	0	FBgn0004575	Syn	INTRON	0
3R_6952455_SNP	T	C	T	0.356	68	123	-0.2666	0.0762249	0.1532	0.356264	-0.4198	3.32067e-05	FBgn0040256	Ugt86Dd	NON_SYNONYMOUS_CODING	0
3R_6952475_SNP	A	G	A	0.369	69	118	-0.262	0.100093	0.1604	0.297815	-0.4224	3.29256e-05	FBgn0040256	Ugt86Dd	SYNONYMOUS_CODING	0
3R_6957633_SNP	A	G	G	0.385	72	115	0.1652	0.312275	-0.3426	0.0370316	0.5078	7.96081e-07	INTERGENIC	INTERGENIC	INTERGENIC	> 1 kb
3R_6957638_SNP	G	A	A	0.3797	71	116	0.1457	0.369782	-0.337	0.0490739	0.4828	5.23499e-06	INTERGENIC	INTERGENIC	INTERGENIC	> 1 kb
3R_7311359_SNP	C	G	G	0.05699	11	182	-0.891	0.00940637	-1.847	9.53242e-06	0.9557	0.00159061	INTERGENIC	INTERGENIC	INTERGENIC	> 1 kb
3R_7311396_SNP	T	A	A	0.05025	10	189	-0.86	0.0116959	-1.757	1.63279e-05	0.8966	0.0020095	INTERGENIC	INTERGENIC	INTERGENIC	> 1 kb
3R_7640838_SNP	A	C	C	0.085	17	183	-0.03704	0.780012	-0.8822	0.0125814	0.8451	7.81884e-06	FBgn0259139	glo	DOWNSTREAM	90
3R_7756305_SNP	G	C	C	0.224	43	149	0.11	0.716424	-0.4232	0.0256406	0.5331	3.17847e-05	FBgn0037963	Cad87A	INTRON	0	FBgn0037964	CG14731	UPSTREAM	679
4_489734_DEL	T	TG	TG	0.1061	19	160	-0.6815	0.0152673	0.08843	0.683773	-0.7699	1.86151e-05	FBgn0039908	Asator	DOWNSTREAM	300	FBgn0262731	pncr013:4	DOWNSTREAM	416
X_10297154_INS	GTATCTCGCATAGGGG	G	G	0.07426	15	187	0.2367	0.658391	-0.5242	0.0256405	0.7609	1.83648e-05	FBgn0000711	flw	INTRON	0
X_10621236_SNP	A	G	A	0.3469	68	128	-0.146	0.394877	-0.578	0.000814163	0.432	4.0128e-05	FBgn0052676	CG32676	INTRON	0
X_10870035_SNP	C	T	C	0.4158	84	118	0.1167	0.552299	0.4998	0.00172472	-0.3831	3.2243e-05	FBgn0259241	CG42339	INTRON	0
X_11111997_SNP	C	G	G	0.2718	53	142	0.468	0.055664	0.03281	0.452673	0.4352	4.56809e-05	INTERGENIC	INTERGENIC	INTERGENIC	> 1 kb
X_12500444_SNP	T	C	C	0.1888	37	159	-0.451	0.0201071	-0.8221	2.39601e-05	0.3711	0.00115506	FBgn0052654	Sec16	INTRON	0
X_13006645_SNP	G	A	A	0.2772	56	146	0.6942	3.81888e-05	0.4878	0.00493722	0.2063	0.137844	FBgn0263005	CG43313	UPSTREAM	170
X_13006718_SNP	A	C	C	0.275	55	145	0.7262	3.04279e-05	0.5229	0.00403586	0.2033	0.145426	FBgn0263005	CG43313	UPSTREAM	243
X_13139359_SNP	A	G	G	0.05419	11	192	-0.4346	0.142149	0.5013	0.229663	-0.9359	3.33268e-05	FBgn0004456	mew	INTRON	0
X_13618840_SNP	A	G	A	0.4975	100	101	-0.6181	4.68577e-05	-0.4384	0.013788	-0.1797	0.0493285	FBgn0002878	mus101	SYNONYMOUS_CODING	0
X_13705833_SNP	C	A	A	0.4924	97	100	-0.6264	4.38201e-05	-0.6016	0.00243554	-0.02473	0.27264	FBgn0030528	CG11095	SYNONYMOUS_CODING	0	FBgn0261244	inaE	DOWNSTREAM	307
X_14011572_SNP	C	A	A	0.1337	27	175	-0.06192	0.805636	-0.6157	0.004913	0.5538	3.01213e-05	FBgn0011983	tRNA:S7:12Eg	DOWNSTREAM	190
X_14011573_SNP	T	C	C	0.1287	26	176	-0.003125	0.929817	-0.5732	0.00798781	0.5701	3.25642e-05	FBgn0011983	tRNA:S7:12Eg	DOWNSTREAM	189
X_14011575_INS	AC	A	A	0.1379	28	175	-0.03224	0.876709	-0.5764	0.00647067	0.5442	3.09535e-05	FBgn0011983	tRNA:S7:12Eg	DOWNSTREAM	186
X_14011577_SNP	G	C	C	0.1337	27	175	-0.07336	0.657909	-0.6453	0.00290594	0.5719	3.52276e-05	FBgn0011983	tRNA:S7:12Eg	DOWNSTREAM	185
X_14011696_SNP	C	T	T	0.1324	27	177	-0.06806	0.67519	-0.637	0.00320221	0.569	3.71242e-05	FBgn0011983	tRNA:S7:12Eg	DOWNSTREAM	66
X_15031584_SNP	T	G	T	0.449	88	108	-0.507	0.00514966	-0.7125	2.58124e-05	0.2055	0.011589	FBgn0260006	drd	DOWNSTREAM	240	FBgn0030616	RpL37a	DOWNSTREAM	387
X_15170953_SNP	G	C	C	0.4187	85	118	-0.7105	6.34392e-06	-0.6905	4.30961e-05	-0.01996	0.944356	INTERGENIC	INTERGENIC	INTERGENIC	> 1 kb
X_15349291_SNP	T	C	C	0.06061	12	186	-0.7333	0.0189207	-1.383	3.24634e-05	0.6498	0.00187894	FBgn0030638	CG11655	SYNONYMOUS_CODING	0	FBgn0004391	shtd	DOWNSTREAM	281
X_1615781_SNP	T	C	C	0.1182	24	179	-0.5343	0.0247684	-1.134	3.44691e-06	0.6002	5.78991e-05	INTERGENIC	INTERGENIC	INTERGENIC	> 1 kb
X_1616364_SNP	G	C	C	0.1144	23	178	-0.5623	0.0299069	-1.14	1.04596e-05	0.5777	0.000165846	INTERGENIC	INTERGENIC	INTERGENIC	> 1 kb
X_1616708_SNP	T	G	G	0.1144	23	178	-0.7239	0.00481385	-1.346	4.40859e-07	0.6224	0.000155311	INTERGENIC	INTERGENIC	INTERGENIC	> 1 kb
X_1618995_SNP	T	C	C	0.08293	17	188	-0.6031	0.0403394	-1.17	2.81862e-05	0.5668	0.000311834	INTERGENIC	INTERGENIC	INTERGENIC	> 1 kb
X_1619031_SNP	A	G	G	0.08293	17	188	-0.6031	0.0403394	-1.17	2.81862e-05	0.5668	0.000311834	INTERGENIC	INTERGENIC	INTERGENIC	> 1 kb
X_1621665_SNP	C	A	A	0.06341	13	192	-0.9607	0.0063795	-1.365	2.05948e-05	0.4042	0.00683905	INTERGENIC	INTERGENIC	INTERGENIC	> 1 kb
X_1625862_SNP	T	C	C	0.05419	11	192	-1.088	0.00391461	-1.759	5.65175e-06	0.6713	0.00369545	INTERGENIC	INTERGENIC	INTERGENIC	> 1 kb
X_1626060_SNP	A	G	G	0.06404	13	190	-0.7279	0.0251437	-1.402	7.15908e-06	0.6738	0.000150456	INTERGENIC	INTERGENIC	INTERGENIC	> 1 kb
X_1626076_SNP	T	A	A	0.06863	14	190	-0.7008	0.0265359	-1.412	3.99973e-06	0.7116	5.9741e-05	INTERGENIC	INTERGENIC	INTERGENIC	> 1 kb
X_1627548_SNP	T	G	G	0.06341	13	192	-0.9003	0.00998937	-1.399	1.13164e-05	0.4991	0.00174126	INTERGENIC	INTERGENIC	INTERGENIC	> 1 kb
X_16310606_SNP	T	G	G	0.09268	19	186	0.04884	0.799544	0.6983	0.0221488	-0.6494	4.44147e-05	FBgn0030748	Traf-like	INTRON	0	FBgn0030749	AnxB11	DOWNSTREAM	385
X_17220691_SNP	C	T	T	0.1276	25	171	-0.4607	0.0908312	0.07593	0.344914	-0.5367	4.88975e-05	INTERGENIC	INTERGENIC	INTERGENIC	> 1 kb
X_18045338_SNP	A	C	A	0.1457	29	170	-0.9345	4.49181e-05	-0.5116	0.0395816	-0.423	0.00864052	INTERGENIC	INTERGENIC	INTERGENIC	> 1 kb
X_18365242_SNP	T	C	C	0.196	39	160	-0.7924	4.16344e-05	-0.6302	0.0035246	-0.1621	0.197184	FBgn0052547	CG32547	INTRON	0
X_18372846_SNP	T	C	C	0.09453	19	182	-1.184	3.42643e-05	-1.237	8.85867e-05	0.05241	0.854711	FBgn0052547	CG32547	INTRON	0
X_18372869_SNP	T	C	C	0.09852	20	183	-1.179	2.28659e-05	-1.194	9.97179e-05	0.0145	0.98922	FBgn0052547	CG32547	INTRON	0
X_18372873_SNP	G	A	A	0.1055	21	178	-1.146	3.38509e-05	-1.118	0.000314139	-0.02794	0.763796	FBgn0052547	CG32547	INTRON	0
X_18372916_INS	AATACGGA	A	A	0.2209	38	134	-1.029	9.22015e-07	-0.9859	7.89033e-06	-0.04311	0.969946	FBgn0052547	CG32547	INTRON	0
X_18372917_SNP	G	A	G	0.2209	38	134	-0.9703	8.31101e-06	-0.9786	4.18577e-05	0.008324	0.984936	FBgn0052547	CG32547	INTRON	0
X_18372918_SNP	C	T	C	0.2339	40	131	-0.9099	2.08251e-05	-0.9181	8.75901e-05	0.008214	0.974462	FBgn0052547	CG32547	INTRON	0
X_18405953_SNP	T	C	C	0.2927	60	145	-0.5835	0.000807199	-0.7445	3.4827e-05	0.161	0.104388	FBgn0030932	Ggt-1	INTRON	0	FBgn0030933	CG6470	DOWNSTREAM	909
X_21237513_SNP	C	T	T	0.1188	24	178	-0.6987	0.000548047	-0.8381	2.90201e-05	0.1395	0.124374	FBgn0024251	bbx	INTRON	0	FBgn0024182	waw	INTRON	0
X_2199654_INS	TGT	T	T	0.06965	14	187	-0.2275	0.690217	-0.9322	0.00371185	0.7047	4.48402e-05	FBgn0003079	phl	INTRON	0
X_2397510_SNP	G	T	G	0.2526	49	145	-0.7046	0.000132716	-0.7935	1.33105e-05	0.08893	0.199291	FBgn0261451	trol	INTRON	0
X_2479008_SNP	C	A	A	0.3737	74	124	-0.693	4.72068e-05	-0.4151	0.026839	-0.2779	0.0183014	FBgn0040375	CG13760	INTRON	0
X_3320777_SNP	G	C	C	0.2969	57	135	-0.5495	0.00235029	-0.7894	1.6844e-05	0.24	0.0206296	FBgn0029657	CG12535	INTRON	0	FBgn0052493	tRNA:CR32493	DOWNSTREAM	708
X_4246319_SNP	A	G	G	0.105	21	179	-0.5627	0.0145953	-0.9912	4.80383e-05	0.4286	0.00469632	FBgn0262738	norpA	INTRON	0
X_5512535_SNP	C	G	G	0.0495	10	192	-1.561	7.23008e-06	-0.9521	0.00605738	-0.6089	0.0357299	FBgn0029778	RhoGAP5A	INTRON	0	FBgn0004687	Mlc-c	DOWNSTREAM	634
X_5512760_SNP	T	C	C	0.4684	89	101	-0.6513	5.35929e-06	-0.4314	0.0015735	-0.2199	0.124484	FBgn0029778	RhoGAP5A	UTR_5_PRIME	0	FBgn0004687	Mlc-c	DOWNSTREAM	409
X_5512856_SNP	T	A	A	0.4726	95	106	-0.6948	2.23036e-06	-0.5698	8.89004e-05	-0.1249	0.533943	FBgn0029778	RhoGAP5A	UPSTREAM	22	FBgn0004687	Mlc-c	DOWNSTREAM	313
X_5512883_SNP	G	A	G	0.4472	89	110	0.5893	2.30175e-05	0.4579	0.000610911	0.1313	0.489666	FBgn0029778	RhoGAP5A	UPSTREAM	49	FBgn0004687	Mlc-c	DOWNSTREAM	286
X_5989440_SNP	T	A	A	0.4089	83	120	-0.6888	2.91013e-05	-0.635	0.000751059	-0.05385	0.481218	FBgn0029843	Nep1	INTRON	0
X_5989474_SNP	C	T	T	0.4109	83	119	-0.6743	4.47138e-05	-0.6353	0.00073102	-0.03904	0.577826	FBgn0029843	Nep1	INTRON	0
X_6544834_SNP	A	T	A	0.4703	95	107	-0.5556	4.79017e-05	-0.1675	0.0788487	-0.3881	0.00198366	FBgn0029881	pigs	UTR_3_PRIME	0
X_6544835_DEL	GGAAAG	G	GGAAAG	0.4922	95	98	-0.6265	9.71859e-06	-0.2021	0.0627225	-0.4244	0.000595283	FBgn0029881	pigs	UTR_3_PRIME	0
X_7100172_SNP	T	G	G	0.3333	66	132	-0.6567	3.1856e-05	-0.5253	0.000368648	-0.1314	0.701482	FBgn0029939	CG9650	INTRON	0
X_7100186_SNP	A	T	T	0.3383	68	133	-0.628	4.87923e-05	-0.4694	0.00167614	-0.1585	0.373224	FBgn0029939	CG9650	INTRON	0
X_7100901_SNP	C	T	T	0.3184	64	137	-0.6839	1.09044e-05	-0.6057	4.52549e-05	-0.07815	0.942787	FBgn0029939	CG9650	INTRON	0
X_7100911_INS	CGAC	C	C	0.325	65	135	-0.6789	1.71093e-05	-0.6419	1.7045e-05	-0.03705	0.589916	FBgn0029939	CG9650	INTRON	0
X_7100972_SNP	A	T	T	0.325	65	135	-0.5984	9.26003e-05	-0.5745	4.84911e-05	-0.0239	0.470088	FBgn0029939	CG9650	INTRON	0
X_7101127_SNP	T	C	C	0.3333	67	134	-0.626	3.89085e-05	-0.5981	5.21833e-05	-0.02789	0.679701	FBgn0029939	CG9650	INTRON	0
X_7101716_SNP	T	C	C	0.2736	55	146	-0.7048	7.50154e-06	-0.6242	3.57554e-05	-0.08058	0.965317	FBgn0029939	CG9650	INTRON	0
X_7126836_SNP	A	G	A	0.4378	88	113	0.5482	0.000260317	0.6724	4.42488e-06	-0.1242	0.0608424	FBgn0029939	CG9650	INTRON	0
X_7126863_SNP	C	G	C	0.4577	92	109	0.5445	0.000229887	0.6641	4.62087e-06	-0.1196	0.069356	FBgn0029939	CG9650	INTRON	0
X_7126871_DEL	ACGAGTAGTAGTA	A	ACGAGTAGTAGTA	0.478	87	95	0.554	0.000113432	0.6208	1.19473e-05	-0.06674	0.205874	FBgn0029939	CG9650	INTRON	0
X_7251719_DEL	A	ATGA	ATGA	0.05759	11	180	-0.8474	0.00567164	-1.37	2.75137e-05	0.523	0.0108319	FBgn0029941	CG1677	INTRON	0
X_7651622_SNP	A	G	G	0.07	14	186	-1.581	5.05454e-07	-1.919	1.07057e-08	0.338	0.103975	FBgn0004198	ct	INTRON	0
X_7676622_SNP	C	A	A	0.06965	14	187	-1.292	7.18581e-06	-1.073	0.00023405	-0.2188	0.512512	FBgn0004198	ct	INTRON	0
X_7677347_SNP	T	A	A	0.09	18	182	-1.183	3.75371e-06	-0.8523	0.00104778	-0.3307	0.144983	FBgn0004198	ct	INTRON	0
X_8069916_SNP	A	G	G	0.1888	37	159	-0.6597	0.00250249	-0.8398	2.06172e-05	0.1802	0.022986	FBgn0030018	slpr	SYNONYMOUS_CODING	0
X_8378848_SNP	T	C	C	0.09406	19	183	0.2546	0.829515	-0.4503	0.0207645	0.7049	4.83137e-05	FBgn0003023	otu	DOWNSTREAM	193	FBgn0264382	CR43834	DOWNSTREAM	235
X_8565480_SNP	T	A	A	0.05419	11	192	0.6389	0.301627	-0.07964	0.119731	0.7185	4.65885e-05	INTERGENIC	INTERGENIC	INTERGENIC	> 1 kb
X_8578764_INS	T	TC	T	0.178	34	157	-0.8483	4.72536e-05	-0.806	0.000384765	-0.0423	0.783405	FBgn0030056	CG11284	INTRON	0
X_8578980_SNP	T	G	T	0.1814	37	167	-0.6978	0.000192472	-0.8678	2.16697e-05	0.1701	0.210763	FBgn0030056	CG11284	INTRON	0
X_8625388_SNP	A	G	G	0.05366	11	194	1.032	0.00198626	1.275	1.68693e-05	-0.2431	0.0249961	INTERGENIC	INTERGENIC	INTERGENIC	> 1 kb
X_8660340_SNP	C	T	T	0.05911	12	191	0.5882	0.257702	-0.2643	0.123461	0.8525	2.66973e-05	FBgn0026411	Lim1	INTRON	0
X_8679638_SNP	C	A	A	0.27	54	146	-0.7521	3.05677e-05	-0.6598	0.000416654	-0.09234	0.655943	FBgn0026411	Lim1	INTRON	0
X_8697843_SNP	T	C	C	0.07182	13	168	-0.7077	0.0107203	-1.119	3.02716e-05	0.4117	0.00465689	FBgn0026411	Lim1	INTRON	0
X_8884769_SNP	A	G	A	0.4337	85	111	0.134	0.619756	-0.1966	0.0408053	0.3306	4.96965e-05	FBgn0264384	CR43836	INTRON	0	FBgn0261549	rdgA	INTRON	0
X_9225382_SNP	A	T	T	0.07389	15	188	-0.1777	0.397261	0.6095	0.0840645	-0.7873	4.69158e-05	FBgn0085478	CG34449	INTRON	0	FBgn0085479	CG34450	UPSTREAM	862
X_9292517_SNP	G	A	A	0.3061	60	136	-0.5866	0.000100022	-0.6779	2.09113e-05	0.09132	0.299724	FBgn0261260	mgl	INTRON	0
X_9301551_SNP	T	A	A	0.0597	12	189	-0.8613	0.00847387	-1.642	3.88693e-07	0.7804	4.10121e-05	FBgn0261260	mgl	INTRON	0
X_9543795_SNP	C	T	T	0.2024	34	134	0.1351	0.332838	0.7311	0.000469127	-0.5961	3.0807e-05	FBgn0028341	l(1)G0232	INTRON	0
