# Supplementary material for: Polymorphisms in early neurodevelopmental genes affect natural variation in alcohol sensitivity in adult drosophila
Source: BMC Genomics. 2015 Oct 26;16:865. doi: 10.1186/s12864-015-2064-5 (PMC4624176; doi:10.1186/s12864-015-2064-5)
Supplement: Additional file 6: — GWA analyses of tolerance (T) in the DGRP. All variants significant at a nominal P-value < 5 × 10-5 in any test are listed. Effects are one-half the mean difference in MET between the major and minor allele classes. (XLSX 74 kb) [file 12864_2015_2064_MOESM6_ESM.xlsx]

## Sheet: Data File S4
SNP ID	Minor Allele	Major Allele	Reference Allele	MAF	Minor Allele Count	Major Allele Count	Female Effect Size	Female P-value	Male Effect Size	Male P-value	Male-Female Effect Size	Male-Female P-value	FlyBase ID 1	Gene Symbol 1	Gene 1 Site Class	Gene 1 Position (bp)	FlyBase ID 2	Gene Symbol 2	Gene 2 Site Class	Gene 2 Position (bp)
2L_10137910_SNP	G	T	T	0.08911	18	184	-0.006182	0.689791	-0.2689	0.00142382	0.2627	1.84129e-05	FBgn0265002	CG44153	INTRON	0
2L_10803287_INS	GG	G	G	0.2151	40	146	-0.1128	0.0569738	-0.2292	2.30261e-05	0.1164	0.00449508	FBgn0011676	Nos	DOWNSTREAM	981
2L_1086102_SNP	G	A	A	0.254	48	141	0.1753	4.28924e-05	0.18	0.000314897	-0.00465	0.970603	FBgn0031299	CG4629	INTRON	0
2L_11293745_SNP	G	A	A	0.06436	13	189	0.0656	0.397854	-0.2434	0.0183748	0.309	3.24693e-05	INTERGENIC	INTERGENIC	INTERGENIC	> 1 kb
2L_15473231_DEL	C	CC	CC	0.05528	11	188	-0.1799	0.0244059	-0.3595	1.47967e-05	0.1796	0.0137904	INTERGENIC	INTERGENIC	INTERGENIC	> 1 kb
2L_15760944_SNP	C	G	G	0.1493	30	171	-0.05238	0.250371	0.1462	0.0128347	-0.1986	4.26902e-05	FBgn0001987	Gli	INTRON	0
2L_15761192_SNP	G	A	A	0.2021	39	154	-0.001221	0.803685	0.1803	0.000984729	-0.1815	4.08776e-05	FBgn0001987	Gli	INTRON	0
2L_15761534_SNP	T	A	A	0.3109	60	133	-0.04556	0.262349	0.1152	0.0156923	-0.1607	3.29765e-05	FBgn0001987	Gli	INTRON	0
2L_16011108_SNP	G	T	T	0.4839	90	96	0.1391	0.000866792	0.1668	4.34839e-05	-0.02763	0.367508	FBgn0028644	beat-Ic	INTRON	0
2L_16011210_SNP	T	A	A	0.489	89	93	0.1423	0.00179255	0.1833	1.74448e-05	-0.04108	0.195889	FBgn0028644	beat-Ic	INTRON	0
2L_16011216_INS	ATTTCTTAATGTATA	C	C	0.4946	91	93	0.1412	0.00189183	0.1828	1.9481e-05	-0.0416	0.193348	FBgn0028644	beat-Ic	INTRON	0
2L_16011218_SNP	A	G	G	0.489	89	93	0.1418	0.00153957	0.1762	3.75656e-05	-0.0344	0.279031	FBgn0028644	beat-Ic	INTRON	0
2L_16011228_SNP	C	T	T	0.4918	90	93	0.1459	0.000664865	0.1811	2.01443e-05	-0.03524	0.286023	FBgn0028644	beat-Ic	INTRON	0
2L_16011249_SNP	C	T	C	0.3846	70	112	-0.09618	0.0370457	-0.1889	2.20851e-05	0.09274	0.0116426	FBgn0028644	beat-Ic	INTRON	0
2L_16011252_SNP	G	C	G	0.4277	71	95	-0.1112	0.00965839	-0.1854	3.42816e-05	0.07414	0.0492349	FBgn0028644	beat-Ic	INTRON	0
2L_16011270_SNP	G	A	G	0.4945	90	92	-0.1439	0.000621456	-0.1805	1.34828e-05	0.03657	0.262974	FBgn0028644	beat-Ic	INTRON	0
2L_16011271_INS	T	TATT	T	0.377	69	114	-0.11	0.0192517	-0.1977	1.25645e-05	0.08776	0.0164002	FBgn0028644	beat-Ic	INTRON	0
2L_16011277_SNP	T	G	T	0.3846	70	112	-0.1136	0.0164226	-0.1996	8.61419e-06	0.08604	0.0172538	FBgn0028644	beat-Ic	INTRON	0
2L_16011284_SNP	A	G	A	0.489	89	93	-0.1357	0.0012999	-0.1682	4.8438e-05	0.03254	0.312656	FBgn0028644	beat-Ic	INTRON	0
2L_16011302_SNP	A	G	A	0.3911	70	109	-0.107	0.0235831	-0.2033	6.25746e-06	0.09634	0.00832761	FBgn0028644	beat-Ic	INTRON	0
2L_16011380_DEL	CC	C	CC	0.3757	71	118	-0.09555	0.0322127	-0.1908	1.91917e-05	0.09526	0.0099161	FBgn0028644	beat-Ic	INTRON	0
2L_16011399_INS	A	AATCAA	A	0.3833	69	111	-0.09305	0.0494308	-0.1964	1.48788e-05	0.1033	0.00558075	FBgn0028644	beat-Ic	INTRON	0
2L_17729580_SNP	C	T	T	0.065	13	187	0.2021	0.00475854	0.38	4.0833e-05	-0.1779	0.0240682	FBgn0015609	CadN	INTRON	0
2L_18323682_SNP	G	C	C	0.3222	58	122	0.1862	3.423e-05	0.09754	0.102709	0.08869	0.0252111	FBgn0000636	Fas3	INTRON	0
2L_18344540_SNP	A	G	G	0.2419	45	141	0.2028	1.38062e-05	0.1264	0.0351618	0.07636	0.0685334	FBgn0000636	Fas3	INTRON	0
2L_18628743_SNP	T	A	A	0.2169	41	148	-0.2093	4.3774e-05	-0.1852	0.00272831	-0.02405	0.541143	FBgn0032694	MESR3	INTRON	0
2L_2154663_SNP	G	C	C	0.1481	28	161	0.1346	0.0018843	0.2194	3.92327e-05	-0.08475	0.0892088	FBgn0031392	AIF	SYNONYMOUS_CODING	0
2L_22339456_SNP	C	G	G	0.2349	39	127	-0.1519	0.000167345	-0.2487	1.46177e-05	0.09675	0.0563565	FBgn0039972	CG17018	INTRON	0
2L_2261733_SNP	A	T	T	0.3505	68	126	0.05106	0.263665	-0.1058	0.0398303	0.1569	4.17872e-05	INTERGENIC	INTERGENIC	INTERGENIC	> 1 kb
2L_2287325_SNP	T	A	A	0.1949	38	157	-0.09666	0.0776713	0.08928	0.0993054	-0.1859	3.07298e-05	FBgn0261523	CG42658	UTR_3_PRIME	0	FBgn0051681	CG31681	UPSTREAM	452
2L_2374485_SNP	T	G	T	0.4579	87	103	-0.01062	0.802536	0.1355	0.00185783	-0.1461	2.18546e-05	FBgn0031418	CG3609	INTRON	0	FBgn0031419	CG15390	UPSTREAM	228
2L_2374494_SNP	G	A	G	0.4574	86	102	-0.001287	0.988189	0.1505	0.000464988	-0.1518	1.08786e-05	FBgn0031419	CG15390	UPSTREAM	219	FBgn0031418	CG3609	UPSTREAM	433
2L_3119608_SNP	T	C	C	0.1538	26	143	-0.2445	2.02545e-05	-0.2015	0.001002	-0.04294	0.44901	FBgn0015600	toc	INTRON	0
2L_3119666_SNP	A	T	T	0.2378	39	125	-0.2243	1.07476e-06	-0.1109	0.0137245	-0.1133	0.014024	FBgn0015600	toc	INTRON	0
2L_3942865_SNP	C	A	A	0.05556	11	187	-0.2755	0.00118499	-0.3348	1.23374e-05	0.05929	0.229025	FBgn0051774	fred	INTRON	0
2L_4003434_SNP	A	G	A	0.2732	53	141	0.14	0.000734433	0.1991	2.02925e-05	-0.05908	0.146739	FBgn0085205	CG34176	UPSTREAM	646
2L_4184327_SNP	G	A	A	0.07538	15	184	-0.2299	0.00277947	-0.3218	1.80846e-05	0.09195	0.10032	INTERGENIC	INTERGENIC	INTERGENIC	> 1 kb
2L_4185021_SNP	T	C	C	0.0625	12	180	-0.2613	0.00166886	-0.3584	1.56898e-05	0.09702	0.119349	FBgn0264866	CR44057	UPSTREAM	380
2L_4185171_SNP	T	C	C	0.08205	16	179	-0.2214	0.00337067	-0.2976	4.85867e-05	0.07629	0.149659	FBgn0264866	CR44057	UPSTREAM	230
2L_4229666_DEL	AA	CTTGGAGGCCACGGGCTTGAAAATGCCCAAACAGGTTCCAGCCTCCACTGGT	CTTGGAGGCCACGGGCTTGAAAATGCCCAAACAGGTTCCAGCCTCCACTGGT	0.05025	10	189	-0.3555	4.19358e-05	-0.2918	0.000868323	-0.06367	0.541517	INTERGENIC	INTERGENIC	INTERGENIC	> 1 kb
2L_4230492_SNP	A	G	G	0.05	10	190	-0.2962	0.00184314	-0.3733	4.16427e-05	0.07709	0.23647	INTERGENIC	INTERGENIC	INTERGENIC	> 1 kb
2L_4340377_SNP	A	G	G	0.2674	50	137	0.1221	0.0161408	0.223	6.10786e-06	-0.1009	0.0122395	FBgn0020762	Atet	INTRON	0
2L_4340828_DEL	TG	A	TG	0.3421	65	125	-0.1125	0.0223923	-0.2009	7.92615e-06	0.08842	0.0119388	FBgn0020762	Atet	INTRON	0
2L_4340831_DEL	AC	A	AC	0.3421	65	125	-0.1094	0.0292361	-0.1977	1.38023e-05	0.08836	0.0123479	FBgn0020762	Atet	INTRON	0
2L_4340835_DEL	CCCACACG	C	CCCACACG	0.3421	65	125	-0.1096	0.0278775	-0.2014	8.14682e-06	0.09176	0.00932667	FBgn0020762	Atet	INTRON	0
2L_4340845_SNP	T	A	T	0.3421	65	125	-0.1094	0.0292361	-0.1977	1.38023e-05	0.08836	0.0123479	FBgn0020762	Atet	INTRON	0
2L_4340852_SNP	G	A	G	0.3457	65	123	-0.1127	0.0228638	-0.1973	1.21359e-05	0.08466	0.0159605	FBgn0020762	Atet	INTRON	0
2L_4340869_SNP	G	A	G	0.3457	65	123	-0.107	0.0344987	-0.1981	1.34633e-05	0.09111	0.0100335	FBgn0020762	Atet	INTRON	0
2L_4340871_SNP	A	G	A	0.3439	65	124	-0.1089	0.0298096	-0.2005	9.41223e-06	0.09159	0.00948276	FBgn0020762	Atet	INTRON	0
2L_4340935_SNP	C	T	C	0.4167	80	112	-0.1039	0.0112723	-0.2264	1.05707e-07	0.1225	0.000800745	FBgn0020762	Atet	INTRON	0
2L_5111049_INS	AGGGA	A	A	0.1202	22	161	-0.1561	0.0116761	-0.2368	2.86094e-05	0.08071	0.0812154	FBgn0261836	Msp300	INTRON	0
2L_5169597_SNP	C	G	G	0.1087	20	164	-0.1602	2.05466e-05	-0.03963	0.684647	-0.1206	0.0121318	FBgn0261836	Msp300	INTRON	0
2L_5179742_SNP	A	G	G	0.227	42	143	0.004526	0.97674	0.181	0.000504409	-0.1765	3.13356e-05	FBgn0261836	Msp-300	INTRON	0
2L_5283189_SNP	G	A	A	0.05025	10	189	0.2622	3.36122e-05	0.1175	0.137172	0.1447	0.045307	FBgn0031696	Bub1	DOWNSTREAM	187
2L_5610309_SNP	A	C	C	0.1623	31	160	0.09029	0.232963	-0.119	0.0377037	0.2093	3.16434e-05	FBgn0031725	CG14010	INTRON	0
2L_6016662_SNP	A	C	C	0.4894	92	96	-0.1242	0.000326801	-0.1878	2.53433e-05	0.06359	0.132892	FBgn0001170	H2.0	INTRON	0
2L_6107755_SNP	T	A	A	0.1522	28	156	0.1518	0.0026625	0.2441	3.1225e-05	-0.09232	0.0795472	FBgn0051641	stai	INTRON	0
2L_6605053_SNP	T	C	C	0.05076	10	187	-0.2857	0.0015458	-0.4598	7.56812e-06	0.1741	0.0419273	INTERGENIC	INTERGENIC	INTERGENIC	> 1 kb
2L_6619597_SNP	T	C	C	0.1421	28	169	-0.1674	0.00269802	-0.2437	1.8417e-05	0.07638	0.0999961	FBgn0031837	CG11320	INTRON	0
2L_7041758_SNP	C	A	A	0.07292	14	178	-0.2627	0.00103601	-0.4155	1.28961e-07	0.1528	0.0139992	FBgn0262872	milt	INTRON	0
2L_7073182_DEL	G	AA	AA	0.1905	36	153	0.2089	4.21825e-06	0.1855	0.00158915	0.02343	0.569557	FBgn0031888	Pvf2	INTRON	0
2L_7073198_DEL	A	AG	AG	0.1968	37	151	0.2011	6.75854e-06	0.1809	0.00178664	0.02015	0.611359	FBgn0031888	Pvf2	INTRON	0
2L_7085799_SNP	C	A	A	0.151	29	163	0.1747	2.99723e-05	0.1848	0.00145053	-0.01018	0.995373	INTERGENIC	INTERGENIC	INTERGENIC	> 1 kb
2L_7578049_SNP	C	A	A	0.4378	81	104	-0.0835	0.105684	0.07702	0.0583691	-0.1605	1.48444e-05	FBgn0264895	Rapgap1	INTRON	0
2L_8531241_SNP	C	T	T	0.0567	11	183	0.2598	2.57562e-05	0.3052	0.000916001	-0.0454	0.706715	FBgn0028394	CG17834	INTRON	0
2L_8531246_SNP	T	A	A	0.06122	12	184	0.2677	7.20717e-06	0.2933	0.000655427	-0.02555	0.8938	FBgn0028394	CG17834	INTRON	0
2L_8737357_SNP	T	A	A	0.05102	10	186	-0.2816	2.10158e-05	-0.2092	0.071676	-0.07241	0.276552	FBgn0003209	raw	INTRON	0
2L_9078985_SNP	A	G	A	0.2335	46	151	-0.06553	0.0910565	0.1078	0.0554561	-0.1733	2.51594e-05	FBgn0032094	CG12439	DOWNSTREAM	997
2L_9079049_SNP	G	C	G	0.232	45	149	-0.06739	0.106226	0.1141	0.0391013	-0.1815	1.31591e-05	INTERGENIC	INTERGENIC	INTERGENIC	> 1 kb
2R_10209388_SNP	T	C	T	0.202	40	158	0.05875	0.260391	-0.1283	0.0285395	0.1871	3.53708e-05	FBgn0085408	Shroom	INTRON	0
2R_10716233_SNP	A	T	T	0.1633	32	164	-0.1125	0.0179197	-0.2272	3.11336e-05	0.1147	0.0244869	INTERGENIC	INTERGENIC	INTERGENIC	> 1 kb
2R_11467371_SNP	G	A	G	0.4316	82	108	0.1032	0.0179139	-0.05093	0.318093	0.1542	4.94173e-05	INTERGENIC	INTERGENIC	INTERGENIC	> 1 kb
2R_11709912_SNP	C	G	G	0.441	86	109	0.1726	4.25473e-05	0.09895	0.0574464	0.0736	0.042334	INTERGENIC	INTERGENIC	INTERGENIC	> 1 kb
2R_13041308_SNP	A	G	G	0.095	19	181	0.123	0.0444469	-0.1164	0.134656	0.2393	4.82662e-05	FBgn0034201	CG17290	UPSTREAM	896
2R_14446595_SNP	T	A	A	0.08374	17	186	0.08651	0.103927	-0.1859	0.0888523	0.2724	2.40421e-05	FBgn0050115	GEFmeso	INTRON	0
2R_14446679_SNP	G	A	A	0.08374	17	186	0.0805	0.124021	-0.1865	0.0860511	0.267	3.50874e-05	FBgn0050115	GEFmeso	INTRON	0
2R_14449106_SNP	A	G	G	0.07921	16	186	0.1237	0.0269717	-0.1763	0.136176	0.3	5.25497e-06	FBgn0050115	GEFmeso	INTRON	0
2R_14455525_SNP	T	G	G	0.07614	15	182	0.07653	0.411957	-0.2459	0.00893173	0.3224	3.63356e-06	FBgn0050115	GEFmeso	INTRON	0
2R_15430575_SNP	G	A	A	0.3422	64	123	-0.02788	0.588586	0.1403	0.0104753	-0.1682	3.62678e-05	FBgn0003435	sm	INTRON	0
2R_15430637_SNP	G	A	A	0.3557	69	125	-0.01697	0.759236	0.1562	0.00332149	-0.1732	1.19953e-05	FBgn0003435	sm	INTRON	0
2R_1582076_SNP	C	T	T	0.2162	40	145	0.1756	0.000231604	0.2065	2.63572e-05	-0.0309	0.394348	INTERGENIC	INTERGENIC	INTERGENIC	> 1 kb
2R_16023450_SNP	T	G	G	0.25	49	147	0.2014	3.19477e-05	0.1795	0.000438993	0.02196	0.699837	INTERGENIC	INTERGENIC	INTERGENIC	> 1 kb
2R_16409469_SNP	T	C	C	0.2216	43	151	-0.1939	4.46582e-05	-0.1726	9.56973e-05	-0.02128	0.845654	INTERGENIC	INTERGENIC	INTERGENIC	> 1 kb
2R_18679927_SNP	T	A	A	0.1095	22	179	0.1976	0.0014086	0.2974	1.31751e-05	-0.09976	0.0807289	FBgn0259145	CG42260	INTRON	0
2R_19509772_SNP	G	A	G	0.3927	75	116	-0.006673	0.718786	0.1577	0.00205391	-0.1643	1.51895e-05	INTERGENIC	INTERGENIC	INTERGENIC	> 1 kb
2R_19509785_SNP	T	C	T	0.3802	73	119	-0.00938	0.688358	0.1542	0.00268099	-0.1635	1.88771e-05	INTERGENIC	INTERGENIC	INTERGENIC	> 1 kb
2R_19509786_SNP	C	A	C	0.4186	72	100	-0.01182	0.648592	0.167	0.00166334	-0.1789	6.05534e-06	INTERGENIC	INTERGENIC	INTERGENIC	> 1 kb
2R_19509802_SNP	C	A	A	0.3263	62	128	0.02441	0.471092	-0.1525	0.00352456	0.1769	5.75283e-06	INTERGENIC	INTERGENIC	INTERGENIC	> 1 kb
2R_19509803_SNP	T	C	C	0.3191	60	128	0.05394	0.0762311	-0.1374	0.0156193	0.1913	9.48344e-07	INTERGENIC	INTERGENIC	INTERGENIC	> 1 kb
2R_19509812_SNP	A	C	A	0.4127	78	111	-0.02108	0.511371	0.1327	0.00778369	-0.1538	4.62071e-05	INTERGENIC	INTERGENIC	INTERGENIC	> 1 kb
2R_19509846_SNP	T	C	C	0.3613	69	122	0.02102	0.761488	-0.1404	0.00643783	0.1614	3.96112e-05	INTERGENIC	INTERGENIC	INTERGENIC	> 1 kb
2R_20218005_SNP	A	G	G	0.0495	10	192	0.2887	3.91297e-05	0.1185	0.0793596	0.1703	0.0431692	INTERGENIC	INTERGENIC	INTERGENIC	> 1 kb
2R_20586485_SNP	T	G	G	0.06915	13	175	0.1147	0.119227	-0.1806	0.0426147	0.2953	2.06704e-05	FBgn0053988	CG33988	UTR_3_PRIME	0
2R_2558020_SNP	A	T	T	0.07	14	186	0.2213	0.00156302	0.3713	9.64428e-06	-0.15	0.0393986	FBgn0033087	Hsepi	UTR_3_PRIME	0	FBgn0033086	CG9410	DOWNSTREAM	439
2R_2574649_SNP	T	C	C	0.05584	11	186	0.22	0.00407085	0.3995	1.76536e-05	-0.1795	0.0280102	FBgn0033092	CG9422	INTRON	0	FBgn0050446	Tdc2	SYNONYMOUS_CODING	0
2R_2574887_SNP	G	A	A	0.2021	39	154	0.146	0.00178083	0.2292	3.18004e-05	-0.08323	0.0841909	FBgn0033092	CG9422	INTRON	0	FBgn0050446	Tdc2	INTRON	0
2R_4406559_SNP	C	A	A	0.3665	70	121	-0.1557	3.11067e-05	-0.07271	0.0852183	-0.08303	0.024816	FBgn0050361	mtt	INTRON	0
2R_5316637_SNP	G	A	A	0.05	10	190	0.1961	0.0332182	-0.1882	0.0616856	0.3843	1.45704e-06	FBgn0017558	Pdk	INTRON	0
2R_6061185_SNP	A	G	G	0.1979	37	150	-0.2175	2.01126e-05	-0.1321	0.0179537	-0.08539	0.0599078	FBgn0033494	KCNQ	INTRON	0
2R_6569957_SNP	T	A	A	0.2083	40	152	-0.1905	4.00001e-05	-0.1504	0.0054376	-0.04007	0.330806	FBgn0024836	stan	INTRON	0
2R_6730533_SNP	T	C	C	0.05941	12	190	0.114	0.248625	-0.1861	0.0283201	0.3001	4.58971e-05	FBgn0050015	CG30015	INTRON	0
2R_6920939_DEL	G	GTAG	GTAG	0.055	11	189	0.3293	1.05427e-05	0.3128	0.000924507	0.01646	0.838681	FBgn0040765	luna	INTRON	0
2R_8276715_MNP	TAA	GTG	GTG	0.06061	12	186	-0.2215	2.23768e-05	-0.1741	0.0830057	-0.04733	0.327603	FBgn0033725	Cpr49Ac	INTRON	0
2R_9090512_SNP	C	T	T	0.09524	18	171	0.1317	0.0581083	-0.1365	0.0803117	0.2682	1.22222e-05	FBgn0005654	lat	INTRON	0	FBgn0085344	CG34315	INTRON	0
3L_1062313_SNP	C	G	C	0.2687	54	147	-0.09756	0.00460695	0.07244	0.253159	-0.17	1.35203e-05	FBgn0004870	bab1	INTRON	0
3L_10897578_SNP	G	T	G	0.05699	11	182	-0.2506	0.00369079	-0.4204	3.86269e-05	0.1698	0.045701	INTERGENIC	INTERGENIC	INTERGENIC	> 1 kb
3L_11669125_SNP	T	C	T	0.3065	61	138	0.1228	0.0181959	-0.06131	0.259255	0.1841	5.65636e-06	FBgn0052085	CG32085	INTRON	0
3L_11846199_DEL	A	AA	AA	0.3231	63	132	-0.1477	3.72078e-05	-0.1049	0.0340504	-0.04287	0.190882	FBgn0085449	CG34420	INTRON	0
3L_11916589_SNP	C	T	T	0.2576	51	147	0.06054	0.09718	-0.1066	0.0434354	0.1672	3.67372e-05	FBgn0036222	CG5718	SYNONYMOUS_CODING	0	FBgn0036221	CG11588	DOWNSTREAM	890
3L_12021700_SNP	T	C	C	0.09	18	182	-0.2856	4.66281e-05	-0.2385	0.00213892	-0.04714	0.518546	FBgn0041096	rols	INTRON	0	FBgn0264726	CR43994	DOWNSTREAM	447
3L_12103718_SNP	A	G	G	0.1859	37	162	0.05451	0.184807	-0.1565	0.0179479	0.211	4.19822e-06	INTERGENIC	INTERGENIC	INTERGENIC	> 1 kb
3L_12122445_SNP	A	G	G	0.2071	41	157	-0.05916	0.235274	0.1288	0.011308	-0.188	1.3411e-05	FBgn0002565	Lsp2	UPSTREAM	48	FBgn0250825	CG34241	DOWNSTREAM	884
3L_12131257_SNP	A	G	G	0.1324	27	177	-0.1035	0.149475	0.1208	0.0643644	-0.2243	2.21602e-05	FBgn0011455	l(3)neo18	SYNONYMOUS_CODING	0	FBgn0036257	RhoGAP68F	UPSTREAM	711]
3L_12144626_SNP	C	T	T	0.3469	68	128	-0.04219	0.208172	0.1095	0.0265124	-0.1517	4.42722e-05	FBgn0013997	Nrx-IV	INTRON	0
3L_12148634_SNP	T	C	T	0.1919	38	160	-0.07552	0.12305	0.143	0.0106893	-0.2185	1.03979e-06	FBgn0013997	Nrx-IV	SYNONYMOUS_CODING	0
3L_12211965_SNP	A	C	C	0.08867	18	185	-0.1815	0.0122932	-0.315	2.46751e-05	0.1335	0.0267592	FBgn0260941	app	INTRON	0
3L_12260496_INS	C	CC	C	0.06771	13	179	-0.02214	0.744219	-0.3131	0.00106208	0.291	2.96064e-05	FBgn0052100	CG32100	UPSTREAM	131	FBgn0260941	app	UPSTREAM	556
3L_12512236_SNP	C	T	T	0.05	10	190	-0.3743	4.81943e-05	-0.3819	0.000104218	0.007581	0.84382	FBgn0041775	tral	INTRON	0
3L_13076823_SNP	A	C	A	0.09406	19	183	-0.1554	0.0302198	-0.3299	9.59089e-06	0.1745	0.00392275	INTERGENIC	INTERGENIC	INTERGENIC	> 1 kb
3L_13077790_SNP	C	T	T	0.4691	91	103	0.1466	0.00018801	0.2095	6.17554e-06	-0.06288	0.0761876	INTERGENIC	INTERGENIC	INTERGENIC	> 1 kb
3L_13083797_SNP	T	C	T	0.2929	58	140	0.006412	0.718391	-0.1587	0.00145561	0.1651	2.10179e-05	FBgn0036346	CG11251	UPSTREAM	728
3L_13083798_SNP	T	C	T	0.2908	57	139	0.0114	0.715034	-0.1502	0.00276881	0.1616	3.97575e-05	FBgn0036346	CG11251	UPSTREAM	729
3L_13093560_SNP	G	A	A	0.3608	70	124	0.1626	1.74119e-05	0.1573	0.000461699	0.005293	0.795371	INTERGENIC	INTERGENIC	INTERGENIC	> 1 kb
3L_1311779_SNP	C	T	C	0.4072	79	115	-0.1403	2.99817e-05	-0.1044	0.0311264	-0.03593	0.245765	FBgn0035206	CG9186	UTR_3_PRIME	0	FBgn0035205	CG2469	UTR_3_PRIME	0
3L_1311790_SNP	G	A	G	0.401	77	115	-0.1413	1.94154e-05	-0.1059	0.0266498	-0.03542	0.247352	FBgn0035206	CG9186	UTR_3_PRIME	0	FBgn0035205	CG2469	UTR_3_PRIME	0
3L_13231711_SNP	T	A	A	0.06863	14	190	-0.09551	0.174899	-0.3489	1.64946e-05	0.2534	0.000174005	FBgn0023095	caps	INTRON	0
3L_13369826_SNP	T	G	T	0.4451	81	101	-0.1845	8.29962e-06	-0.2236	3.63153e-06	0.03908	0.294444	INTERGENIC	INTERGENIC	INTERGENIC	> 1 kb
3L_13369904_SNP	T	A	T	0.4497	85	104	-0.1667	3.88978e-05	-0.2167	2.35667e-06	0.05001	0.170732	INTERGENIC	INTERGENIC	INTERGENIC	> 1 kb
3L_13393580_SNP	G	A	A	0.2816	49	125	0.1936	2.77738e-05	0.1819	0.000337407	0.01165	0.896836	FBgn0002573	sens	INTRON	0
3L_13393597_DEL	A	AATAG	AATAG	0.2513	50	149	0.188	3.21496e-05	0.1801	0.000246551	0.007896	0.984065	FBgn0002573	sens	INTRON	0
3L_13399488_SNP	T	C	T	0.2613	52	147	-0.1539	0.000746939	-0.216	3.70806e-05	0.06208	0.147179	INTERGENIC	INTERGENIC	INTERGENIC	> 1 kb
3L_14175488_SNP	T	C	C	0.08955	18	183	-0.275	4.35994e-05	-0.1518	0.0498612	-0.1232	0.049222	INTERGENIC	INTERGENIC	INTERGENIC	> 1 kb
3L_14286217_SNP	G	C	C	0.1875	36	156	0.1095	0.0240331	-0.1001	0.149838	0.2096	1.00899e-05	FBgn0001085	fz	INTRON	0
3L_14286218_SNP	G	A	A	0.1949	38	157	0.09935	0.0331607	-0.09274	0.172308	0.1921	3.48752e-05	FBgn0001085	fz	INTRON	0
3L_14286756_SNP	G	T	T	0.09596	19	179	0.197	0.000850069	-0.06115	0.372338	0.2582	1.04979e-05	FBgn0001085	fz	INTRON	0
3L_14335003_DEL	T	TT	TT	0.114	22	171	0.1878	0.00242577	0.2919	3.3324e-05	-0.1042	0.0747525	FBgn0001085	fz	INTRON	0
3L_14340808_DEL	A	AGTGGAA	AGTGGAA	0.159	31	164	-0.1056	0.0544496	-0.2378	2.693e-05	0.1322	0.00518658	FBgn0001085	fz	INTRON	0
3L_14356590_DEL	A	ATGAAAGC	ATGAAAGC	0.0796	16	185	-0.1818	0.0531986	-0.3332	4.27642e-05	0.1514	0.0152944	FBgn0001085	fz	INTRON	0
3L_14535048_SNP	C	T	T	0.1487	29	166	-0.1607	0.00424806	-0.2797	2.41584e-06	0.119	0.0132612	FBgn0036428	CG9238	UTR_3_PRIME	0
3L_14549788_SNP	C	A	A	0.06122	12	184	-0.09803	0.192837	-0.3995	2.42836e-05	0.3014	6.9628e-05	INTERGENIC	INTERGENIC	INTERGENIC	> 1 kb
3L_15013035_SNP	C	T	T	0.1206	24	175	0.2488	6.26798e-06	0.08295	0.130345	0.1659	0.0031906	FBgn0261090	Sytbeta	INTRON	0
3L_15700283_SNP	T	G	G	0.1066	21	176	0.05911	0.288918	-0.1703	0.017551	0.2294	4.96261e-05	INTERGENIC	INTERGENIC	INTERGENIC	> 1 kb
3L_15700382_SNP	T	A	A	0.08543	17	182	0.03703	0.553165	-0.229	0.00403028	0.266	2.38975e-05	INTERGENIC	INTERGENIC	INTERGENIC	> 1 kb
3L_1584266_SNP	C	G	G	0.1814	37	167	0.09401	0.0962826	-0.09643	0.102276	0.1904	3.70346e-05	FBgn0035237	CG13917	INTRON	0
3L_15848537_SNP	G	T	T	0.06829	14	191	0.1437	0.051483	0.3326	3.56661e-05	-0.1889	0.00561682	FBgn0264908	pHCl	INTRON	0
3L_15850822_DEL	A	ATA	ATA	0.05392	11	193	0.1253	0.0816047	0.3417	3.96242e-05	-0.2164	0.00367679	FBgn0264908	pHCl	INTRON	0
3L_15874199_SNP	A	G	G	0.075	15	185	0.3003	2.84689e-05	0.1468	0.0770042	0.1535	0.0258835	FBgn0264908	pHCl	INTRON	0
3L_15874200_SNP	G	A	A	0.06533	13	186	0.3174	8.04888e-06	0.1579	0.0443447	0.1595	0.0328882	FBgn0264908	pHCl	INTRON	0
3L_15874204_SNP	T	A	A	0.06599	13	184	0.2905	3.36635e-05	0.1602	0.0400671	0.1303	0.0839574	FBgn0264908	pHCl	INTRON	0
3L_15874207_SNP	G	T	T	0.08	16	184	0.2942	2.59501e-05	0.1363	0.0880656	0.1578	0.0185768	FBgn0264908	pHCl	INTRON	0
3L_15874214_SNP	A	T	T	0.07035	14	185	0.309	2.33977e-05	0.1546	0.113361	0.1545	0.027538	FBgn0264908	pHCl	INTRON	0
3L_15874227_SNP	G	A	A	0.0804	16	183	0.2834	4.46391e-05	0.1452	0.114195	0.1382	0.0355826	FBgn0264908	pHCl	INTRON	0
3L_15874239_SNP	C	A	A	0.0804	16	183	0.2963	1.07559e-05	0.1565	0.0254278	0.1398	0.0426284	FBgn0264908	pHCl	INTRON	0
3L_15874240_SNP	A	G	G	0.08	16	184	0.3371	5.91476e-07	0.2244	0.00211395	0.1127	0.106808	FBgn0264908	pHCl	INTRON	0
3L_15874250_SNP	T	C	C	0.08081	16	182	0.3397	4.74576e-07	0.2289	0.00174818	0.1108	0.113166	FBgn0264908	pHCl	INTRON	0
3L_15874262_SNP	A	T	T	0.08586	17	181	0.2953	7.38996e-06	0.1589	0.0220698	0.1364	0.0405744	FBgn0264908	pHCl	INTRON	0
3L_15874793_SNP	C	T	T	0.07921	16	186	0.2402	3.50794e-05	-0.02945	0.84314	0.2696	3.11117e-05	FBgn0264908	pHCl	INTRON	0
3L_15947024_SNP	A	T	T	0.09694	19	177	0.2422	1.98478e-05	0.164	0.0206282	0.07825	0.191921	FBgn0000489	Pka-C3	INTRON	0
3L_15990399_SNP	A	G	G	0.05025	10	189	-0.1804	0.0997395	-0.4452	8.30368e-06	0.2649	0.000757517	FBgn0036556	CG5830	INTRON	0
3L_15991042_SNP	G	T	T	0.15	30	170	0.2167	2.19994e-05	0.1872	0.00420811	0.02945	0.516841	FBgn0036556	CG5830	INTRON	0
3L_16784661_SNP	C	A	A	0.09091	18	180	0.1826	0.0251832	0.2968	8.7339e-06	-0.1142	0.0302483	FBgn0036663	CG9674	INTRON	0
3L_16802466_SNP	G	A	G	0.196	39	160	0.1925	4.24395e-05	0.1427	0.00962632	0.04974	0.310132	FBgn0021768	nudC	INTRON	0	FBgn0036665	CG13024	DOWNSTREAM	292
3L_16802468_SNP	G	A	G	0.1929	38	159	0.194	4.0606e-05	0.1387	0.0127039	0.05531	0.257108	FBgn0021768	nudC	INTRON	0	FBgn0036665	CG13024	DOWNSTREAM	290
3L_16802473_INS	T	TGTGGT	T	0.1897	37	158	0.1936	4.0497e-05	0.1395	0.0132631	0.05409	0.271405	FBgn0021768	nudC	INTRON	0	FBgn0036665	CG13024	DOWNSTREAM	284
3L_16802481_SNP	G	C	G	0.1827	36	161	0.193	4.97128e-05	0.1331	0.0151844	0.05995	0.227804	FBgn0021768	nudC	INTRON	0	FBgn0036665	CG13024	DOWNSTREAM	277
3L_18058937_SNP	G	A	G	0.4632	88	102	0.1509	3.87387e-05	0.1081	0.0184552	0.04277	0.179728	INTERGENIC	INTERGENIC	INTERGENIC	> 1 kb
3L_18135454_SNP	T	C	C	0.104	21	181	0.2316	4.29772e-05	0.1483	0.0298123	0.08327	0.151681	FBgn0020300	gk	INTRON	0
3L_18145889_DEL	A	ATTTAAAAAAATATATAAATATTTATATTTACCACAGAAATCGATCAATGAAAGTAGA	ATTTAAAAAAATATATAAATATTTATATTTACCACAGAAATCGATCAATGAAAGTAGA	0.2979	56	132	-0.1874	1.03321e-05	-0.04667	0.350493	-0.1408	0.00044758	FBgn0036780	CG7330	INTRON	0
3L_19919214_SNP	G	A	A	0.1702	32	156	-0.1769	4.56961e-05	-0.1347	0.0421106	-0.04218	0.292326	FBgn0036919	Grasp65	SYNONYMOUS_CODING	0
3L_2093487_SNP	A	T	A	0.393	79	122	0.1661	3.26556e-05	0.0915	0.0600627	0.07458	0.0456504	FBgn0086906	sls	INTRON	0
3L_21121183_SNP	T	A	A	0.4162	72	101	0.1145	0.000391902	0.1805	1.89564e-05	-0.066	0.105038	FBgn0020294	ko	INTRON	0
3L_2121310_SNP	A	G	G	0.1692	34	167	-0.2321	8.45867e-06	-0.1815	0.0043096	-0.0506	0.263025	FBgn0052311	zormin	INTRON	0
3L_2121363_SNP	G	C	C	0.1634	33	169	-0.2407	5.21968e-06	-0.1715	0.00980845	-0.06914	0.127545	FBgn0052311	zormin	INTRON	0
3L_21338121_SNP	G	T	T	0.2951	54	129	0.1707	3.46264e-05	0.1002	0.0355485	0.07058	0.0965708	FBgn0052436	CG32436	INTRON	0	FBgn0037076	ebd2	UTR_3_PRIME	0
3L_2154542_SNP	A	G	A	0.08867	18	185	0.05245	0.0746653	-0.1936	0.00943121	0.2461	3.18307e-05	FBgn0035308	CG15822	SYNONYMOUS_CODING	0
3L_2154690_SNP	A	C	A	0.1949	38	157	-0.002089	0.508712	-0.1926	0.000357825	0.1905	1.25899e-05	FBgn0035308	CG15822	NON_SYNONYMOUS_CODING	0
3L_22284679_SNP	C	T	C	0.1117	22	175	-0.06976	0.474271	0.1665	0.0111733	-0.2363	4.01346e-05	FBgn0027086	Aats-ile	NON_SYNONYMOUS_CODING	0
3L_2537301_SNP	A	G	G	0.3781	76	125	-0.1692	2.67722e-05	-0.1309	0.000538368	-0.03831	0.464251	FBgn0010905	Spn	INTRON	0
3L_2537423_DEL	A	AGGAGCGACCAAAATCGAGA	AGGAGCGACCAAAATCGAGA	0.3436	67	128	-0.1652	1.95376e-05	-0.1328	0.00203408	-0.0324	0.53532	FBgn0010905	Spn	INTRON	0
3L_2577137_SNP	T	C	T	0.155	31	169	-0.2346	3.73553e-05	-0.1634	0.00572661	-0.07128	0.205521	FBgn0010909	msn	INTRON	0
3L_2724250_DEL	C	CACGTCGATGA	CACGTCGATGA	0.115	23	177	-0.2247	0.000412515	-0.3002	2.77534e-05	0.07553	0.207879	FBgn0052296	Mrtf	INTRON	0
3L_2826560_SNP	T	G	G	0.06468	13	188	0.3143	7.06393e-06	0.1248	0.13887	0.1895	0.00765479	FBgn0263392	CG43444	INTRON	0
3L_4397994_SNP	T	A	A	0.3682	74	127	0.1357	0.000285047	0.2075	3.0611e-06	-0.07185	0.0582912	FBgn0035539	slow	INTRON	0
3L_4397995_SNP	A	C	C	0.365	73	127	0.1384	0.000246622	0.2142	1.62385e-06	-0.07581	0.0456171	FBgn0035539	slow	INTRON	0
3L_4435927_SNP	T	G	G	0.05882	12	192	-0.1646	0.0376537	-0.3756	3.17558e-05	0.2111	0.00453215	FBgn0000038	nAcRbeta-64B	UTR_3_PRIME	0	FBgn0035544	CG15021	UPSTREAM	794
3L_4701235_SNP	T	C	T	0.3542	68	124	-0.1646	2.50848e-05	-0.09223	0.0268858	-0.07237	0.0565399	FBgn0035574	RhoGEF64C	INTRON	0
3L_4710289_SNP	T	C	C	0.487	94	99	-0.169	6.32013e-06	-0.1609	0.000207017	-0.00808	0.786135	FBgn0035574	RhoGEF64C	INTRON	0	FBgn0035570	CG13712	UPSTREAM	399
3L_4716750_SNP	T	G	T	0.232	45	149	-0.05999	0.211827	0.1212	0.0377094	-0.1812	3.94271e-05	FBgn0035574	RhoGEF64C	INTRON	0
3L_4913125_SNP	A	G	A	0.3895	74	116	-0.1244	0.00222687	0.03384	0.59663	-0.1583	3.12931e-05	FBgn0028699	Rh50	INTRON	0
3L_5467143_SNP	G	T	G	0.4491	75	92	-0.162	4.62036e-05	-0.1612	0.000911849	-0.0008359	0.949192	INTERGENIC	INTERGENIC	INTERGENIC	> 1 kb
3L_5751610_SNP	T	C	C	0.1768	35	163	0.2021	2.15441e-05	0.1005	0.104238	0.1016	0.0248491	FBgn0016756	Ubp64E	SYNONYMOUS_CODING	0
3L_5799379_SNP	T	C	T	0.08911	18	184	0.2831	1.1968e-06	0.1915	0.00446358	0.09162	0.153093	FBgn0015806	S6k	INTRON	0	FBgn0259167	CG42272	DOWNSTREAM	530
3L_5801315_SNP	A	G	A	0.16	32	168	0.2118	1.39268e-05	0.1159	0.0269114	0.09588	0.0629742	FBgn0015806	S6k	INTRON	0
3L_6242747_SNP	T	C	C	0.2338	47	154	0.01484	0.951497	-0.1691	0.00198159	0.1839	2.64385e-05	FBgn0035696	Best2	INTRON	0
3L_6242764_SNP	G	C	C	0.225	45	155	0.002925	0.873519	-0.1794	0.000928686	0.1823	3.73819e-05	FBgn0035696	Best2	INTRON	0
3L_6242787_SNP	A	T	T	0.2365	48	155	0.008053	0.957833	-0.1699	0.00148588	0.178	3.79152e-05	FBgn0035696	Best2	INTRON	0
3L_6275279_SNP	A	G	G	0.3692	72	123	0.0156	0.942021	0.1616	0.000179306	-0.146	2.28195e-05	INTERGENIC	INTERGENIC	INTERGENIC	> 1 kb
3L_6767609_SNP	T	C	C	0.055	11	189	-0.1471	0.141238	0.1863	0.0755447	-0.3334	3.21016e-05	INTERGENIC	INTERGENIC	INTERGENIC	> 1 kb
3L_7061550_SNP	G	T	T	0.2099	38	143	-0.2015	0.000117623	-0.258	2.1739e-05	0.0565	0.266355	FBgn0035733	CG8641	INTRON	0	FBgn0052391	CG32391	INTRON	0
3L_7061557_SNP	T	C	C	0.1777	35	162	-0.2039	0.000167986	-0.2692	1.22421e-05	0.06532	0.205787	FBgn0035733	CG8641	INTRON	0	FBgn0052391	CG32391	INTRON	0
3L_7868594_SNP	A	T	T	0.3722	67	113	-0.1636	4.30836e-05	-0.02238	0.250481	-0.1412	0.000488514	FBgn0052365	CG32365	INTRON	0
3L_8417565_SNP	C	G	G	0.3838	76	122	0.1601	2.6334e-05	0.07667	0.114553	0.08343	0.0199725	FBgn0020224	Cbl	UPSTREAM	489
3L_8577373_SNP	T	C	C	0.3317	66	133	0.1638	1.93145e-05	0.1095	0.0244618	0.05437	0.140601	FBgn0262508	CG43078	INTRON	0
3L_8656848_SNP	T	C	C	0.104	21	181	-0.2082	0.00139461	-0.2766	2.20393e-05	0.06838	0.185158	INTERGENIC	INTERGENIC	INTERGENIC	> 1 kb
3L_8667934_SNP	A	C	C	0.4974	96	97	0.1148	0.00104213	0.1605	4.83882e-05	-0.04572	0.203357	FBgn0001168	h	UPSTREAM	925
3L_8838722_DEL	G	GG	GG	0.1535	31	171	0.223	1.4962e-05	0.08821	0.288137	0.1348	0.00522858	FBgn0263930	dally	INTRON	0
3L_9083732_SNP	C	T	T	0.1531	30	166	-0.09362	0.232832	0.1095	0.0272017	-0.2032	4.80043e-05	FBgn0023479	Tequila	INTRON	0
3L_9107934_SNP	T	A	A	0.1735	34	162	-0.03033	0.653326	0.1648	0.00397546	-0.1951	3.96488e-05	FBgn0011206	bol	INTRON	0
3L_913577_SNP	A	G	G	0.2537	51	150	0.154	3.70057e-05	0.1019	0.012989	0.05209	0.243164	FBgn0264574	Glut1	UPSTREAM	497
3L_913601_SNP	T	C	C	0.31	62	138	0.1492	2.81628e-05	0.1132	0.00622131	0.03601	0.37573	FBgn0264574	Glut1	UPSTREAM	473
3L_913667_DEL	G	AA	AA	0.2551	50	146	0.1533	4.24639e-05	0.09736	0.0602296	0.05598	0.146627	FBgn0264574	Glut1	UPSTREAM	406
3L_913674_SNP	T	C	C	0.2809	50	128	0.1592	3.22571e-05	0.1022	0.0466201	0.05698	0.152232	FBgn0264574	Glut1	UPSTREAM	400
3L_969293_SNP	T	A	A	0.4315	85	112	0.1666	5.96998e-06	0.106	0.0243806	0.06054	0.0628858	FBgn0264574	Glut1	INTRON	0
3L_9933143_SNP	C	T	T	0.1139	23	179	-0.07306	0.133856	0.178	0.0266424	-0.251	5.63882e-06	FBgn0085385	CG34356	INTRON	0
3R_10460063_SNP	A	T	T	0.06557	12	171	-0.3163	4.72462e-05	-0.06659	0.357731	-0.2497	0.000887087	FBgn0038248	CG7886	INTRON	0	FBgn0038247	Cad88C	UPSTREAM	412
3R_10509777_SNP	C	T	C	0.1979	37	150	0.1666	1.68857e-05	0.1382	0.0122636	0.02841	0.460989	FBgn0265140	Meltrin	INTRON	0
3R_10814225_SNP	T	G	G	0.05641	11	184	-0.241	0.00890563	-0.3876	2.64484e-05	0.1466	0.0414254	INTERGENIC	INTERGENIC	INTERGENIC	> 1 kb
3R_10873788_SNP	A	C	C	0.08081	16	182	0.3325	2.42863e-05	0.2352	0.00686674	0.09736	0.144809	INTERGENIC	INTERGENIC	INTERGENIC	> 1 kb
3R_1106399_SNP	A	C	C	0.2684	51	139	0.1004	0.0679443	-0.07727	0.134766	0.1777	3.49625e-05	FBgn0013576	mtd	INTRON	0
3R_11904174_DEL	C	CC	CC	0.2558	44	128	0.08787	0.0518667	0.2171	2.58266e-05	-0.1292	0.00363217	FBgn0026059	Mhcl	INTRON	0	FBgn0052855	CG32855	DOWNSTREAM	527
3R_13330332_SNP	G	C	C	0.4096	77	111	-0.1536	4.35209e-05	-0.06168	0.0779623	-0.09189	0.0239476	FBgn0261046	Dscam3	INTRON	0
3R_13652542_SNP	G	T	T	0.191	34	144	-0.1077	0.121168	-0.2511	1.06795e-05	0.1435	0.00138571	FBgn0261649	tinc	INTRON	0
3R_13763779_SNP	A	G	G	0.198	39	158	-0.2107	3.28771e-05	-0.2623	4.08867e-06	0.05153	0.253851	FBgn0263995	cpo	INTRON	0
3R_13955423_SNP	T	C	C	0.06897	14	189	-0.1704	0.0457746	-0.433	2.69103e-07	0.2626	0.000117536	FBgn0003499	sr	INTRON	0
3R_13955844_SNP	A	T	T	0.08824	18	186	-0.1119	0.147952	-0.3234	1.89708e-05	0.2115	0.000515525	FBgn0003499	sr	INTRON	0
3R_14285727_SNP	A	C	C	0.2194	43	153	-0.09056	0.0150379	-0.2147	4.156e-05	0.1242	0.00796415	FBgn0004652	fru	INTRON	0
3R_14490268_SNP	G	A	A	0.1531	30	166	-0.1945	2.06566e-05	-0.1545	0.0138868	-0.03994	0.317658	FBgn0044871	Gos28	INTRON	0	FBgn0051231	CG31231	UPSTREAM	815
3R_14873592_SNP	A	G	G	0.08824	18	186	-0.2543	0.000592294	-0.3571	2.04176e-05	0.1028	0.125569	FBgn0004876	cdi	INTRON	0
3R_15389464_SNP	G	A	A	0.05446	11	191	-0.2664	0.00336123	-0.4106	1.05009e-05	0.1443	0.0457556	FBgn0260003	Dys	INTRON	0
3R_15514382_SNP	G	T	T	0.104	21	181	-0.2012	0.00244134	-0.3301	5.05101e-06	0.1289	0.0294284	FBgn0051216	Naam	INTRON	0
3R_15514460_SNP	G	C	C	0.1144	23	178	-0.1753	0.00306442	-0.2883	1.93289e-05	0.113	0.0480478	FBgn0051216	Naam	INTRON	0
3R_15514864_SNP	A	C	C	0.1505	28	158	-0.122	0.0485119	-0.2439	3.41072e-05	0.1219	0.0130985	FBgn0051216	Naam	INTRON	0
3R_15515282_SNP	T	A	A	0.1042	20	172	-0.1737	0.00761463	-0.3022	2.39376e-05	0.1285	0.0318601	FBgn0051216	Naam	INTRON	0
3R_15515351_SNP	A	T	T	0.1077	21	174	-0.1679	0.0102274	-0.2934	4.18962e-05	0.1255	0.0333778	FBgn0051216	Naam	INTRON	0
3R_15515408_SNP	C	T	T	0.1128	22	173	-0.1742	0.00518901	-0.2931	2.25003e-05	0.1189	0.0394615	FBgn0051216	Naam	INTRON	0
3R_15515569_SNP	T	C	C	0.09744	19	176	-0.1787	0.00832761	-0.3044	2.83774e-05	0.1257	0.0378064	FBgn0051216	Naam	INTRON	0
3R_15515572_SNP	T	C	C	0.09231	18	177	-0.1812	0.00926199	-0.3058	4.57339e-05	0.1246	0.0458463	FBgn0051216	Naam	INTRON	0
3R_15516223_SNP	C	A	A	0.2772	51	133	-0.1297	0.00233932	-0.1944	3.37547e-05	0.06466	0.101693	FBgn0051216	Naam	INTRON	0
3R_16081456_SNP	C	G	G	0.3854	74	118	-0.09418	0.016439	0.05889	0.162036	-0.1531	1.24603e-05	FBgn0262582	cic	INTRON	0
3R_16081607_SNP	A	T	T	0.3927	75	116	-0.09304	0.0236395	0.05292	0.165154	-0.146	2.9604e-05	FBgn0262582	cic	INTRON	0
3R_16081618_SNP	T	A	A	0.3906	75	117	-0.0839	0.110439	0.06184	0.107119	-0.1457	4.2417e-05	FBgn0262582	cic	INTRON	0
3R_16081652_SNP	A	G	G	0.3797	71	116	-0.09405	0.0364869	0.05746	0.111974	-0.1515	2.04102e-05	FBgn0262582	cic	INTRON	0
3R_16236194_SNP	G	A	A	0.2738	46	122	-0.06733	0.311317	0.1289	0.00821557	-0.1962	5.25415e-06	FBgn0262869	Gfrl	INTRON	0
3R_16236233_SNP	T	A	A	0.2595	48	137	-0.04192	0.59402	0.1396	0.00512792	-0.1815	1.88291e-05	FBgn0262869	Gfrl	INTRON	0
3R_16821068_SNP	C	A	A	0.1015	20	177	0.01132	0.920786	-0.2444	0.000598977	0.2557	1.25576e-05	FBgn0013995	Calx	INTRON	0
3R_16948856_SNP	A	C	C	0.05419	11	192	0.2177	0.0159145	-0.09677	0.25499	0.3145	3.89505e-05	FBgn0023423	slmb	INTRON	0
3R_17002533_SNP	C	T	T	0.1968	37	151	-0.04322	0.333656	0.1567	0.0060744	-0.1999	8.79262e-06	FBgn0264357	SNF4Agamma	INTRON	0
3R_17484750_SNP	C	T	T	0.2895	55	135	-0.1053	0.00669458	-0.1857	1.16213e-05	0.08035	0.0402949	FBgn0011766	E2f	INTRON	0
3R_17484764_SNP	C	T	T	0.2842	54	136	-0.1101	0.00525043	-0.1817	2.31333e-05	0.07157	0.0661605	FBgn0011766	E2f	INTRON	0
3R_17485123_SNP	C	T	T	0.3295	58	118	-0.1149	0.00235521	-0.176	2.60722e-05	0.06103	0.122508	FBgn0011766	E2f	INTRON	0
3R_18257774_SNP	G	C	C	0.08543	17	182	0.04475	0.407027	-0.2113	0.0104692	0.2561	4.66266e-05	FBgn0038967	CG13847	INTRON	0
3R_18442237_SNP	A	C	C	0.1173	23	173	-0.2121	0.000654829	-0.2851	6.99037e-06	0.07298	0.16697	FBgn0051161	CG31161	UTR_5_PRIME	0	FBgn0051159	EF-G2	DOWNSTREAM	73
3R_20011585_SNP	T	A	T	0.337	62	122	0.0645	0.0602956	0.2063	6.62385e-06	-0.1418	0.000243274	FBgn0029503	CHORD	UPSTREAM	496
3R_20011829_SNP	G	A	G	0.3514	65	120	0.0538	0.155722	0.1994	1.09864e-05	-0.1456	0.000105201	FBgn0029503	CHORD	UPSTREAM	252
3R_20011979_SNP	C	A	C	0.381	72	117	0.02931	0.432388	0.1932	8.07947e-06	-0.1639	8.27569e-06	FBgn0029503	CHORD	UPSTREAM	102
3R_20013250_SNP	A	C	A	0.3073	59	133	0.02189	0.257923	0.1803	2.60621e-05	-0.1584	5.54844e-05	FBgn0029503	CHORD	NON_SYNONYMOUS_CODING	0	FBgn0039163	CG5515	DOWNSTREAM	196
3R_20015059_SNP	A	G	A	0.3579	68	122	0.02263	0.235597	0.1686	4.511e-05	-0.1459	0.000152854	FBgn0039164	CG5524	SYNONYMOUS_CODING	0	FBgn0039163	CG5515	UPSTREAM	441
3R_20301577_SNP	A	C	C	0.07653	15	181	0.1502	0.217978	-0.1352	0.0517838	0.2854	3.32568e-05	INTERGENIC	INTERGENIC	INTERGENIC	> 1 kb
3R_20994092_SNP	T	A	A	0.1538	30	165	-0.1595	0.00329958	-0.2396	4.96934e-05	0.0801	0.0896316	INTERGENIC	INTERGENIC	INTERGENIC	> 1 kb
3R_20994253_SNP	A	G	G	0.2268	44	150	-0.1058	0.0370435	-0.2169	3.96543e-05	0.1111	0.00786492	INTERGENIC	INTERGENIC	INTERGENIC	> 1 kb
3R_21329822_SNP	C	G	G	0.1359	25	159	-0.08221	0.179211	0.1331	0.0323204	-0.2153	3.90619e-05	FBgn0263411	CR43457	DOWNSTREAM	879
3R_22156572_SNP	C	T	C	0.1128	22	173	0.2728	1.49719e-05	0.2032	0.00567489	0.06963	0.203228	FBgn0053970	CG33970	INTRON	0
3R_22348743_SNP	T	G	G	0.06533	13	186	-0.2434	0.00400258	-0.366	1.42747e-05	0.1226	0.0657797	FBgn0039431	CG6490	INTRON	0
3R_22814412_SNP	T	G	T	0.2713	51	137	0.006936	0.603048	-0.1563	0.00301293	0.1632	4.43156e-05	FBgn0051075	CG31075	UPSTREAM	173	FBgn0051076	CG31076	DOWNSTREAM	345
3R_23299833_SNP	G	A	A	0.1606	31	162	-0.2114	1.61006e-05	-0.157	0.00440163	-0.05448	0.31852	INTERGENIC	INTERGENIC	INTERGENIC	> 1 kb
3R_23381243_SNP	G	A	A	0.375	72	120	-0.1752	1.02655e-05	-0.1124	0.00912419	-0.06274	0.112027	FBgn0004387	Klp98A	SYNONYMOUS_CODING	0
3R_24088110_SNP	T	G	G	0.2299	43	144	-0.1665	4.78145e-05	-0.07512	0.0990407	-0.09142	0.0364	FBgn0262588	CG43125	DOWNSTREAM	347
3R_24111970_SNP	T	C	C	0.05392	11	193	0.06259	0.527119	-0.2895	0.00162497	0.3521	4.32238e-06	INTERGENIC	INTERGENIC	INTERGENIC	> 1 kb
3R_24347886_SNP	A	G	A	0.2143	39	143	-0.05026	0.306311	0.1436	0.0201296	-0.1939	1.52026e-05	FBgn0003137	Ppn	INTRON	0
3R_24432707_SNP	T	C	C	0.3369	63	124	-0.05472	0.195897	-0.1704	2.1341e-05	0.1157	0.000699565	FBgn0039589	CG9986	SYNONYMOUS_CODING	0	FBgn0039590	CG10011	DOWNSTREAM	954
3R_24618002_SNP	C	G	G	0.07216	14	180	-0.1088	0.0582579	-0.2279	4.63136e-05	0.1191	0.0352874	FBgn0039599	CG12558	DOWNSTREAM	819
3R_24618610_SNP	C	T	T	0.3925	73	113	0.0817	0.113252	-0.07607	0.027831	0.1578	1.74819e-05	INTERGENIC	INTERGENIC	INTERGENIC	> 1 kb
3R_24652173_SNP	T	C	C	0.3679	71	122	0.04811	0.133826	-0.1038	0.0336448	0.1519	3.01791e-05	FBgn0024273	WASp	NON_SYNONYMOUS_CODING	0
3R_24652191_SNP	C	G	G	0.3938	76	117	0.04684	0.161667	-0.1072	0.0166453	0.1541	1.40595e-05	FBgn0024273	WASp	NON_SYNONYMOUS_CODING	0
3R_24655946_SNP	T	A	A	0.1162	23	175	-0.007916	0.865466	-0.247	0.00087831	0.2391	2.04479e-05	FBgn0024273	WASp	INTRON	0
3R_24667244_SNP	C	A	A	0.2565	49	142	-0.01797	0.54348	-0.1904	9.50133e-05	0.1724	2.57687e-05	FBgn0015589	Apc	INTRON	0
3R_25521633_SNP	C	T	C	0.4551	76	91	-0.1596	3.86606e-05	-0.1179	0.00363984	-0.04179	0.296089	FBgn0039683	dmrt99B	SYNONYMOUS_CODING	0
3R_25602983_SNP	A	G	G	0.06154	12	183	0.3194	4.86239e-06	0.2599	0.00896823	0.05958	0.414561	FBgn0001297	kay	INTRON	0
3R_26281941_SNP	A	T	T	0.2995	56	131	0.1194	0.0128798	-0.07388	0.173244	0.1933	2.28656e-06	FBgn0039773	CG2224	DOWNSTREAM	222	FBgn0028646	aralar1	UPSTREAM	352
3R_26281953_SNP	A	G	G	0.3021	58	134	0.1049	0.0439488	-0.07135	0.165876	0.1763	1.54767e-05	FBgn0039773	CG2224	DOWNSTREAM	210	FBgn0028646	aralar1	UPSTREAM	364
3R_26283526_SNP	A	G	A	0.4404	85	108	0.1135	0.0140516	-0.03829	0.386969	0.1518	4.42423e-05	FBgn0039773	CG2224	INTRON	0
3R_26297534_SNP	C	T	T	0.4011	75	112	0.0556	0.281338	-0.1005	0.0177745	0.1561	3.20472e-05	FBgn0039776	PH4alphaEFB	INTRON	0
3R_26400965_SNP	T	A	T	0.2316	44	146	0.0588	0.168025	0.2337	1.77933e-05	-0.1749	6.34186e-05	FBgn0082582	tmod	INTRON	0
3R_26400966_SNP	A	T	A	0.2176	42	151	0.06761	0.134148	0.2356	1.59328e-05	-0.168	0.000137056	FBgn0082582	tmod	INTRON	0
3R_26494699_SNP	A	G	G	0.05473	11	190	-0.1059	0.172116	-0.4459	1.14049e-06	0.34	8.74159e-06	INTERGENIC	INTERGENIC	INTERGENIC	> 1 kb
3R_26494712_SNP	G	T	T	0.05941	12	190	-0.0781	0.313752	-0.4036	5.45364e-06	0.3255	8.49289e-06	INTERGENIC	INTERGENIC	INTERGENIC	> 1 kb
3R_26494713_DEL	T	TC	TC	0.04975	10	191	-0.09523	0.317367	-0.4343	3.84105e-05	0.339	3.65172e-05	INTERGENIC	INTERGENIC	INTERGENIC	> 1 kb
3R_26494732_SNP	A	G	G	0.05911	12	191	-0.07797	0.313979	-0.4015	6.16774e-06	0.3236	9.7003e-06	INTERGENIC	INTERGENIC	INTERGENIC	> 1 kb
3R_26494966_SNP	A	G	G	0.06	12	188	-0.1161	0.159483	-0.3818	3.80735e-05	0.2657	0.000377162	INTERGENIC	INTERGENIC	INTERGENIC	> 1 kb
3R_26494967_SNP	A	T	T	0.08673	17	179	-0.04184	0.474094	-0.3328	2.34885e-05	0.2909	3.97034e-06	INTERGENIC	INTERGENIC	INTERGENIC	> 1 kb
3R_26557062_SNP	A	G	A	0.1495	29	165	-0.03483	0.31928	0.1656	0.0131722	-0.2004	4.73616e-05	FBgn0039798	CG11313	UPSTREAM	175
3R_26804282_SNP	A	G	G	0.1684	33	163	-0.005299	0.685349	0.1949	0.00133111	-0.2002	1.69013e-05	FBgn0004573	5-HT7	INTRON	0
3R_26804418_SNP	T	G	G	0.1111	22	176	-0.009062	0.802981	0.2695	0.000252135	-0.2786	6.67533e-07	FBgn0004573	5-HT7	INTRON	0
3R_26852450_SNP	A	C	C	0.2917	56	136	-0.0488	0.0868445	0.1044	0.0278876	-0.1532	4.26993e-05	INTERGENIC	INTERGENIC	INTERGENIC	> 1 kb
3R_26936801_SNP	A	G	G	0.104	21	181	0.06771	0.172263	-0.1943	0.0110687	0.262	6.6265e-06	INTERGENIC	INTERGENIC	INTERGENIC	> 1 kb
3R_27068787_SNP	T	C	C	0.1066	21	176	-0.01568	0.855552	-0.2703	0.00028709	0.2547	7.19181e-06	FBgn0051005	qless	INTRON	0
3R_27670706_SNP	T	A	T	0.375	72	120	0.0114	0.84892	-0.1536	0.00054976	0.165	1.88724e-05	FBgn0039883	RhoGAP100F	UTR_3_PRIME	0
3R_27670845_SNP	C	T	C	0.3529	66	121	0.00399	0.529833	-0.1604	0.000217888	0.1644	3.22514e-05	FBgn0039883	RhoGAP100F	UTR_3_PRIME	0
3R_27672888_SNP	A	C	A	0.3784	70	115	0.0101	0.712458	-0.1656	0.000159287	0.1757	7.07815e-06	FBgn0011224	heph	UTR_3_PRIME	0
3R_3483091_SNP	G	T	G	0.4615	84	98	0.1447	0.00410016	0.1776	4.68365e-05	-0.03295	0.250978	FBgn0051146	Nlg1	UPSTREAM	880
3R_3483209_SNP	T	A	T	0.3626	66	116	0.1836	0.000188225	0.2184	2.54469e-06	-0.03485	0.258244	FBgn0051146	Nlg1	UPSTREAM	762
3R_3486706_SNP	T	A	A	0.3989	75	113	-0.1714	0.000939847	-0.1952	1.81674e-05	0.02387	0.365347	FBgn0051146	Nlg1	INTRON	0
3R_3487150_SNP	T	G	G	0.4511	83	101	-0.1494	0.000620787	-0.1843	4.45975e-05	0.03493	0.310384	FBgn0051146	Nlg1	INTRON	0
3R_3487812_SNP	A	G	G	0.3191	60	128	-0.1608	0.000885232	-0.2188	3.11023e-06	0.05799	0.106548	FBgn0051146	Nlg1	INTRON	0
3R_3488074_SNP	T	C	C	0.3568	66	119	-0.1762	9.65899e-05	-0.2064	1.01206e-05	0.03022	0.420105	FBgn0051146	Nlg1	UTR_5_PRIME	0
3R_4215867_SNP	T	A	A	0.05051	10	188	-0.4174	9.78321e-06	-0.3181	0.00161783	-0.09931	0.275994	FBgn0263416	CG43462	INTRON	0
3R_6009157_SNP	C	T	T	0.4783	88	96	-0.1094	0.0317536	-0.199	5.18547e-06	0.08969	0.00788167	FBgn0037796	CG12814	INTRON	0
3R_7688946_SNP	G	C	C	0.1421	28	169	-0.08713	0.0785813	-0.2537	4.93674e-05	0.1666	0.00188275	FBgn0037956	CG6959	INTRON	0
3R_7976267_SNP	G	A	A	0.2834	53	134	-0.1957	1.83467e-05	-0.08998	0.0701034	-0.1057	0.01172	FBgn0037993	dpr15	NON_SYNONYMOUS_CODING	0
3R_843775_SNP	C	T	C	0.2708	52	140	-0.01549	0.994931	0.1635	0.000683993	-0.179	1.7008e-05	INTERGENIC	INTERGENIC	INTERGENIC	> 1 kb
3R_8558913_SNP	A	G	G	0.1587	30	159	0.1995	4.03641e-05	0.1379	0.0117464	0.06162	0.191148	INTERGENIC	INTERGENIC	INTERGENIC	> 1 kb
3R_856580_SNP	G	A	A	0.1066	21	176	0.1112	0.0550441	0.3046	9.01913e-06	-0.1934	0.000943778	INTERGENIC	INTERGENIC	INTERGENIC	> 1 kb
3R_860746_SNP	A	G	A	0.2663	49	135	0.132	0.00426277	0.2064	3.8249e-05	-0.07443	0.0721654	INTERGENIC	INTERGENIC	INTERGENIC	> 1 kb
3R_904911_SNP	A	G	G	0.1746	33	156	0.03673	0.605195	-0.1812	0.00208401	0.218	8.77492e-06	FBgn0010313	corto	UTR_3_PRIME	0
3R_931539_SNP	T	C	C	0.2568	47	136	0.06168	0.233429	-0.1218	0.0306383	0.1835	2.54795e-05	INTERGENIC	INTERGENIC	INTERGENIC	> 1 kb
3R_9629265_SNP	A	G	G	0.132	26	171	-0.09491	0.0639005	-0.2935	6.48434e-06	0.1986	0.000254721	INTERGENIC	INTERGENIC	INTERGENIC	> 1 kb
X_1071883_SNP	G	C	C	0.1294	26	175	-0.1723	0.00396683	-0.3033	2.31137e-06	0.131	0.011635	INTERGENIC	INTERGENIC	INTERGENIC	> 1 kb
X_1160710_SNP	G	T	T	0.485	97	103	0.133	0.000723511	0.2026	5.86125e-06	-0.06954	0.0588154	FBgn0028550	Atf3	INTRON	0
X_1160711_SNP	C	T	T	0.4726	95	106	0.1175	0.00301269	0.1931	1.36791e-05	-0.07567	0.036317	FBgn0028550	Atf3	INTRON	0
X_1160748_SNP	G	A	A	0.46	92	108	0.1307	0.00116547	0.1934	1.44868e-05	-0.06266	0.082599	FBgn0028550	Atf3	INTRON	0
X_13521038_SNP	C	T	T	0.05911	12	191	0.3298	4.63923e-06	0.33	0.000292868	-0.0001306	0.948206	FBgn0030505	NFAT	INTRON	0
X_13521071_SNP	G	A	A	0.04975	10	191	0.3559	3.40098e-06	0.3405	0.001276	0.0154	0.750864	FBgn0030505	NFAT	INTRON	0
X_1353689_SNP	C	G	C	0.4523	90	109	0.06818	0.019747	0.1713	3.83863e-05	-0.1031	0.00603793	FBgn0027794	CG14786	NON_SYNONYMOUS_CODING	0
X_13705833_SNP	C	A	A	0.4924	97	100	-0.1366	4.85112e-05	-0.1053	0.0217513	-0.03139	0.300839	FBgn0030528	CG11095	SYNONYMOUS_CODING	0	FBgn0261244	inaE	DOWNSTREAM	307
X_15965879_SNP	G	C	C	0.3467	69	130	0.163	9.68651e-06	0.06482	0.124495	0.09822	0.0071034	FBgn0030724	Nipsnap	SYNONYMOUS_CODING	0
X_15966089_SNP	T	C	C	0.2821	55	140	0.1925	1.95415e-05	0.08603	0.0724257	0.1065	0.00862435	FBgn0030724	Nipsnap	INTRON	0
X_15966199_SNP	A	G	G	0.2732	50	133	0.2389	4.95406e-08	0.1006	0.040382	0.1383	0.00103771	FBgn0030724	Nipsnap	INTRON	0
X_15966408_SNP	C	T	T	0.2606	49	139	0.1879	1.22249e-05	0.06817	0.179902	0.1197	0.00340119	FBgn0030724	Nipsnap	INTRON	0
X_1615781_SNP	T	C	C	0.1182	24	179	-0.1427	0.0470309	-0.2873	2.36666e-05	0.1447	0.0100101	INTERGENIC	INTERGENIC	INTERGENIC	> 1 kb
X_1616708_SNP	T	G	G	0.1144	23	178	-0.1559	0.0601547	-0.3172	2.06047e-06	0.1613	0.00332803	INTERGENIC	INTERGENIC	INTERGENIC	> 1 kb
X_16472452_SNP	A	G	G	0.05392	11	193	-0.3518	2.04318e-05	-0.357	0.000177682	0.005177	0.951451	FBgn0030758	CanA-14F	INTRON	0
X_16553404_SNP	A	G	G	0.05911	12	191	0.2996	4.98969e-05	0.1743	0.0643597	0.1253	0.0950428	FBgn0003189	r	SYNONYMOUS_CODING	0
X_16561937_SNP	A	C	C	0.2714	54	145	-0.1828	3.13366e-05	-0.1305	0.0328191	-0.05233	0.122603	FBgn0003189	r	INTRON	0	FBgn0030769	CG13012	DOWNSTREAM	914
X_16649929_SNP	A	G	G	0.3632	73	128	0.1538	2.91838e-05	0.07494	0.163378	0.07889	0.0230033	FBgn0001250	if	SYNONYMOUS_CODING	0
X_18180607_SNP	C	T	C	0.1337	25	162	0.2537	2.02826e-05	0.1847	0.0170165	0.06895	0.209989	INTERGENIC	INTERGENIC	INTERGENIC	> 1 kb
X_19303325_DEL	TT	T	TT	0.1192	23	170	-0.04672	0.446468	-0.2797	8.09679e-05	0.233	2.98413e-05	FBgn0031016	kek5	INTRON	0
X_19788153_SNP	C	T	C	0.4752	96	106	-0.08049	0.0293339	-0.1985	5.50159e-06	0.1181	0.00100101	FBgn0052529	Hers	INTRON	0
X_20367013_SNP	T	A	T	0.1106	22	177	-0.178	0.00762293	-0.2829	1.89728e-05	0.1049	0.043713	FBgn0031118	RhoGAP19D	INTRON	0
X_20367077_SNP	G	C	G	0.0995	20	181	-0.2233	0.00169219	-0.2874	3.78613e-05	0.06416	0.20914	FBgn0031118	RhoGAP19D	INTRON	0
X_20848642_SNP	T	C	T	0.1902	39	166	-0.1975	0.000113403	-0.2167	4.15047e-05	0.01917	0.543487	INTERGENIC	INTERGENIC	INTERGENIC	> 1 kb
X_20849978_SNP	T	C	T	0.195	39	161	-0.1748	0.000146994	-0.2147	3.308e-05	0.03984	0.359077	INTERGENIC	INTERGENIC	INTERGENIC	> 1 kb
X_2199497_SNP	C	A	A	0.07463	15	186	0.01999	0.325197	-0.2531	0.00337319	0.2731	2.1203e-05	FBgn0003079	phl	INTRON	0
X_2606787_SNP	T	C	T	0.4213	83	114	-0.1393	1.46191e-05	-0.082	0.0550012	-0.05733	0.0731222	FBgn0024998	CG2685	NON_SYNONYMOUS_CODING	0
X_2607929_SNP	G	A	A	0.441	86	109	-0.1304	3.51735e-05	-0.05678	0.240781	-0.07367	0.0232708	FBgn0024998	CG2685	UTR_5_PRIME	0	FBgn0024991	CG2694	UPSTREAM	185
X_4422951_DEL	TT	T	TT	0.264	47	131	0.1045	0.0175809	0.2308	1.0883e-05	-0.1263	0.0047354	FBgn0052773	CG32773	INTRON	0
X_4423303_SNP	C	T	T	0.1951	40	165	0.08658	0.0424159	0.2213	1.12022e-05	-0.1347	0.00256301	FBgn0052773	CG32773	INTRON	0	FBgn0029708	CG3556	UPSTREAM	961
X_4551076_SNP	A	G	G	0.2129	43	159	0.0685	0.0707341	-0.1187	0.0466083	0.1872	1.85701e-05	FBgn0022942	Cbp80	SYNONYMOUS_CODING	0
X_4563499_SNP	G	A	A	0.285	57	143	0.1479	3.21143e-05	0.1025	0.0194105	0.04536	0.179363	FBgn0262699	rap	INTRON	0
X_4909370_SNP	T	C	C	0.05076	10	187	0.1365	0.165611	-0.1917	0.0411804	0.3282	4.38334e-05	INTERGENIC	INTERGENIC	INTERGENIC	> 1 kb
X_5405646_SNP	A	G	G	0.1015	20	177	-0.1902	0.00347729	-0.2835	4.39557e-05	0.09338	0.103407	INTERGENIC	INTERGENIC	INTERGENIC	> 1 kb
X_5701047_MNP	TGGA	CATC	CATC	0.0495	10	192	-0.2108	0.0116061	-0.4229	2.39153e-05	0.2122	0.0134701	INTERGENIC	INTERGENIC	INTERGENIC	> 1 kb
X_6261382_SNP	G	T	G	0.1929	38	159	-0.2124	2.47275e-05	-0.1746	0.00382213	-0.03773	0.327288	FBgn0029870	Marf	INTRON	0
X_8910659_SNP	C	A	A	0.08187	14	157	0.2753	5.17554e-06	0.1488	0.0343085	0.1265	0.0678307	FBgn0264384	CR43836	INTRON	0	FBgn0261549	rdgA	INTRON	0
X_9459153_SNP	T	G	T	0.38	76	124	0.1511	4.71572e-05	0.06778	0.108218	0.08332	0.0189707	FBgn0052702	CG32702	SYNONYMOUS_CODING	0
