# Supplementary material for: Polymorphisms in early neurodevelopmental genes affect natural variation in alcohol sensitivity in adult drosophila
Source: BMC Genomics. 2015 Oct 26;16:865. doi: 10.1186/s12864-015-2064-5 (PMC4624176; doi:10.1186/s12864-015-2064-5)
Supplement: Additional file 7: — Candidate genes associated with alcohol sensitivity from GWA studies on the DGRP (DGRP_) and/or from the extreme QTL (xQTL_) mapping analyses. F: females, M: males; D: difference between males and females. E1: acute ethanol exposure; E2: repeated ethanol exposure; T: induction of tolerance. Numbers in parenthesis indicate are the number of shared polymorphism in the same gene. References to studies in which the same gene or orthologous gene have been implicated in alcohol sensitivity are given in square brackets. (XLSX 37 kb) [file 12864_2015_2064_MOESM7_ESM.xlsx]

## Sheet: Data File S5
DGRP and xQTL mapping GWA studies							Published GWA and transcriptional profiling studies on Drosophila, mice and humans
One SNP - Two Genes	Drosophila Gene Symbol	FlyBase ID	Same Polymorphism	Same Gene	Bonferroni P-value	Functional Confirmations	Drosophila Studies	Mouse Gene Symbol	Mouse Studies	Human Gene symbol	Human Studies
	Aats-ala-m	FBgn0028962	DGRP_E1M//DGRP_E1F	DGRP_E1M//DGRP_E1F
	Aats-ile	FBgn0027086	DGRP_E2D//DGRP_TD	DGRP_E2D//DGRP_TD			[7]	Iars	[22]
	amd	FBgn0000075	xQTL_E1M//xQTL_E1F	xQTL_E1M//xQTL_E1F			[7, 12]	Ddc	[32]	DDC	[24]
	ana	FBgn0011746		xQTL_E1F//xQTL_E2M			[19], [1], [29]
	ap	FBgn0000099		xQTL_E1M//xQTL_E1F			[19]	Lhx2, Lhx9	[22]
	app	FBgn0260941		DGRP_TM//DGRP_TD				Zdhhc9,14	[22, 23]
	aret	FBgn0000114	DGRP_E1M//DGRP_E2M	DGRP_E1M//DGRP_E1D //DGRP_E2M//xQTL_E1M		+	[7, 12]
	arr	FBgn0000119		xQTL_E1M//xQTL_E2F				Arrb2, Lrp6	[22, 23]
	Atet	FBgn0020762	DGRP_E2M//DGRP_TM (4)	DGRP_E2M//DGRP_TM			[19]	Abcg1, Abcg4	[23]	ABCG1	[5]
	bab1	FBgn0004870		DGRP_E2F//DGRP_TD			[7]
	beat-Ia	FBgn0013433		xQTL_E1M//xQTL_E1F
	beat-Ic	FBgn0028644		DGRP_TM//xQTL_E1M		+
	beat-IIIa	FBgn0265607		xQTL_E1M//xQTL_E1F
	beat-IIIc	FBgn0032629		xQTL_E1M//xQTL_E1F			[7, 19]
	beat-VI	FBgn0039584	DGRP_E1M//DGRP_E1F; DGRP_E1F//DGRP_E2F	DGRP_E1M//DGRP_E1F//DGRP_E2F
	BicD	FBgn0000183		xQTL_E1M//xQTL_E1F			[7]	Bicd2	[22, 32]
	boca	FBgn0004132		xQTL_E1M//xQTL_E2F			[19]	Mesdc2	[22]
	brat	FBgn0010300		xQTL_E1M//xQTL_E1F				Trim2	[22, 32]
	bru-2	FBgn0262475		DGRP_E2M//xQTL_E1M//xQTL_E1F			[20]
	bru-3	FBgn0264001		DGRP_E1M//DGRP_E1D//DGRP_E2M//xQTL_E2M			[7]	Celf4	[22]
	bun	FBgn0259176		DGRP_E1D//xQTL_E1F//xQTL_E2M	xQTL_E1F	+	[7]	Tsc22d1	[23, 32]
	Ca-beta	FBgn0259822		DGRP_E1M//xQTL_E2M			[18, 20]	Cacnb3	[22, 32]
	CadN	FBgn0015609		DGRP_TM//xQTL_E1F// xQTL_E1M// xQTL_E2M			[7]	Celsr2	[32]
	CadN2	FBgn0262018		xQTL_E1M//xQTL_E1F			[7]	Cdh7, Celsr2	[23, 32]	CDH8	[9]
	Caf1-105	FBgn0033526		DGRP_E2D//xQTL_E1F			[19]
	Calx	FBgn0013995		DGRP_TD//xQTL_E2M		+	[19, 20]	Slc8a1	[22, 23]
	CAP	FBgn0033504		DGRP_E1D//xQTL_E1M //xQTL_E2M// xQTL_E2F			[7]	Cap1,2, Sorbs1	[22, 23, 32]	CAP2	[17]
	CCHa2-R	FBgn0033058		xQTL_E1M//xQTL_E1F				Grpr	[32]
	CdGAPr	FBgn0032821		xQTL_E1M//xQTL_E1F				Arhgap32	[22]
	CG10466	FBgn0032822		xQTL_E1M//xQTL_E1F			[19]
	CG10561	FBgn0002036		xQTL_E1M//xQTL_E1F				Smox	[23]
	Swip-1	FBgn0032731		xQTL_E1M//xQTL_E1F		+ [21]	[21]	Efhd1,2	[22]
	CG10650	FBgn0046302		xQTL_E1M//xQTL_E1F			[7]
	CG10721	FBgn0032846		xQTL_E1M//xQTL_E1F
	CG10725	FBgn0036362		DGRP_E1D//xQTL_E2M			[19]
	CG10947	FBgn0032857			xQTL_E1F
CG11095/inaE	CG11095	FBgn0030528	DGRP_E2F//DGRP_TF	DGRP_E2F//DGRP_TF
	inaE	FBgn0261244						Daglb	[22, 23]	DAGLA	[26]
	CG11251	FBgn0036346	DGRP_E2D//DGRP_TD	DGRP_E2D//DGRP_TD (2)			[7]
	CG11284	FBgn0030056		DGRP_E2M//DGRP_E2F				Car4,7,15	[22, 23, 32]
	CG12038	FBgn0035179		xQTL_E2M//xQTL_E2F
	CG12128	FBgn0033473		xQTL_E1M//xQTL_E1F			[19]
	CG12344	FBgn0033558		xQTL_E1M//xQTL_E1F			[7]	Gabrg2	[11]
CG12535/tRNA:CR32493	CG12535	FBgn0029657	DGRP_E1M//DGRP_E2M	DGRP_E1M//DGRP_E1F//DGRP_E1D//DGRP_E2M
	tRNA:CR32493	FBgn0052493
	CG12831	FBgn0033141			xQTL_E1M
	CG12912	FBgn0033497		xQTL_E1M//xQTL_E2F
CG12942/CG7712	CG12942	FBgn0033569			xQTL_E1M
	CG7712	FBgn0033570
	CG13024	FBgn0036665		DGRP_TF//xQTL_E1M// xQTL_E2F
	CG13086	FBgn0032770		xQTL_E1M//xQTL_E1F			[7, 12]
	CG13188	FBgn0033668		DGRP_E1M//DGRP_E1D//xQTL_E1F				Smad2	[23]
	CG13229	FBgn0033579		xQTL_E1M//xQTL_E1F
	CG13321	FBgn0033787		xQTL_E1M//xQTL_E1F	xQTL_E1F		[19, 20]
	CG13743	FBgn0033368		xQTL_E1F//xQTL_E2F
	CG13917	FBgn0035237		DGRP_E1F//DGRP_TD
	CG1407	FBgn0033474		xQTL_E1M//xQTL_E1F			[19, 20]	Zdhhc2		ZDHHC2	[5]
	CG1416	FBgn0032961		xQTL_E1F//xQTL_E2M			[1, 19]	Ahsa1	[32]
	CG14459	FBgn0037171		DGRP_E2D//xQTL_E2M
	CG14764	FBgn0033236			xQTL_E2M
	CG14947	FBgn0032406			xQTL_E1M
	CG1688	FBgn0027589		xQTL_E1M//xQTL_E1F				Kcnk1,6,7	[22, 23]
	CG1698	FBgn0033443		xQTL_E1M//xQTL_E1F			[19]	Slc6a17	[22, 32]
	CG17341	FBgn0028906		DGRP_E2M//xQTL_E1M
CG2064/CG2065	CG2064	FBgn0033205			xQTL_E1F		[19]	Rdh11,14	[32]
	CG2065	FBgn0033204					[1, 12, 19, 20, 29]	Rdh11	[32]
	CG2225	FBgn0032957		xQTL_E1M//xQTL_E2F			[20]
	CG30015	FBgn0050015		DGRP_TD//xQTL_E1M //xQTL_E1F		+ [19]	[19]
	CG30022	FBgn0050022		xQTL_E1M//xQTL_E1F			[12, 19, 20]	Ethe1	[32]
	CG30440	FBgn0050440		DGRP_E1F//xQTL_E2M
	CG30484	FBgn0050484		DGRP_E1F//DGRP_E2F		+
CG30485/CG6543	CG30485	FBgn0050485	DGRP_E1F//DGRP_E2F	DGRP_E1F//DGRP_E2F			[19]
	CG6543	FBgn0033879					[19]
	CG30497	FBgn0050497			xQTL_E1F
	CG31677	FBgn0051677		xQTL_E1M//xQTL_E2M
	CG31690	FBgn0051690		DGRP_E2F//xQTL_E1F //xQTL_E2F						TMTC2	[5]
	CG31792	FBgn0051792		xQTL_E1M//xQTL_E2F						ABCC4	[5, 16]
	CG32066	FBgn0052066		DGRP_E2M//DGRP_E2D			[7]
	CG32085	FBgn0052085		DGRP_E1M//DGRP_TD			[7, 20]
	CG32547	FBgn0052547	DGRP_E2M//DGRP_E2F (2)	DGRP_E2M//DGRP_E2F
	CG33144	FBgn0053144		xQTL_E1M//xQTL_E1F //xQTL_E2F				Rnf144a	[32]
CG3326/CG3277	CG3326	FBgn0031519			xQTL_E1F		[7]	Fignl1	[22, 32]
	CG3277	FBgn0031518
	CG33970	FBgn0053970		DGRP_E1D//DGRP_TF			[7]
	CG3409	FBgn0033095	xQTL_E1F//xQTL_E2M	xQTL_E1F//xQTL_E2M
	CG3645	FBgn0031238		xQTL_E1M//xQTL_E1F			[19]
	CG3822	FBgn0038837		DGRP_E1D//xQTL_E2M				Grik1,2	[25, 30, 32]
	CG42260	FBgn0259145		DGRP_E1F//DGRP_TM				Cnga2	[22]
	CG42326	FBgn0259226			xQTL_E1F			Rab21	[22]
	CG42389	FBgn0259735	xQTL_E1M//xQTL_E1F (2)	xQTL_E1M//xQTL_E1F //xQTL_E2F	xQTL_E1M (3)	+
	CG42669	FBgn0266696		DGRP_E2F//xQTL_E2F
	CG42732	FBgn0261698		xQTL_E1M//xQTL_E1F //xQTL_E2F				Kcnt1	[22]
	CG42750	FBgn0261804		xQTL_E1M//xQTL_E1F //xQTL_E2F
	CG42848	FBgn0262095			xQTL_E1F
	CG43129	FBgn0262599		xQTL_E1M//xQTL_E2M
	CG4341	FBgn0028481		DGRP_E2M//DGRP_E2F			[7]			TMTC2	[5]
	CG43729	FBgn0263980	DGRP_E1M//DGRP_E1F	DGRP_E1M//DGRP_E1F
	CG43778	FBgn0264308		DGRP_E1D//xQTL_E1F
	CG44314	FBgn0265373		DGRP_E2D//xQTL_E1F
	CG5391	FBgn0038943		DGRP_E1M//xQTL_E1F
	CG5397	FBgn0031327	DGRP_E2M//DGRP_E2F	DGRP_E2M//DGRP_E2F			[12, 19]
	CG5565	FBgn0031335		xQTL_E1M//xQTL_E2F
	CG5758	FBgn0032666		xQTL_E1F//xQTL_E2F
	CG5830	FBgn0036556		DGRP_TF//DGRP_TM			[19]	Ctdsp1,l	[22]	CTDSP2	[13]
	CG5888	FBgn0028523		xQTL_E1M//xQTL_E1F			[19]
	CG6959	FBgn0037956		DGRP_E1D//DGRP_TM //xQTL_E1F
	CG7337	FBgn0031374		DGRP_E2M//DGRP_E2F			[19]	Mapkbp1	[23, 32]
	CG7879	FBgn0035235		DGRP_E1M//xQTL_E2F
CG8173/CG42684	CG8173	FBgn0030864		DGRP_E1D//xQTL_E1M	xQTL_E1M			Pbk	[22, 32]
	CG42684	FBgn0261570						Dab2ip	[22, 23]
	CG8740	FBgn0027585		xQTL_E1M//xQTL_E1F
CG8800/l(2)03659	CG8800	FBgn0033408			xQTL_E1M
	l(2)03659	FBgn0010549								ABCC4	[5, 16]
CG8818/CG8569	CG8818	FBgn0033751			xQTL_E1F
	CG8569	FBgn0033752						Zmynd11	[22, 32]
	CG8888	FBgn0033679		xQTL_E1M//xQTL_E1F				BC089597	[22, 32]
	CG9005	FBgn0033638		xQTL_E1M//xQTL_E1F	xQTL_E1F		[29]
	CG9650	FBgn0029939	DGRP_E2M//DGRP_E2F (3)	DGRP_E2M//DGRP_E2F		+ [19]	[19, 21]	Bcl11a,11b	[22, 23, 32]
CG9674/nudC	CG9674	FBgn0036663		DGRP_TM//xQTL_E1M	xQTL_E1M	+ [21]	[7, 19, 21]
	nudC	FBgn0021768				+ [21]	[21]
	CG9850	FBgn0034903		DGRP_E2M//DGRP_E2D
	CG9932	FBgn0262160		xQTL_E1M//xQTL_E1F				Zfp142, 462	[22, 32]
	chinmo	FBgn0086758		DGRP_E2M//xQTL_E1M
	CHORD	FBgn0029503	DGRP_TM//DGRP_TD	DGRP_TM//DGRP_TD			[1]	Chordc1	[23]	ITGB1BP2	[6]
	Con	FBgn0005775	DGRP_E1M//DGRP_E1F	DGRP_E1M//DGRP_E1F				Cpn2, Gp5	[22]
	cpo	FBgn0263995	DGRP_TM//DGRP_TF	DGRP_TM//DGRP_TF //xQTL_E1F		+ [21]	[7, 21]	Rbpms	[22, 32]
	CR43304	FBgn0262996		xQTL_E1M//xQTL_E1F
	CR43608	FBgn0263583			xQTL_E1F
	CR43836	FBgn0264384	DGRP_E1M//DGRP_E1F	DGRP_E1M//DGRP_E1F //DGRP_E2D//DGRP_TF
	CR44310	FBgn0265369			xQTL_E1F
	CR44327		DGRP_E1M//DGRP_E1D	DGRP_E1M//DGRP_E1D
	CSN7	FBgn0028836		xQTL_E1F//xQTL_E2F				Cops7a	[23, 32]	COPS7B	[5]
CstF-64/Cpsf73	CstF-64	FBgn0027841	DGRP_E1M//DGRP_E2M	DGRP_E1M//DGRP_E2M			[12]	Cstf2, 2t	[22, 23]
	Cpsf73	FBgn0261065		DGRP_E1M//DGRP_E2M //DGRP_E2F				Cpsf3	[22]
	ct	FBgn0004198	DGRP_E1M//DGRP_E2F// DGRP_E2M	DGRP_E1M//DGRP_E2M //DGRP_E2F	DGRP_E2M		[7]	Cux1	[22, 23]	CUX2	[2, 13]
	d4	FBgn0033015		xQTL_E1M//xQTL_E1F				Dpf1	[23]	DPF2	[13]
	Ddc	FBgn0000422		xQTL_E1M//xQTL_E1F			[1, 20]	Ddc	[32]	DDC	[24]
	Debcl	FBgn0029131		xQTL_E1M//xQTL_E1F
Dgkepsilon/Nacalpha	Dgkepsilon	FBgn0020930		xQTL_E1M//xQTL_E1F	xQTL_E1F			Dgke	[23, 32]
	Nacalpha	FBgn0086904
	Dhc36C	FBgn0013810		xQTL_E1F//xQTL_E2M						DNAH7	[5]
	dila	FBgn0033447		xQTL_E1M//xQTL_E1F
	dnt	FBgn0024245		xQTL_E1M//xQTL_E1F			[7]
	Dnz1	FBgn0027453		xQTL_E1M//xQTL_E2M			[20]	Zdhhc3	[23]
	dpr2	FBgn0261871		xQTL_E1M//xQTL_E2M			[20]	Sirpa	[23]
	Drep-1	FBgn0024732		xQTL_E1M//xQTL_E1F
	Drep-3	FBgn0028407		DGRP_E2D//xQTL_E1F
	drl	FBgn0015380		xQTL_E1M//xQTL_E1F
	Dscam3	FBgn0261046		DGRP_E1D//DGRP_E2D //DGRP_TF				Dscaml1	[22]
	Dys	FBgn0260003		DGRP_E1D//DGRP_TM //xQTL_E1F			[7]			DMD, UTRN	[2, 5]
	E23	FBgn0020445		DGRP_E1F//xQTL_E1F			[19]
	EcR	FBgn0000546		xQTL_E1M//xQTL_E1F			[7]
	ed	FBgn0000547	DGRP_E2M//DGRP_E2F (2)	DGRP_E2M//DGRP_E2F				Kirrel3, Malt1,Siglec5	[22, 23]
	Epac	FBgn0085421		xQTL_E1M//xQTL_E2F				Rapgef3	[23]	RAPGEF5, RAPGEFL1	[5, 13]
	esn	FBgn0263934		xQTL_E1M//xQTL_E1F			[20]	Prickle2	[23]
	f	FBgn0262111	DGRP_E1M//DGRP_E1F	DGRP_E1M//DGRP_E1F			[7]
	fas	FBgn0000633		DGRP_E1D//xQTL_E1M //xQTL_E1F			[19]	Fasn, Pvrl3	[30, 32]
	Fas3	FBgn0000636		DGRP_E2D//DGRP_TF // xQTL_E1M//xQTL_E1F			[7]
	for	FBgn0000721			xQTL_E1F		[12]			PRKG1	[5]
	fra	FBgn0011592		xQTL_E1M//xQTL_E1F			[7]	Fosl1,2, Fosb, Dcc	[22, 30, 32]	DCC	[8]
	fred	FBgn0051774		DGRP_TM//xQTL_E1F				Kirrel3, Malt1	[22]
	fz	FBgn0001085		DGRP_TM//DGRP_TD //xQTL_E2M			[7]			FZD9	[17]
	Galphao	FBgn0001122		xQTL_E1F//xQTL_E2M		+		Gnao1	[11, 22, 23]
	Gfrl	FBgn0262869	DGRP_E1M//DGRP_E1F	DGRP_E1M//DGRP_E1F //DGRP_TD//xQTL_E2M
	Glut1	FBgn0264574		DGRP_TF//xQTL_E2M //xQTL_E2F			[19]	Slc2a1	[22, 27, 32]
Gos28/CG31231	Gos28	FBgn0044871	DGRP_E2F//DGRP_TF	DGRP_E2F//DGRP_TF			[7, 20]	Gosr1	[22]	GOSR1	[17]
	CG31231	FBgn0051231					[7]	Ccdc96	[32]
	ham	FBgn0045852			xQTL_E1M		[7]	Mecom,Prdm16	[22]
	hebe	FBgn0033448		xQTL_E1M//xQTL_E1F //xQTL_E2M
	heph	FBgn0011224		DGRP_E2D//DGRP_TD		+ [21]	[7, 12, 21]	Ptbp1	[32]
	hig	FBgn0010114		xQTL_E1M//xQTL_E1F	xQTL_E1M		[20]	Apoh, Selp	[22]	SELE	[5]
	Hr46	FBgn0000448		xQTL_E1M//xQTL_E2F				Rora, Rorb	[22, 23]
	IA-2	FBgn0031294		DGRP_E2M//xQTL_E1F				Ptprn2	[32]	PTPRN2	[2]
	jing	FBgn0086655		xQTL_E1M//xQTL_E1F			[18]
	KCNQ	FBgn0033494		DGRP_E1D//DGRP_TF //xQTL_E1M		+	[19, 20]	Kcnq2	[22]	KCNQ3	[5, 16]
	kek3	FBgn0028370		xQTL_E1M//xQTL_E1F			[7]
	klar	FBgn0001316		DGRP_E1F//xQTL_E2F
	Kua	FBgn0032850		xQTL_E1M//xQTL_E1F				Tmem189	[22, 32]	UBE2V2	[6]
	Lar	FBgn0000464		xQTL_E1M//xQTL_E1F	xQTL_E1F		[7]	Ptprd	[22, 32]	PTPRD	[2, 5, 16]
	lig	FBgn0020279			xQTL_E1F			Ubap2l, Ubap2	[32]
	Lim1	FBgn0026411		DGRP_E1M//DGRP_E2M//DGRP_E2F//DGRP_E2D
Lim3/CG17344	Lim3	FBgn0002023	xQTL_E1M//xQTL_E1F	xQTL_E1M//xQTL_E1F	xQTL_E1F(3)	+	[20]	Lhx3	[22]
	CG17344	FBgn0032755
l(2)37Ce/l(2)37Cg	l(2)37Ce	FBgn0086446			xQTL_E1M			Dctn6	[22]	DCTN6
	l(2)37Cg	FBgn0086447						Polr1d		POLR1D
	lola	FBgn0005630		xQTL_E1F//xQTL_E2M		+ [18, 19]	[18 - 21]
	LRP1	FBgn0053087			xQTL_E1M					LRP1B	[5, 10, 16]
	luna	FBgn0040765		DGRP_E1D//DGRP_TF// xQTL_E1M//xQTL_E1F	xQTL_E1F					KLF7	[15]
MED23/CG3700	MED23	FBgn0034795	DGRP_E1F//DGRP_E2F	DGRP_E1F//DGRP_E2F				Med23	[22, 32]
	CG3700	FBgn0034796					[19, 20]	Acr, Plau	[32]
	MESR3	FBgn0032694		DGRP_TF//xQTL_E1M //xQTL_E1F
mib2/Catsup	mib2	FBgn0086442		xQTL_E1M//xQTL_E1F	xQTL_E1M			Mib2	[22]
	Catsup	FBgn0002022					[19]	Slc39a7	[22]
	milt	FBgn0262872		DGRP_TM//xQTL_E1M				Hap1, Trak1	[11, 22]	TRAK2	[5]
	mgl	FBgn0261260	DGRP_E2M//DGRP_E2D	DGRP_E2M//DGRP_E2D		+		Lrp2	[22, 32]
	Mrtf	FBgn0052296		DGRP_E2M//DGRP_TM				Mkl1	[22, 32]
	msn	FBgn0010909	DGRP_E2M//DGRP_E2F	DGRP_E2M//DGRP_E2F //DGRP_TF			[7]	Map4k4	[22, 30, 32]	MAP4K4, TNIK	[5, 9]
	Msp300	FBgn0261836		DGRP_TM//DGRP_TF// DGRP_TD		+ [21]	[7, 21, 29]			SYNE1	[28]
Mst36Fb/CG43339	Mst36Fb	FBgn0261349			xQTL_E1M
	CG43339	FBgn0263078
	mtt	FBgn0050361		DGRP_TF//xQTL_E1M //xQTL_E1F						GRM5	[3]
	MYPT-75D	FBgn0036801	DGRP_E1F//DGRP_E2F	DGRP_E1F//DGRP_E2F //xQTL_E1M//xQTL_E2M			[7]	Ppp1r16a	[22]
	nAChRalpha5	FBgn0028875	DGRP_E1M//DGRP_E2M	DGRP_E1M//DGRP_E2M						CHRNA5, 7	[5, 31]
	Nrx-IV	FBgn0013997		DGRP_TD//xQTL_E1F				Cntnap1,2	[22, 32]	CNTNAP2	[6, 9, 14]
	ome	FBgn0259175		xQTL_E1M//xQTL_E2M			[18]			DPP4	[5]
	Or42a	FBgn0033041		xQTL_E1M//xQTL_E1F
	otk	FBgn0004839		xQTL_E1M//xQTL_E1F
	Pde11	FBgn0085370			xQTL_E1F		[12]			PDE11A	[10]
	Pde1c	FBgn0264815		DGRP_E2D//xQTL_E1M //xQTL_E1F	xQTL_E1M	+		Pde1a	[32]	PDE1C	[5, 16]
	Pex6	FBgn0033564		xQTL_E1M//xQTL_E2F				Pex6	[22, 32]
	pHCl	FBgn0264908	DGRP_TF//DGRP_TD	DGRP_TM//DGRP_TF// DGRP_TD
	pk	FBgn0003090		xQTL_E1M//xQTL_E1F// xQTL_E2F	xQTL_E2F	+
	Pkn	FBgn0020621		xQTL_E1M//xQTL_E1F			[7]	Pkn1	[22]
	ptc	FBgn0003892	xQTL_E1M//xQTL_E1F	xQTL_E1M//xQTL_E1F				Ptch2	[32]
	qvr	FBgn0260499		DGRP_E2D//xQTL_E1M
	Rbp6	FBgn0260943		DGRP_E2F//xQTL_E1M //xQTL_E1F				Msi2	[22]	MSI2	[10]
	rdgA	FBgn0261549	DGRP_E1M//DGRP_E1F	DGRP_E1M//DGRP_E1F //DGRP_E2D//DGRP_TF		+	[7, 18]	Dgkz	[22, 23]
	rhea	FBgn0260442		DGRP_E2F//xQTL_E1F			[7, 18]	Lman1	[32]	TLN2	[5]
RhoGAP5A/Mlc-c	RhoGAP5A	FBgn0029778	DGRP_E1M//DGRP_E2F	DGRP_E1M//DGRP_E2F				Chn2	[23]	CHN2	[6, 16]
	Mlc-c	FBgn0004687				+ [21]	[21]	Myl4, Myl6	[22, 23]
	RhoGEF64C	FBgn0035574		DGRP_E1F//DGRP_TF// DGRP_TD				Arhgef3, Net1	[27, 32]
	rols	FBgn0041096		DGRP_E2D//DGRP_TF				Tanc2	[22]
	Rx	FBgn0020617		DGRP_E1F//DGRP_E2M
	shn	FBgn0003396		DGRP_E1M//xQTL_E1M //xQTL_E1F			[7]	Hivep2	[22, 32]	HIVEP1	[5]
	sick	FBgn0263873		xQTL_E1M//xQTL_E1F
	sls	FBgn0086906		DGRP_E2F//DGRP_TF				Speg, Mybpc3	[22, 32]	MYOM1	[14]
	SNF4Agamma	FBgn0264357		DGRP_E2F//DGRP_TF			[7]	Prkag1	[23, 32]
	Spn	FBgn0010905	DGRP_E1F//DGRP_E2F	DGRP_E1F//DGRP_E2F //DGRP_TF			[7, 12, 20]	Ppp1r9a	[23]
	Spn47C	FBgn0033574		xQTL_E1M//xQTL_E1F	xQTL_E1F			Serpine2, Serpini1	[22, 23]
	sprt	FBgn0082585		xQTL_E1M//xQTL_E1F				Ethe1	[32]
	sr	FBgn0003499		DGRP_E1F//DGRP_TM				Egr1,2	[4, 11, 22]
	ssp3	FBgn0032723		xQTL_E1M//xQTL_E1F			[7]
	stan	FBgn0024836	DGRP_E1D//DGRP_TF	DGRP_E1D//DGRP_TF //xQTL_E1M//xQTL_E1F			[12]			CELSR1	[26]
	stwl	FBgn0003459			xQTL_E2M		[20]
	Sytbeta	FBgn0261090		DGRP_TF//xQTL_E2M				Syt4,9,10, 11,13	[22, 23]
	Taf13	FBgn0032847		xQTL_E1M//xQTL_E1F
	Taf5	FBgn0010356		xQTL_E1M//xQTL_E2F
	Tep4	FBgn0041180		DGRP_E1D//xQTL_E1M //xQTL_E1F	xQTL_E1M
	ths	FBgn0033652		xQTL_E1M//xQTL_E1F
	toc	FBgn0015600		DGRP_E2F//DGRP_TF// xQTL_E1M//xQTL_E1F	xQTL_E1M; xQTL_E1F		[7, 19]	Mtus2	[22]
	tou	FBgn0033636	xQTL_E1M//xQTL_E1F (2)	xQTL_E1M//xQTL_E1F
	TpnC41C	FBgn0013348		DGRP_E1M//xQTL_E1F			[19, 29]	Calm4	[22]
	Tpr2	FBgn0032586		xQTL_E1M//xQTL_E1F	xQTL_E1M
	tweek	FBgn0261671		xQTL_E1M//xQTL_E1F
	v(2)k05816	FBgn0042627		xQTL_E1M//xQTL_E1F		+ [21]	[18, 19, 21]	Fasn	[23, 30]
	vir-1	FBgn0043841		DGRP_E2M//xQTL_E1M//xQTL_E1F// xQTL_E2M	xQTL_E2M		[7, 19]
	Vmat	FBgn0260964		DGRP_E1M//xQTL_E1F
REFERENCES
1. AWOFALA, A. A., 2010 Genetic approaches to alcohol addiction: gene expression studies and recent candidates from Drosophila. Invert Neurosci 11: 1-7.2
2. BAIK, I., N. H. CHO, S. H. KIM, B. G. HAN and C. SHIN, 2011 Genome-wide association studies identify genetic loci related to alcohol consumption in Korean men. Am J Clin Nutr 93: 809-816.
3. BIERUT, L. J., A. AGRAWAL, K. K. BUCHOLZ, K. F. DOHENY, C. LAURIE et al., 2010 A genome-wide association study of alcohol dependence. Proc Natl Acad Sci U S A 107: 5082-5087.
4. BUCK, K. J., B. S. RADEMACHER, P. METTEN and J. C. CRABBE, 2002 Mapping murine loci for physical dependence on ethanol. Psychopharmacology (Berl) 160: 398-407.
5. EDENBERG, H. J., D. L. KOLLER, X. XUEI, L. WETHERILL, J. N. MCCLINTICK et al., 2010 Genome-wide association study of alcohol dependence implicates a region on chromosome 11. Alcohol Clin Exp Res 34: 840-852.
6. FLATSCHER-BADER, T., M. VAN DER BRUG, J. W. HWANG, P. A. GOCHEE, I. MATSUMOTO et al., 2005 Alcohol-responsive genes in the frontal cortex and nucleus accumbens of human alcoholics. J Neurochem 93: 359-370.
7. GHEZZI, A., H. R. KRISHNAN, L. LEW, F. J. PRADO, 3RD, D. S. ONG et al., 2013 Alcohol-induced histone acetylation reveals a gene network involved in alcohol tolerance. PLoS Genetics 9: e1003986.
8. HEATH, A. C., J. B. WHITFIELD, N. G. MARTIN, M. L. PERGADIA, A. M. GOATE et al., 2011 A quantitative-trait genome-wide association study of alcoholism risk in the community: findings and implications. Biol Psychiatry 70: 513-518.
9. IWAMOTO, K., M. BUNDO, M. YAMAMOTO, H. OZAWA, T. SAITO et al., 2004 Decreased expression of NEFH and PCP4/PEP19 in the prefrontal cortex of alcoholics. Neurosci Res 49: 379-385.
10. JOHNSON, C., T. DRGON, Q. R. LIU, D. WALTHER, H. EDENBERG et al., 2006 Pooled association genome scanning for alcohol dependence using 104,268 SNPs: validation and use to identify alcoholism vulnerability loci in unrelated individuals from the collaborative study on the genetics of alcoholism. Am J Med Genet B Neuropsychiatr Genet 141B: 844-853.
11. KERNS, R. T., A. RAVINDRANATHAN, S. HASSAN, M. P. CAGE, T. YORK et al., 2005 Ethanol-responsive brain region expression networks: implications for behavioral responses to acute ethanol in DBA/2J versus C57BL/6J mice. J Neurosci 25: 2255-2266.
12. KONG, E. C., L. ALLOUCHE, P. A. CHAPOT, K. VRANIZAN, M. S. MOORE et al., 2010 Ethanol-regulated genes that contribute to ethanol sensitivity and rapid tolerance in Drosophila. Alcohol Clin Exp Res 34: 302-316.
13. LEWOHL, J. M., L. WANG, M. F. MILES, L. ZHANG, P. R. DODD et al., 2000 Gene expression in human alcoholism: microarray analysis of frontal cortex. Alcohol Clin Exp Res 24: 1873-1882.
14. LIND, P. A., S. MACGREGOR, J. M. VINK, M. L. PERGADIA, N. K. HANSELL et al., 2010 A genomewide association study of nicotine and alcohol dependence in Australian and Dutch populations. Twin Res Hum Genet 13: 10-29.
15. LIU, J., J. M. LEWOHL, R. A. HARRIS, V. R. IYER, P. R. DODD et al., 2006a Patterns of gene expression in the frontal cortex discriminate alcoholic from nonalcoholic individuals. Neuropsychopharmacology 31: 1574-1582.
16. LIU, Q. R., T. DRGON, C. JOHNSON, D. WALTHER, J. HESS et al., 2006b Addiction molecular genetics: 639,401 SNP whole genome association identifies many "cell adhesion" genes. Am J Med Genet B Neuropsychiatr Genet 141B: 918-925.
17. MAYFIELD, R. D., J. M. LEWOHL, P. R. DODD, A. HERLIHY, J. LIU et al., 2002 Patterns of gene expression are altered in the frontal and motor cortices of human alcoholics. J Neurochem 81: 802-813.
18. MOROZOVA, T. V., R. R. H. ANHOLT and T. F. C. MACKAY, 2006 Transcriptional response to alcohol exposure in Drosophila melanogaster. Genome Biol 7: R95.
19. MOROZOVA, T. V., R. R. H. ANHOLT and T. F. C. MACKAY, 2007 Phenotypic and transcriptional response to selection for alcohol sensitivity in Drosophila melanogaster. Genome Biol 8: R231.
20. MOROZOVA, T. V., J. F. AYROLES, K. W. JORDAN, L. H. DUNCAN, M. A. CARBONE et al., 2009 Alcohol sensitivity in Drosophila: translational potential of systems genetics. Genetics 183: 733-745, 731SI-712SI.
21. MOROZOVA, T. V., T. F. C. MACKAY and R. R. H. ANHOLT, 2011 Transcriptional networks for alcohol sensitivity in Drosophila melanogaster. Genetics 187: 1193-1205.
22. MULLIGAN, M. K., I. PONOMAREV, R. J. HITZEMANN, J. K. BELKNAP, B. TABAKOFF et al., 2006 Toward understanding the genetics of alcohol drinking through transcriptome meta-analysis. Proc Natl Acad Sci U S A 103: 6368-6373.
23. MULLIGAN, M. K., J. S. RHODES, J. C. CRABBE, R. D. MAYFIELD, R. ADRON HARRIS et al., 2011 Molecular profiles of drinking alcohol to intoxication in C57BL/6J mice. Alcohol Clin Exp Res 35: 659-670.
24. PAN, Y., X. LUO, X. LIU, L. Y. WU, Q. ZHANG et al., 2013 Genome-wide association studies of maximum number of drinks. J Psychiatric Res 47: 1717-1724.
25. SAITO, M., I. SZAKALL, R. TOTH, K. M. KOVACS, M. OROS et al., 2004 Mouse striatal transcriptome analysis: effects of oral self-administration of alcohol. Alcohol 32: 223-241.
26. SOKOLOV, B. P., L. JIANG, N. S. TRIVEDI and C. ASTON, 2003 Transcription profiling reveals mitochondrial, ubiquitin and signaling systems abnormalities in postmortem brains from subjects with a history of alcohol abuse or dependence. J Neurosci Res 72: 756-767.
27. TREADWELL, J. A., and S. M. SINGH, 2004 Microarray analysis of mouse brain gene expression following acute ethanol treatment. Neurochem Res 29: 357-369.
28. TREUTLEIN, J., S. CICHON, M. RIDINGER, N. WODARZ, M. SOYKA et al., 2009 Genome-wide association study of alcohol dependence. Arch Gen Psychiatry 66: 773-784.
29. URIZAR, N. L., Z. YANG, H. J. EDENBERG and R. L. DAVIS, 2007 Drosophila homer is required in a small set of neurons including the ellipsoid body for normal ethanol sensitivity and tolerance. J Neurosci 27: 4541-4551.
30. WANG, J., R. GUTALA, D. SUN, J. Z. MA, R. C. SHEELA et al., 2007 Regulation of platelet-derived growth factor signaling pathway by ethanol, nicotine, or both in mouse cortical neurons. Alcohol Clin Exp Res 31: 357-375.
31. WANG, J. C., R. GRUCZA, C. CRUCHAGA, A. L. HINRICHS, S. BERTELSEN et al., 2009 Genetic variation in the CHRNA5 gene affects mRNA levels and is associated with risk for alcohol dependence. Mol Psychiatry 14: 501-510.
32. WOLSTENHOLME, J. T., J. A. WARNER, M. I. CAPPARUCCINI, K. J. ARCHER, K. L. SHELTON et al., 2011 Genomic analysis of individual differences in ethanol drinking: evidence for non-genetic factors in C57BL/6 mice. PLoS One 6: e21100.
