# Supplementary material for: Polymorphisms in early neurodevelopmental genes affect natural variation in alcohol sensitivity in adult drosophila
Source: BMC Genomics. 2015 Oct 26;16:865. doi: 10.1186/s12864-015-2064-5 (PMC4624176; doi:10.1186/s12864-015-2064-5)
Supplement: Additional file 8: — Extreme QTL mapping GWA analyses in the AIP. Information is given for the top variants in each analysis, as well as corresponding information for the same variants in the other analyses. f denotes allele frequency and subscripts R and S denote resistant and sensitive pools, respectively. E1 is for acute ethanol exposure and E2 indicates the second ethanol exposure. (XLSX 682 kb) [file 12864_2015_2064_MOESM8_ESM.xlsx]

## Sheet: Data File S6
SNP	Reference allele	Alternative allele	E1 Females fR	E1 Females fS	E1 Females fR- fS	E1 Females P-Value	E1 Females LOG(P)	E1 Males fR	E1 Males fS	E1 Males fR- fS	E1 Males P-Value	E1 Males LOG(P)	E2 Females fR	E2 females fS	E2 females fR- fS	E2 Females P-value	E2 Females LOG(P)	E2 males fR	E2 males fS	E2 males fR- fS	E2 males P-Value	E2 Males LOG(P)	Gene 1 FlyBase ID	Gene 1 Symbol	Gene 1 Site Class	Gene 1 Position (bp)	Gene 2 FlyBase ID	Gene 2 Symbol	Gene 2 Site Class	Gene 2 Position (bp)
2L_1035086_SNP	A	G	0.848837	0.502564	0.346273	5.30112e-07	6.27563	0.710843	0.57561	0.135234	0.0565925	1.24724	0.722892	0.641026	0.0818659	0.309094	0.509909	0.64497	0.640449	0.00452098	0.949459	0.0225239	FBgn0031294	IA-2	INTRON	0
2L_10407236_SNP	C	T	0.27619	0.403756	0.127565	0.0520726	1.28339	0.282828	0.401786	0.118957	0.0730729	1.13624	0.239583	0.604938	0.365355	9.01829e-06	5.04488	0.307143	0.423423	0.116281	0.0968223	1.01402	FBgn0051718	Ir31a	SYNONYMOUS_CODING	0
2L_10526818_SNP	C	A	0.178218	0.247059	0.068841	0.243199	0.614039	0.107843	0.388626	0.280782	3.32861e-06	5.47774	0.157895	0.253731	0.0958366	0.161721	0.791234	0.136691	0.238806	0.102115	0.0621688	1.20643	FBgn0032264	Lip4	UPSTREAM	754
2L_10526820_SNP	G	A	0.197802	0.242038	0.044236	0.47507	0.323243	0.0990099	0.383085	0.284075	2.46567e-06	5.60807	0.157895	0.253731	0.0958366	0.161721	0.791234	0.125926	0.24031	0.114384	0.0372542	1.42882	FBgn0032264	Lip4	UPSTREAM	752
2L_10526839_SNP	G	C	0.185567	0.233766	0.0481992	0.422617	0.374053	0.0882353	0.374384	0.286149	1.35708e-06	5.86739	0.145455	0.238095	0.0926407	0.174027	0.759384	0.155039	0.221311	0.0662727	0.241396	0.617271	FBgn0032264	Lip4	UPSTREAM	733
2L_10526841_SNP	T	C	0.185567	0.234177	0.0486102	0.417078	0.379783	0.0857143	0.365854	0.280139	1.50681e-06	5.82194	0.13913	0.234375	0.0952446	0.1535	0.813892	0.153846	0.22314	0.0692943	0.220995	0.655618	FBgn0032264	Lip4	UPSTREAM	731
2L_10853267_SNP	C	A	0.206612	0.235602	0.0289905	0.607528	0.216434	0.112069	0.384977	0.272908	3.06796e-06	5.51315	0.15534	0.184783	0.0294428	0.624117	0.204734	0.174419	0.209091	0.0346723	0.532463	0.27371	FBgn0262599	CG43129	SYNONYMOUS_CODING	0
2L_10853329_SNP	G	T	0.272727	0.263158	0.00956938	0.883192	0.0539451	0.115385	0.404878	0.289493	2.28653e-06	5.64082	0.123457	0.234568	0.111111	0.0925638	1.03356	0.174242	0.215686	0.0414439	0.48438	0.314814	FBgn0262599	CG43129	SYNONYMOUS_CODING	0
2L_10853868_SNP	C	T	0.208333	0.229814	0.0214803	0.723991	0.140267	0.091954	0.386598	0.294644	2.6829e-06	5.57139	0.1875	0.307692	0.120192	0.142248	0.846955	0.144828	0.203125	0.0582974	0.353936	0.451076	FBgn0262599	CG43129	SYNONYMOUS_CODING	0	FBgn0027453	Dnz1	DOWNSTREAM	567
2L_10854881_SNP	G	A	0.632184	0.608696	0.0234883	0.74378	0.128556	0.663366	0.672316	0.00895005	0.894544	0.0483984	0.609756	0.626374	0.0166175	0.838565	0.076463	0.704698	0.367816	0.336882	9.22387e-06	5.03509	FBgn0027453	Dnz1	UTR_3_PRIME	0	FBgn0262599	CG43129	DOWNSTREAM	277
2L_10943334_SNP	T	A	0.484848	0.597484	0.112636	0.12222	0.912856	0.40367	0.738532	0.334862	7.82502e-07	6.10651	0.614458	0.566038	0.0484201	0.603397	0.219397	0.551724	0.607143	0.0554187	0.482262	0.316717	FBgn0261871	dpr2	INTRON	0
2L_10943335_SNP	A	T	0.48	0.587097	0.107097	0.14272	0.845516	0.40367	0.746544	0.342874	4.16905e-07	6.37996	0.597561	0.566038	0.0315232	0.736473	0.132843	0.533333	0.574713	0.0413793	0.597278	0.223823	FBgn0261871	dpr2	INTRON	0
2L_10961898_SNP	C	T	0.276423	0.125604	0.150819	0.0049839	2.30243	0.244444	0.210256	0.034188	0.575676	0.239822	0.263889	0.169231	0.0946581	0.214484	0.668604	0.110236	0.417582	0.307346	6.35835e-06	5.19666	FBgn0261871	dpr2	INTRON	0
2L_10982008_SNP	G	A	0.140351	0.216216	0.0758653	0.142605	0.845865	0.0964912	0.365145	0.268654	1.90961e-06	5.71906	0.179104	0.147368	0.0317361	0.571158	0.243244	0.178161	0.173913	0.00424788	0.933733	0.0297773	FBgn0041781	SCAR	UTR_3_PRIME	0	FBgn0004872	piwi	DOWNSTREAM	197
2L_11013469_SNP	G	C	0.5	0.452381	0.047619	0.508098	0.294053	0.581967	0.267281	0.314686	1.83126e-06	5.73725	0.522936	0.459184	0.0637521	0.414069	0.382927	0.602837	0.474074	0.128763	0.0643602	1.19138	FBgn0032330	Samuel	UTR_3_PRIME	0
2L_11047712_SNP	C	T	0.46	0.546584	0.0865839	0.234427	0.629993	0.485149	0.804878	0.31973	2.02361e-06	5.69387	0.505618	0.612903	0.107285	0.229686	0.638866	0.55814	0.674699	0.116559	0.127975	0.892874	FBgn0032330	Samuel	INTRON	0
2L_11056689_SNP	T	A	0.241379	0.188776	0.0526038	0.349444	0.456622	0.125	0.401747	0.276747	2.32808e-06	5.633	0.247059	0.234568	0.0124909	0.86405	0.063461	0.106061	0.176471	0.07041	0.176591	0.75303	FBgn0032330	Samuel	INTRON	0
2L_11194959_SNP	A	G	0.818182	0.695906	0.122275	0.0770267	1.11336	0.539326	0.756614	0.217288	0.00192984	2.71448	0.676056	0.673077	0.00297941	0.974084	0.0114035	0.6	0.910256	0.310256	9.38684e-06	5.02748	FBgn0259822	Ca-beta	INTRON	0
2L_11194966_SNP	G	A	0.833333	0.695402	0.137931	0.0434299	1.36221	0.5	0.761658	0.261658	0.000171449	3.76587	0.676056	0.66	0.0160563	0.863073	0.0639522	0.59633	0.925	0.32867	2.40019e-06	5.61975	FBgn0259822	Ca-beta	INTRON	0
2L_11210960_SNP	G	A	0.190476	0.121212	0.0692641	0.172277	0.763772	0.18018	0.203046	0.0228655	0.674088	0.171283	0.2	0.188406	0.0115942	0.86567	0.0626478	0.126761	0.46729	0.340529	3.4749e-07	6.45906	FBgn0264442	ab	INTRON	0
2L_11276518_SNP	A	C	0.71028	0.470339	0.239941	0.000344729	3.46252	0.782609	0.429825	0.352784	7.88797e-08	7.10303	0.590476	0.62069	0.0302135	0.701524	0.153958	0.675497	0.680672	0.00517558	0.937605	0.0279799	FBgn0040233	cana	NON_SYNONYMOUS_CODING	0
2L_11330381_SNP	T	C	0.119565	0.222222	0.102657	0.0624345	1.20458	0.0948276	0.353211	0.258383	4.37568e-06	5.35895	0.220779	0.224138	0.00335871	0.96568	0.0151667	0.116667	0.20202	0.0853535	0.127654	0.893964	INTERGENIC	INTERGENIC	INTERGENIC	> 1 kb
2L_11423011_SNP	G	A	0.474227	0.533784	0.059557	0.422617	0.374053	0.553398	0.783951	0.230553	0.000699848	3.155	0.560976	0.62963	0.068654	0.415756	0.381161	0.381356	0.731092	0.349737	1.94393e-06	5.71132	INTERGENIC	INTERGENIC	INTERGENIC	> 1 kb
2L_11476321_SNP	G	A	0.123288	0.470149	0.346862	2.67257e-06	5.57307	0.285714	0.445455	0.15974	0.0206302	1.6855	0.333333	0.316456	0.0168776	0.840713	0.0753525	0.24031	0.44	0.19969	0.00906082	2.04283	INTERGENIC	INTERGENIC	INTERGENIC	> 1 kb
2L_11574422_SNP	T	A	0.170455	0.281609	0.111155	0.073901	1.13135	0.0824742	0.404348	0.321874	8.8124e-08	7.05491	0.149425	0.25	0.100575	0.203984	0.690405	0.165414	0.280899	0.115485	0.071921	1.14314	INTERGENIC	INTERGENIC	INTERGENIC	> 1 kb
2L_11608992_SNP	T	A	0.153846	0.253731	0.0998852	0.105397	0.977172	0.0714286	0.369458	0.29803	4.03833e-07	6.3938	0.152941	0.290323	0.137381	0.0681915	1.16627	0.160377	0.206897	0.0465192	0.455579	0.341436	FBgn0015400	kek2	INTRON	0
2L_11623265_SNP	T	C	0.905263	0.725275	0.179988	0.00137958	2.86025	0.888889	0.616	0.272889	4.76387e-06	5.32204	0.885057	0.763636	0.121421	0.0866117	1.06242	0.869318	0.831579	0.0377392	0.467443	0.330271	FBgn0015400	kek2	SYNONYMOUS_CODING	0
2L_11627314_SNP	T	C	0.775	0.624204	0.150796	0.0332463	1.47826	0.836957	0.518519	0.318438	1.945e-06	5.71108	0.660377	0.671233	0.0108555	0.905486	0.0431183	0.702899	0.689655	0.0132434	0.851735	0.0696958	INTERGENIC	INTERGENIC	INTERGENIC	> 1 kb
2L_11655955_SNP	G	A	0.545455	0.320988	0.224467	0.00523871	2.28078	0.510204	0.278947	0.231257	0.000942101	3.0259	0.413043	0.328358	0.0846853	0.317725	0.497948	0.559441	0.227273	0.332168	8.61477e-06	5.06476	INTERGENIC	INTERGENIC	INTERGENIC	> 1 kb
2L_11655990_SNP	C	T	0.54321	0.378698	0.164512	0.0304772	1.51602	0.5	0.291005	0.208995	0.00269427	2.56956	0.421053	0.411765	0.00928793	0.91371	0.0391916	0.559441	0.242991	0.31645	9.88239e-06	5.00514	INTERGENIC	INTERGENIC	INTERGENIC	> 1 kb
2L_11842787_SNP	C	A	0.544554	0.223404	0.32115	3.42217e-06	5.4657	0.1875	0.169643	0.0178571	0.722797	0.140984	0.28866	0.19802	0.09064	0.183395	0.736613	0.254658	0.192771	0.0618873	0.330184	0.481244	FBgn0264815	Pde1c	INTRON	0	FBgn0040968	CG14933	UPSTREAM	41
2L_11845122_SNP	C	T	0.752809	0.391304	0.361505	6.93305e-07	6.15908	0.618321	0.450237	0.168084	0.0105738	1.97577	0.583333	0.433735	0.149598	0.0786409	1.10435	0.566038	0.613445	0.0474076	0.523621	0.280983	FBgn0264815	Pde1c	INTRON	0
2L_11879188_SNP	A	T	0.134615	0.256983	0.122368	0.030036	1.52236	0.0849057	0.406504	0.321598	3.96507e-08	7.40175	0.152174	0.296875	0.144701	0.050694	1.29504	0.2	0.198413	0.0015873	0.977355	0.00994752	FBgn0264815	Pde1c	INTRON	0
2L_11925524_SNP	C	T	0.568182	0.231579	0.336603	2.97735e-06	5.52617	0.357143	0.221239	0.135904	0.040126	1.39657	0.253968	0.454545	0.200577	0.0338337	1.47065	0.361538	0.36	0.00153846	0.984156	0.00693588	FBgn0264815	Pde1c	INTRON	0
2L_11945051_SNP	A	C	0.33913	0.0858369	0.253294	3.89601e-06	5.40938	-	-	-	-	-	0.179775	0.127273	0.0525026	0.360111	0.443564	-	-	-	-	-	FBgn0005664	Cry	SYNONYMOUS_CODING	0
2L_12057349_SNP	C	T	0.653061	0.646409	0.00665238	0.922842	0.0348729	0.504348	0.807339	0.302992	2.39792e-06	5.62017	0.65	0.736842	0.0868421	0.261678	0.582232	0.587097	0.705357	0.11826	0.0831796	1.07998	FBgn0032404	RpL7-like	UTR_3_PRIME	0	FBgn0085193	CG34164	UPSTREAM	44
2L_12057350_SNP	T	A	0.663265	0.655556	0.00770975	0.910101	0.0409104	0.504505	0.816514	0.312009	1.35354e-06	5.86853	0.663265	0.743243	0.0799779	0.301551	0.520639	0.596154	0.711712	0.115558	0.0891429	1.04991	FBgn0032404	RpL7-like	UTR_3_PRIME	0	FBgn0085193	CG34164	UPSTREAM	43
2L_12078160_SNP	T	C	0.452632	0.254438	0.198194	0.00463897	2.33358	0.529412	0.152466	0.376945	2.75337e-09	8.56014	0.382022	0.35443	0.0275921	0.736461	0.13285	0.406015	0.28125	0.124765	0.0827981	1.08198	FBgn0032406	CG14947	DOWNSTREAM	525
2L_12169463_SNP	A	T	0.423423	0.25641	0.167013	0.0108113	1.96612	0.307692	0.269565	0.0381271	0.529348	0.276259	0.414414	0.272727	0.141687	0.080611	1.09361	0.496599	0.195489	0.30111	5.271e-06	5.27811	FBgn0051760	CG31760	UTR_3_PRIME	0
2L_12249876_SNP	T	G	0.347368	0.526667	0.179298	0.0152474	1.81681	0.265957	0.618357	0.3524	7.06617e-07	6.15082	0.397436	0.471698	0.0742622	0.434132	0.362378	0.316239	0.35	0.0337607	0.640652	0.193378	FBgn0000114	aret	INTRON	0
2L_12268663_SNP	C	T	0.81982	0.605556	0.214264	0.000711192	3.14801	0.840909	0.521008	0.319901	1.70223e-06	5.76898	0.647727	0.703704	0.0559764	0.480346	0.318446	0.758389	0.736842	0.0215472	0.739406	0.131117	FBgn0000114	aret	INTRON	0
2L_12331190_SNP	A	T	0.702128	0.700935	0.00119308	0.988978	0.00481338	0.694915	0.664179	0.0307361	0.700936	0.154322	0.675676	0.642857	0.0328185	0.75654	0.121168	0.755102	0.349206	0.405896	3.65312e-06	5.43734	INTERGENIC	INTERGENIC	INTERGENIC	> 1 kb
2L_12351704_SNP	C	T	0.290323	0.591111	0.300789	4.68035e-06	5.32972	0.54386	0.647541	0.103681	0.114014	0.943044	0.348214	0.490385	0.14217	0.0604194	1.21882	0.320755	0.464516	0.143761	0.0270902	1.56719	FBgn0262475	bru-2	UTR_5_PRIME	0
2L_12351870_SNP	T	C	0.158879	0.266667	0.107788	0.0546929	1.26207	0.104	0.391304	0.287304	4.33866e-07	6.36264	0.159091	0.268817	0.109726	0.104196	0.982148	0.159722	0.212598	0.0528762	0.334562	0.475524	FBgn0262475	bru-2	UTR_5_PRIME	0
2L_12400189_SNP	C	T	0.428571	0.31068	0.117892	0.0846237	1.07251	0.346154	0.213043	0.13311	0.0312575	1.50505	0.366667	0.328571	0.0380952	0.646354	0.189529	0.533835	0.193548	0.340286	3.53598e-06	5.45149	FBgn0041195	Pkd2	INTRON	0
2L_12400193_SNP	A	T	0.43617	0.314433	0.121737	0.0812336	1.09026	0.38	0.216814	0.163186	0.0104997	1.97882	0.352941	0.333333	0.0196078	0.819171	0.0866256	0.527559	0.168539	0.35902	1.21047e-06	5.91705	FBgn0041195	Pkd2	INTRON	0
2L_12400201_SNP	T	A	0.369565	0.292929	0.0766359	0.260271	0.584574	0.346939	0.212766	0.134173	0.0321518	1.49279	0.367816	0.289855	0.077961	0.345823	0.461146	0.503704	0.163265	0.340438	1.57012e-06	5.80407	FBgn0041195	Pkd2	INTRON	0
2L_12400202_SNP	C	T	0.365591	0.29	0.0755914	0.263632	0.579002	0.340206	0.220339	0.119867	0.0562707	1.24972	0.359551	0.285714	0.0738363	0.365961	0.436565	0.492754	0.171717	0.321036	5.13035e-06	5.28985	FBgn0041195	Pkd2	INTRON	0
2L_12400219_SNP	G	A	0.44086	0.358974	0.0818859	0.24737	0.606653	0.34	0.309237	0.0307631	0.633761	0.198074	0.470588	0.324324	0.146264	0.0858616	1.0662	0.588235	0.215686	0.372549	1.97658e-07	6.70409	FBgn0041195	Pkd2	INTRON	0
2L_12400232_SNP	A	G	0.391304	0.331633	0.0596717	0.391068	0.407747	-	-	-	-	-	0.464286	0.313433	0.150853	0.0828342	1.08179	0.553957	0.216981	0.336976	2.50355e-06	5.60144	FBgn0041195	Pkd2	SYNONYMOUS_CODING	0
2L_12405163_SNP	G	A	0.392405	0.0893855	0.30302	3.35578e-06	5.47421	0.130952	0.0802139	0.0507385	0.268366	0.571272	0.116883	0.0967742	0.0201089	0.7245	0.139961	0.171171	0.125	0.0461712	0.436409	0.360106	FBgn0043841	vir-1	INTRON	0
2L_12409322_SNP	G	A	0.313953	0.316176	0.00222298	0.975348	0.0108403	0.138298	0.445055	0.306757	3.44261e-06	5.46311	0.2875	0.25	0.0375	0.64209	0.192404	0.198276	0.253165	0.0548887	0.417983	0.378841	FBgn0043841	vir-1	INTRON	0
2L_12419621_SNP	T	C	0.472973	0.24183	0.231143	0.00230809	2.63675	0.27907	0.222798	0.0562718	0.379465	0.420829	0.324324	0.2	0.124324	0.118561	0.926058	0.521127	0.158879	0.362248	1.70542e-07	6.76817	FBgn0043841	vir-1	INTRON	0
2L_12419626_SNP	T	C	0.48	0.248322	0.231678	0.00234757	2.62938	0.314607	0.230769	0.0838375	0.19776	0.703861	0.32	0.202899	0.117101	0.141331	0.849762	0.534722	0.141509	0.393213	1.30956e-08	7.88288	FBgn0043841	vir-1	INTRON	0
2L_12419678_SNP	G	A	0.556962	0.680982	0.12402	0.0978072	1.00963	0.701754	0.743119	0.0413649	0.495397	0.305047	0.590361	0.729412	0.13905	0.0837827	1.07685	0.444444	0.798246	0.353801	5.3855e-07	6.26877	FBgn0043841	vir-1	INTRON	0
2L_12477759_SNP	T	G	0.571429	0.692308	0.120879	0.0872749	1.05911	0.558824	0.465217	0.0936061	0.175998	0.754492	0.635417	0.568966	0.0664511	0.452483	0.344398	0.785124	0.444444	0.34068	7.32935e-06	5.13493	FBgn0259176	bun	INTRON	0
2L_1248330_SNP	-	-	-	-		-		0.757895	0.40107	0.356825	5.64082e-07	6.24866	0.675	0.571429	0.103571	0.242011	0.616164	0.674419	0.593023	0.0813953	0.279251	0.554006	INTERGENIC	INTERGENIC	INTERGENIC	> 1 kb
2L_12488180_SNP	T	A	0.73913	0.352679	0.386452	8.4221e-09	8.07458	-	-	-	-	-	0.62069	0.580645	0.0400445	0.650777	0.186568	0.62	0.576271	0.0437288	0.529696	0.275974	FBgn0259176	bun	INTRON	0
2L_12524096_SNP	G	A	0.495238	0.552511	0.0572733	0.406542	0.390894	-	-	-	-	-	0.56383	0.536232	0.0275979	0.749284	0.125353	0.382716	0.695312	0.312596	5.33274e-06	5.27305	FBgn0259176	bun	INTRON	0
2L_12837654_SNP	A	G	0.45	0.774359	0.324359	2.70395e-06	5.568	0.619835	0.730994	0.111159	0.0859297	1.06586	0.634146	0.52459	0.109556	0.225929	0.646028	0.69403	0.647727	0.0463026	0.523229	0.281308	INTERGENIC	INTERGENIC	INTERGENIC	> 1 kb
2L_12872320_SNP	T	G	0.470588	0.406417	0.0641711	0.362287	0.440947	0.635514	0.302326	0.333188	1.27148e-06	5.89569	0.469027	0.464646	0.00438008	0.95476	0.0201056	0.548611	0.466165	0.0824457	0.237184	0.624915	INTERGENIC	INTERGENIC	INTERGENIC	> 1 kb
2L_12889269_SNP	G	A	0.404255	0.324873	0.0793822	0.251818	0.598913	0.215909	0.545872	0.329962	2.67384e-06	5.57286	0.280374	0.409836	0.129462	0.120369	0.919486	0.319444	0.325843	0.00639825	0.928371	0.0322782	INTERGENIC	INTERGENIC	INTERGENIC	> 1 kb
2L_12988911_SNP	C	A	0.149425	0.192308	0.0428824	0.451572	0.345273	0.219512	0.08867	0.130842	0.0148241	1.82903	0.169014	0.118644	0.05037	0.449553	0.347219	0.330645	0.0612245	0.269421	8.59344e-06	5.06583	INTERGENIC	INTERGENIC	INTERGENIC	> 1 kb
2L_12988971_SNP	G	A	0.144928	0.14966	0.00473233	0.934372	0.0294804	0.116279	0.151111	0.034832	0.48077	0.318063	0.15	0.123077	0.0269231	0.665455	0.176881	0.383929	0.09	0.293929	7.87406e-06	5.1038	INTERGENIC	INTERGENIC	INTERGENIC	> 1 kb
2L_13043357_SNP	A	G	0.744681	0.4	0.344681	1.15055e-06	5.9391	0.469136	0.462617	0.00651898	0.929821	0.0316007	0.472973	0.623656	0.150683	0.0767443	1.11495	0.645833	0.526316	0.119518	0.091811	1.03711	FBgn0262160	CG9932	INTRON	0
2L_13046152_SNP	C	G	0.142857	0.193717	0.0508601	0.341663	0.466403	0.0918367	0.367257	0.27542	2.9461e-06	5.53075	0.150943	0.155844	0.00490076	0.934547	0.0293988	0.153333	0.194915	0.0415819	0.439738	0.356806	FBgn0262160	CG9932	INTRON	0
2L_13096340_SNP	G	A	0.145833	0.277512	0.131679	0.0233304	1.63208	0.09375	0.363636	0.269886	4.30688e-06	5.36584	0.214286	0.211268	0.00301811	0.967799	0.0142147	0.110294	0.2	0.0897059	0.110605	0.956225	INTERGENIC	INTERGENIC	INTERGENIC	> 1 kb
2L_1312562_SNP	T	A	0.554054	0.426573	0.127481	0.110327	0.957318	0.696203	0.316667	0.379536	6.27735e-07	6.20222	0.652174	0.328358	0.323816	0.000480251	3.31853	0.568	0.478261	0.0897391	0.278543	0.555107	INTERGENIC	INTERGENIC	INTERGENIC	> 1 kb
2L_13236632_SNP	G	A	0.43	0.440816	0.0108163	0.874514	0.0582331	-	-	-	-	-	0.585586	0.5	0.0855856	0.300399	0.522302	0.3	0.603053	0.303053	7.62868e-06	5.11755	FBgn0027586	CG5867	UTR_5_PRIME	0
2L_13331791_SNP	A	G	0.542169	0.194245	0.347924	3.60392e-06	5.44323	0.252427	0.21875	0.0336772	0.573899	0.241164	-	-	-	-	-	0.23741	0.258065	0.0206544	0.752122	0.123712	FBgn0264308	CG43778	UPSTREAM	670
2L_13414574_SNP	C	G	0.561905	0.556604	0.00530099	0.938644	0.0274992	0.598214	0.660287	0.0620728	0.347499	0.459047	0.672727	0.589041	0.0836862	0.298202	0.525489	0.386364	0.7375	0.351136	7.84888e-06	5.10519	FBgn0032523	CG16956	UTR_5_PRIME	0	FBgn0032522	CG16848	DOWNSTREAM	858
2L_13414581_SNP	A	G	0.556701	0.541667	0.0150344	0.830562	0.0806281	0.588785	0.675258	0.0864727	0.199127	0.70087	0.63	0.577465	0.0525352	0.528825	0.276688	0.362903	0.753247	0.390344	1.1172e-06	5.95187	FBgn0032523	CG16956	UPSTREAM	6	FBgn0032522	CG16848	DOWNSTREAM	865
2L_13414583_SNP	G	A	0.556701	0.54067	0.0160312	0.820218	0.0860706	0.570093	0.670103	0.10001	0.140065	0.853671	0.63	0.591549	0.0384507	0.643783	0.19126	0.362903	0.759494	0.39659	6.26045e-07	6.20339	FBgn0032523	CG16956	UPSTREAM	8	FBgn0032522	CG16848	DOWNSTREAM	867
2L_1355616_SNP	G	T	0.320988	0.19186	0.129127	0.0519962	1.28403	0.358491	0.0918367	0.266654	4.93643e-06	5.30659	0.347826	0.22093	0.126896	0.0898228	1.04661	0.308333	0.214815	0.0935185	0.139535	0.855316	FBgn0031335	CG5565	SYNONYMOUS_CODING	0	FBgn0051924	CG31924	UPSTREAM	697
2L_1356547_SNP	T	C	0.547945	0.364865	0.18308	0.0212356	1.67294	0.482759	0.320197	0.162562	0.0234598	1.62968	0.695652	0.230769	0.464883	2.16188e-06	5.66517	0.552239	0.447368	0.10487	0.190076	0.721072	FBgn0031335	CG5565	UPSTREAM	623
2L_13758881_SNP	G	A	0.515464	0.446701	0.0687634	0.335089	0.47484	0.603774	0.289593	0.314181	4.43824e-06	5.35279	0.571429	0.492063	0.0793651	0.372905	0.428402	0.587156	0.508929	0.0782274	0.301081	0.521316	INTERGENIC	INTERGENIC	INTERGENIC	> 1 kb
2L_13977557_SNP	C	T	0.275362	0.383333	0.107971	0.146618	0.833814	0.204082	0.520362	0.31628	2.80132e-06	5.55264	0.311688	0.4	0.0883117	0.304527	0.516374	0.259843	0.38	0.120157	0.0885213	1.05295	FBgn0028940	Cyp28a5	INTRON	0	FBgn0259896	NimC1	UPSTREAM	804
2L_1399127_SNP	C	G	0.381818	0.516393	0.134575	0.126672	0.897318	0.15873	0.534722	0.375992	2.1719e-06	5.66316	0.3125	0.571429	0.258929	0.0100566	1.99755	0.4	0.311475	0.0885246	0.315182	0.501438	FBgn0002543	lea	INTRON	0
2L_14139840_SNP	C	G	0.588235	0.406977	0.181259	0.0158394	1.80026	0.625	0.290179	0.334821	1.87525e-06	5.72694	0.602941	0.333333	0.269608	0.00417659	2.37918	0.531469	0.424528	0.10694	0.14359	0.842877	FBgn0028906	CG17341	INTRON	0
2L_1419032_SNP	T	G	0.287234	0.196891	0.0903429	0.143806	0.842221	0.438095	0.140909	0.297186	2.08303e-06	5.6813	0.270588	0.177419	0.0931689	0.2179	0.661742	0.271318	0.207792	0.0635256	0.353553	0.451546	FBgn0002543	lea	INTRON	0
2L_1419037_SNP	A	G	0.282609	0.203297	0.079312	0.205784	0.686589	0.447619	0.137441	0.310178	8.9891e-07	6.04628	0.22619	0.186441	0.0397498	0.593427	0.226633	0.265625	0.211268	0.0543574	0.436694	0.359823	FBgn0002543	lea	INTRON	0
2L_14240374_SNP	G	T	0.387387	0.273684	0.113703	0.0816585	1.088	0.351145	0.259414	0.0917308	0.12455	0.904657	0.4	0.08	0.32	6.05395e-06	5.21796	0.491713	0.305785	0.185928	0.00560225	2.25164	FBgn0265147	CR44216	UPSTREAM	831
2L_14345946_SNP	G	A	0.0833333	0.350785	0.267452	3.37506e-06	5.47172	0.175926	0.235577	0.059651	0.285236	0.544795	0.152941	0.222222	0.069281	0.29826	0.525405	0.174497	0.209524	0.0350272	0.541693	0.266247	FBgn0264253	Send2	STOP_GAINED	0	FBgn0028916	CG33090	DOWNSTREAM	144
2L_14447604_SNP	A	G	0.165049	0.510638	0.34559	2.42975e-07	6.61444	-	-	-	-	-	0.357143	0.280702	0.0764411	0.392745	0.405889	0.283465	0.315789	0.0323249	0.661858	0.179235	INTERGENIC	INTERGENIC	INTERGENIC	> 1 kb
2L_14502786_SNP	A	G	0.898876	0.584906	0.313971	1.74771e-06	5.75753	0.797872	0.664921	0.132951	0.0378807	1.42158	0.766234	0.741935	0.0242983	0.759995	0.119189	0.746154	0.758242	0.0120879	0.855629	0.0677144	INTERGENIC	INTERGENIC	INTERGENIC	> 1 kb
2L_14861202_SNP	T	A	0.367816	0.518519	0.150702	0.0439041	1.35749	0.280488	0.620853	0.340365	3.85835e-06	5.4136	0.488636	0.52459	0.0359538	0.691118	0.160448	0.403226	0.445652	0.0424264	0.578999	0.237323	INTERGENIC	INTERGENIC	INTERGENIC	> 1 kb
2L_15120970_SNP	G	A	0.194444	0.137143	0.0573016	0.325945	0.486856	0.135802	0.0816327	0.0541698	0.245445	0.610047	0.202247	0.1	0.102247	0.115535	0.937286	0.323944	0.0618557	0.262088	8.87652e-06	5.05176	FBgn0264435	CR43853	DOWNSTREAM	151
2L_15308690_SNP	G	A	0.254237	0.436242	0.182004	0.0237472	1.62439	0.168675	0.522222	0.353548	7.60206e-07	6.11907	0.275362	0.365385	0.0900223	0.326893	0.485594	0.279661	0.417476	0.137815	0.0575044	1.2403	INTERGENIC	INTERGENIC	INTERGENIC	> 1 kb
2L_15308784_SNP	A	G	0.546667	0.493333	0.0533333	0.499574	0.3014	0.715909	0.378238	0.337671	3.80961e-06	5.41912	0.588235	0.396825	0.19141	0.034069	1.46764	0.697842	0.561798	0.136044	0.0656695	1.18264	INTERGENIC	INTERGENIC	INTERGENIC	> 1 kb
2L_15331817_SNP	C	T	0.465116	0.574713	0.109596	0.142506	0.846168	0.306931	0.625	0.318069	4.60706e-06	5.33658	0.487805	0.493333	0.00552846	0.949533	0.02249	0.330709	0.506329	0.17562	0.0258839	1.58697	INTERGENIC	INTERGENIC	INTERGENIC	> 1 kb
2L_15343056_SNP	T	A	0.561644	0.420382	0.141262	0.0743107	1.12895	0.659091	0.318182	0.340909	4.3637e-06	5.36014	0.561644	0.533333	0.0283105	0.762307	0.11787	0.537815	0.463158	0.0746572	0.334426	0.475699	INTERGENIC	INTERGENIC	INTERGENIC	> 1 kb
2L_15343057_SNP	T	A	0.567568	0.416667	0.150901	0.0558869	1.25269	0.655556	0.316384	0.339171	4.21961e-06	5.37473	0.561644	0.533333	0.0283105	0.762307	0.11787	0.538462	0.458333	0.0801282	0.300557	0.522073	INTERGENIC	INTERGENIC	INTERGENIC	> 1 kb
2L_15344041_SNP	A	T	0.357143	0.283333	0.0738095	0.315516	0.500979	0.513514	0.167539	0.345974	2.16409e-06	5.66472	0.409091	0.203125	0.205966	0.0181412	1.74134	0.476923	0.253165	0.223759	0.00351099	2.45457	INTERGENIC	INTERGENIC	INTERGENIC	> 1 kb
2L_15399153_SNP	G	A	0.703704	0.495238	0.208466	0.0192609	1.71532	0.784615	0.385827	0.398789	1.47179e-06	5.83215	0.571429	0.458333	0.113095	0.292649	0.533652	0.708861	0.560606	0.148255	0.0891622	1.04982	INTERGENIC	INTERGENIC	INTERGENIC	> 1 kb
2L_15399173_SNP	G	A	0.692308	0.512821	0.179487	0.0427796	1.36876	0.779412	0.390071	0.389341	1.38918e-06	5.85724	0.625	0.511111	0.113889	0.278859	0.554616	0.714286	0.566667	0.147619	0.0984242	1.0069	INTERGENIC	INTERGENIC	INTERGENIC	> 1 kb
2L_15399179_SNP	A	T	0.705882	0.516949	0.188933	0.033083	1.4804	0.763889	0.387324	0.376565	2.2307e-06	5.65156	0.631579	0.511111	0.120468	0.249931	0.602181	0.731707	0.590164	0.141543	0.102796	0.988024	INTERGENIC	INTERGENIC	INTERGENIC	> 1 kb
2L_15399182_SNP	A	T	0.686275	0.504202	0.182073	0.0411919	1.38519	0.753623	0.375	0.378623	2.6497e-06	5.5768	0.603774	0.5	0.103774	0.333688	0.47666	0.730769	0.557377	0.173392	0.0502474	1.29889	INTERGENIC	INTERGENIC	INTERGENIC	> 1 kb
2L_15401923_SNP	G	A	0.104651	0.414773	0.310122	2.18837e-06	5.65988	0.172043	0.362869	0.190826	0.00228396	2.64131	0.168831	0.275862	0.107031	0.17026	0.768888	0.223022	0.292453	0.0694312	0.280415	0.552199	INTERGENIC	INTERGENIC	INTERGENIC	> 1 kb
2L_15429399_SNP	G	A	0.0957447	0.387097	0.291352	2.64726e-06	5.5772	0.190476	0.369919	0.179443	0.00338281	2.47072	0.22093	0.230769	0.009839	0.89537	0.0479977	0.167785	0.242718	0.0749332	0.204917	0.688421	INTERGENIC	INTERGENIC	INTERGENIC	> 1 kb
2L_15439329_SNP	A	T	0.423729	0.292517	0.131212	0.106532	0.97252	0.484211	0.15625	0.327961	1.90356e-06	5.72043	0.44	0.278689	0.161311	0.0984402	1.00683	0.421569	0.309859	0.111709	0.17237	0.763539	INTERGENIC	INTERGENIC	INTERGENIC	> 1 kb
2L_15440473_SNP	T	A	0.69863	0.333333	0.365297	3.96885e-06	5.40134	0.428571	0.325123	0.103448	0.158461	0.800078	0.540541	0.4	0.140541	0.119999	0.920824	0.580645	0.536585	0.0440598	0.576643	0.239093	INTERGENIC	INTERGENIC	INTERGENIC	> 1 kb
2L_15505395_SNP	C	T	0.306122	0.580247	0.274124	7.18353e-05	4.14366	0.278351	0.620536	0.342185	9.98517e-07	6.00064	0.311111	0.478261	0.16715	0.0373502	1.42771	0.37013	0.40404	0.0339105	0.63567	0.196768	FBgn0002524	lace	DOWNSTREAM	377
2L_15508859_SNP	G	A	0.851064	0.531792	0.319272	2.32453e-06	5.63366	0.576087	0.597938	0.0218512	0.75955	0.119444	0.693878	0.722222	0.0283447	0.734242	0.134161	0.746377	0.68932	0.0570564	0.39221	0.406481	INTERGENIC	INTERGENIC	INTERGENIC	> 1 kb
2L_15534204_SNP	T	G	0.240506	0.477273	0.236766	0.00188818	2.72396	0.155556	0.5	0.344444	1.05756e-06	5.97569	0.241935	0.4	0.158065	0.10392	0.9833	0.220183	0.273684	0.0535007	0.429876	0.366656	INTERGENIC	INTERGENIC	INTERGENIC	> 1 kb
2L_15564177_SNP	G	C	0.153846	0.496124	0.342278	4.88017e-06	5.31157	0.135802	0.41875	0.282948	3.8754e-05	4.41168	0.292308	0.290909	0.0013986	0.987498	0.00546372	0.137931	0.210526	0.0725953	0.266374	0.574508	FBgn0028370	kek3	INTRON	0
2L_15566055_SNP	T	G	0.225806	0.341014	0.115207	0.0731992	1.13549	0.140741	0.45	0.309259	1.92542e-07	6.71547	0.150442	0.273973	0.12353	0.0687152	1.16295	0.16	0.252336	0.0923364	0.115358	0.937953	FBgn0028370	kek3	INTRON	0
2L_15567031_SNP	G	C	0.101124	0.432432	0.331309	7.80396e-07	6.10768	0.211111	0.326425	0.115314	0.0746528	1.12695	0.179487	0.230769	0.0512821	0.509392	0.292948	0.16129	0.184211	0.0229202	0.708095	0.149909	FBgn0028370	kek3	INTRON	0
2L_15569124_SNP	C	T	0.84466	0.692683	0.151977	0.010018	1.99922	0.868687	0.579186	0.289501	3.79064e-06	5.42129	0.742268	0.7	0.042268	0.598123	0.22321	0.853147	0.795918	0.0572285	0.312561	0.505065	FBgn0028370	kek3	INTRON	0
2L_15569519_SNP	C	G	0.877193	0.593023	0.28417	4.19526e-06	5.37724	0.820755	0.652778	0.167977	0.00573501	2.24147	0.774648	0.622951	0.151697	0.0791787	1.10139	0.739837	0.70297	0.0368671	0.587899	0.230697	FBgn0028370	kek3	INTRON	0
2L_15610507_SNP	G	C	0.310345	0.366667	0.0563218	0.414287	0.382699	0.13	0.434146	0.304146	1.63698e-06	5.78596	0.222222	0.36	0.137778	0.116549	0.933492	0.194631	0.285714	0.0910834	0.18604	0.730393	FBgn0028950	CG15255	DOWNSTREAM	225
2L_15624329_SNP	C	T	0.117647	0.331395	0.213748	0.00134295	2.87194	0.091954	0.376744	0.28479	3.77339e-06	5.42327	0.223529	0.333333	0.109804	0.185978	0.730537	0.165217	0.202899	0.0376812	0.562496	0.24988	FBgn0028946	Or35a	UPSTREAM	771
2L_15636430_SNP	C	T	0.803922	0.56044	0.243482	0.000242312	3.61562	0.910891	0.633929	0.276963	2.06576e-06	5.68492	0.811881	0.65625	0.155631	0.043792	1.35861	0.756944	0.804124	0.0471793	0.444787	0.351848	INTERGENIC	INTERGENIC	INTERGENIC	> 1 kb
2L_15649181_SNP	G	T	0.285714	0.620321	0.334607	1.85661e-06	5.73128	0.350427	0.568075	0.217648	0.00122207	2.9129	0.27451	0.43038	0.15587	0.0489711	1.31006	0.32	0.383838	0.0638384	0.354176	0.450781	FBgn0028863	CG4587	SYNONYMOUS_CODING	0
2L_15649190_SNP	G	A	0.294118	0.631285	0.337167	2.18431e-06	5.66069	0.348624	0.568182	0.219558	0.00127921	2.89306	0.287234	0.4	0.112766	0.169869	0.769887	0.349112	0.395062	0.0459493	0.533108	0.273185	FBgn0028863	CG4587	SYNONYMOUS_CODING	0
2L_15810670_SNP	A	G	0.675	0.464481	0.210519	0.00501891	2.29939	0.722222	0.398268	0.323954	4.99337e-06	5.30161	0.582278	0.666667	0.0843882	0.413625	0.383393	0.689655	0.6875	0.00215517	0.977027	0.0100934	FBgn0262150	CG42876	DOWNSTREAM	310
2L_15928505_SNP	A	T	0.152174	0.464481	0.312307	3.65521e-06	5.43709	0.165354	0.302198	0.136843	0.0170484	1.76832	0.247059	0.253731	0.00667252	0.931056	0.0310243	0.0733945	0.3	0.226606	0.000183852	3.73553	FBgn0028645	beat-Ib	INTRON	0
2L_16007484_SNP	C	T	0.164557	0.368794	0.204237	0.00332851	2.47775	0.0857143	0.382653	0.296939	5.58354e-07	6.25309	0.158537	0.292308	0.133771	0.076128	1.11846	0.225806	0.307692	0.0818859	0.232545	0.633492	FBgn0028644	beat-Ic	INTRON	0
2L_16012141_SNP	T	A	0.617647	0.521429	0.0962185	0.235641	0.62775	0.744186	0.385621	0.358565	2.01346e-06	5.69606	0.623529	0.508197	0.115333	0.201294	0.69617	0.625	0.543478	0.0815217	0.287683	0.541086	FBgn0028644	beat-Ic	INTRON	0
2L_16044497_SNP	G	T	0.742857	0.359375	0.383482	2.81784e-06	5.55008	0.605263	0.39521	0.210054	0.00685982	2.16369	0.6	0.481481	0.118519	0.244163	0.612319	0.618644	0.62963	0.0109856	0.88775	0.0517094	FBgn0000182	BicC	INTRON	0
2L_16050661_SNP	G	A	0.647059	0.284153	0.362906	4.52388e-06	5.34449	0.485714	0.39759	0.0881239	0.26465	0.577328	0.636364	0.473684	0.162679	0.104785	0.979703	0.525862	0.45679	0.0690719	0.391215	0.407584	FBgn0013433	beat-Ia	UTR_5_PRIME	0
2L_16054900_SNP	C	G	0.571429	0.435484	0.135945	0.0920738	1.03586	0.804598	0.443182	0.361416	5.43788e-07	6.26457	0.546667	0.571429	0.0247619	0.787425	0.103791	0.724771	0.648352	0.076419	0.299043	0.524266	FBgn0013433	beat-Ia	INTRON	0
2L_16120594_SNP	C	T	0.246914	0.317949	0.0710351	0.292544	0.533809	0.0970874	0.42029	0.323202	1.29241e-07	6.8886	0.195402	0.253165	0.0577623	0.417328	0.379523	0.180451	0.239669	0.0592183	0.313266	0.504087	INTERGENIC	INTERGENIC	INTERGENIC	> 1 kb
2L_16166896_SNP	G	A	0.602564	0.428571	0.173993	0.026507	1.57664	0.732558	0.392265	0.340293	4.05185e-06	5.39235	0.676471	0.517857	0.158613	0.0951993	1.02137	0.67619	0.528571	0.147619	0.0755563	1.12173	FBgn0001991	Ca-alpha1D	INTRON	0
2L_16200185_SNP	G	A	0.0898876	0.418079	0.328191	3.46025e-07	6.46089	0.193548	0.342857	0.149309	0.0186213	1.72999	0.246753	0.133333	0.11342	0.149392	0.825672	0.19084	0.253012	0.0621724	0.340922	0.467345	INTERGENIC	INTERGENIC	INTERGENIC	> 1 kb
2L_16227030_SNP	A	C	0.858407	0.694915	0.163492	0.00493599	2.30663	0.84	0.564103	0.275897	4.4348e-06	5.35313	0.771429	0.75	0.0214286	0.762747	0.117619	0.8	0.733333	0.0666667	0.29185	0.534841	INTERGENIC	INTERGENIC	INTERGENIC	> 1 kb
2L_1628302_SNP	G	C	0.268041	0.301887	0.0338456	0.60992	0.214727	0.0853659	0.397727	0.312361	1.40033e-06	5.85377	0.195652	0.226415	0.0307629	0.685842	0.163776	0.223077	0.208333	0.0147436	0.813588	0.0895954	INTERGENIC	INTERGENIC	INTERGENIC	> 1 kb
2L_16288679_SNP	T	C	0.684783	0.343373	0.341409	3.90161e-06	5.40876	0.505747	0.356757	0.14899	0.0420636	1.37609	0.580247	0.508197	0.0720502	0.430933	0.36559	0.602941	0.558442	0.0444996	0.571042	0.243332	FBgn0040079	pkaap	SYNONYMOUS_CODING	0	FBgn0001994	crp	UPSTREAM	951
2L_16301503_SNP	T	G	0.346535	0.304094	0.0424411	0.52941	0.276208	0.519231	0.195122	0.324109	1.26856e-06	5.89669	0.381818	0.263736	0.118082	0.11076	0.955619	0.351064	0.37037	0.0193065	0.773857	0.111339	FBgn0028895	CG17328	SYNONYMOUS_CODING	0	FBgn0028894	CG5869	DOWNSTREAM	153
2L_16301629_SNP	T	C	0.282353	0.2891	0.00674658	0.918884	0.0367393	0.491935	0.198312	0.293623	2.62872e-06	5.58026	0.319588	0.263736	0.0558514	0.448617	0.348124	0.373333	0.378788	0.00545455	0.935302	0.0290482	FBgn0028895	CG17328	UTR_3_PRIME	0	FBgn0028894	CG5869	DOWNSTREAM	27
2L_16301651_SNP	A	G	0.285714	0.278539	0.00717547	0.91145	0.0402672	0.477273	0.190871	0.286401	2.66311e-06	5.57461	0.325581	0.295918	0.029663	0.695585	0.15765	0.371257	0.344595	0.0266629	0.676294	0.169864	FBgn0028895	CG17328	UTR_3_PRIME	0	FBgn0028894	CG5869	DOWNSTREAM	5
2L_16314785_SNP	T	G	0.135802	0.485577	0.349774	3.81319e-07	6.41871	0.333333	0.412698	0.0793651	0.266192	0.574806	0.318681	0.34	0.0213187	0.811019	0.0909692	0.287582	0.30137	0.0137882	0.848975	0.0711052	FBgn0000250	cact	SYNONYMOUS_CODING	0
2L_16322471_SNP	C	T	0.752809	0.398773	0.354036	1.67263e-06	5.7766	0.537037	0.454955	0.0820821	0.230729	0.636899	0.608696	0.476744	0.131951	0.110197	0.95783	0.591195	0.591837	0.000641766	0.992895	0.00309685	FBgn0000250	cact	INTRON	0
2L_16322473_SNP	G	C	0.744186	0.396104	0.348082	3.7635e-06	5.42441	0.53271	0.438095	0.094615	0.170834	0.767426	0.604651	0.46988	0.134772	0.110452	0.956827	0.585987	0.574468	0.0115192	0.87498	0.0580018	FBgn0000250	cact	INTRON	0
2L_16392809_SNP	A	G	0.1875	0.335106	0.147606	0.0261432	1.58264	0.0784314	0.373786	0.295355	4.75734e-07	6.32264	0.176471	0.353846	0.177376	0.0250206	1.6017	0.2	0.311688	0.111688	0.11232	0.949543	INTERGENIC	INTERGENIC	INTERGENIC	> 1 kb
2L_16392820_SNP	A	T	0.180556	0.327957	0.147401	0.0297731	1.52618	0.0679612	0.366834	0.298873	2.49581e-07	6.60279	0.169014	0.333333	0.164319	0.0450859	1.34596	0.174312	0.3	0.125688	0.079838	1.09779	INTERGENIC	INTERGENIC	INTERGENIC	> 1 kb
2L_16392849_SNP	C	A	0.511905	0.378238	0.133666	0.0703276	1.15287	0.685185	0.35468	0.330505	1.78772e-06	5.7477	0.541176	0.444444	0.096732	0.302983	0.518581	0.59	0.506667	0.0833333	0.31983	0.49508	INTERGENIC	INTERGENIC	INTERGENIC	> 1 kb
2L_1639762_SNP	C	T	0.686047	0.48913	0.196916	0.00707944	2.15	0.888889	0.557604	0.331285	2.68566e-07	6.57095	0.780488	0.666667	0.113821	0.148872	0.827187	0.707317	0.670103	0.037214	0.599606	0.222134	INTERGENIC	INTERGENIC	INTERGENIC	> 1 kb
2L_16412312_SNP	A	C	0.57971	0.46875	0.11096	0.16612	0.779577	0.707865	0.366864	0.341001	4.32769e-06	5.36374	0.571429	0.638889	0.0674603	0.539674	0.267869	0.601942	0.486842	0.1151	0.166218	0.779322	FBgn0028523	CG5888	INTRON	0
2L_16412338_SNP	T	C	0.576471	0.503185	0.0732859	0.333678	0.476672	0.705263	0.331522	0.373741	2.38643e-07	6.62225	0.625	0.682927	0.0579268	0.558324	0.253114	0.641509	0.534247	0.107263	0.193863	0.712505	FBgn0028523	CG5888	INTRON	0
2L_16441719_SNP	G	A	0.902913	0.625	0.277913	4.58042e-06	5.3391	0.87037	0.627273	0.243098	4.35883e-05	4.36063	0.714286	0.744186	0.0299003	0.727125	0.138391	0.84375	0.702381	0.141369	0.0265499	1.57594	FBgn0028523	CG5888	INTRON	0
2L_16490968_SNP	A	G	0.0952381	0.417112	0.321874	7.69129e-07	6.114	0.17	0.259669	0.0896685	0.127524	0.894408	0.171429	0.375	0.203571	0.0177682	1.75036	0.204918	0.218391	0.0134728	0.833744	0.0789671	FBgn0032586	Tpr2	UPSTREAM	572	FBgn0032585	CG4580	DOWNSTREAM	678
2L_16497207_SNP	T	C	0.223529	0.463576	0.240047	0.000948774	3.02284	0.2	0.541667	0.341667	6.2837e-07	6.20178	0.294872	0.396552	0.10168	0.253553	0.595932	0.282051	0.371429	0.0893773	0.209626	0.678554	FBgn0032586	Tpr2	INTRON	0
2L_16497214_SNP	A	G	0.244444	0.487654	0.24321	0.000719317	3.14308	0.227723	0.582222	0.354499	2.07909e-07	6.68213	0.349398	0.446429	0.097031	0.288662	0.539611	0.272	0.388889	0.116889	0.0957896	1.01868	FBgn0032586	Tpr2	INTRON	0
2L_16497225_SNP	T	A	0.117021	0.352941	0.23592	0.000186456	3.72942	0.0603448	0.376744	0.316399	1.47896e-08	7.83004	0.275862	0.220339	0.0555231	0.482087	0.316875	0.149606	0.188679	0.0390729	0.485277	0.31401	FBgn0032586	Tpr2	INTRON	0
2L_16497230_SNP	A	G	0.119565	0.344371	0.224806	0.000383318	3.41644	0.0707965	0.362385	0.291589	1.85486e-07	6.73169	0.258824	0.178571	0.0802521	0.296764	0.527588	0.133858	0.190476	0.0566179	0.304732	0.516082	FBgn0032586	Tpr2	INTRON	0
2L_16528783_SNP	G	T	0.060241	0.354167	0.293926	1.1677e-06	5.93267	0.228571	0.338028	0.109457	0.0797356	1.09835	0.202128	0.358025	0.155897	0.0379495	1.42079	0.191489	0.365591	0.174102	0.0101827	1.99214	FBgn0032587	CG5953	INTRON	0	FBgn0086038	snoRNA:Me28S-C1237	DOWNSTREAM	40
2L_16539262_SNP	C	G	0.384615	0.582915	0.198299	0.00865736	2.06261	0.283784	0.672269	0.388485	2.46695e-07	6.60784	0.441558	0.461538	0.01998	0.835141	0.0782404	0.335938	0.433333	0.0973958	0.243622	0.613284	INTERGENIC	INTERGENIC	INTERGENIC	> 1 kb
2L_16539322_SNP	T	C	0.346154	0.570732	0.224578	0.00277523	2.5567	0.307692	0.67027	0.362578	2.95635e-07	6.52924	0.447368	0.515625	0.0682566	0.457342	0.339759	0.366667	0.444444	0.0777778	0.293907	0.53179	INTERGENIC	INTERGENIC	INTERGENIC	> 1 kb
2L_16547247_SNP	G	T	0.629213	0.289773	0.339441	4.21036e-06	5.37568	0.477064	0.438503	0.0385615	0.579608	0.236866	0.5	0.407407	0.0925926	0.284251	0.546298	0.539062	0.495652	0.0434103	0.553612	0.256795	FBgn0259735	CG42389	INTRON	0
2L_16547909_SNP	A	T	0.52	0.375796	0.144204	0.0650323	1.18687	0.618182	0.297436	0.320746	3.42012e-06	5.46596	0.518519	0.444444	0.0740741	0.401562	0.396248	0.576271	0.567164	0.00910701	0.913036	0.039512	FBgn0259735	CG42389	INTRON	0
2L_16561161_SNP	T	C	0.168675	0.589474	0.420799	6.37141e-09	8.19576	0.241758	0.504808	0.263049	0.000162432	3.78933	0.336957	0.438356	0.1014	0.226153	0.645597	0.255952	0.453488	0.197536	0.00600205	2.2217	FBgn0259735	CG42389	INTRON	0
2L_16562213_SNP	G	A	0.0879121	0.383784	0.295872	1.89014e-06	5.7235	0.0877193	0.401042	0.313322	1.20699e-07	6.9183	0.27907	0.272727	0.00634249	0.939374	0.0271613	0.172131	0.283951	0.111819	0.0954019	1.02044	FBgn0259735	CG42389	INTRON	0
2L_16575310_SNP	T	C	0.280899	0.486486	0.205588	0.004055	2.39201	0.202247	0.529101	0.326853	3.73703e-06	5.42747	0.283951	0.352941	0.0689906	0.408138	0.389193	0.222222	0.315789	0.0935673	0.179356	0.746283	FBgn0259735	CG42389	INTRON	0
2L_16596189_SNP	C	G	0.2375	0.344156	0.106656	0.12948	0.887798	0.216667	0.375691	0.159024	0.0112024	1.95069	0.0888889	0.458333	0.369444	1.71409e-06	5.76597	0.162162	0.153846	0.00831601	0.882078	0.054493	FBgn0259735	CG42389	INTRON	0
2L_16599271_SNP	C	A	0.234783	0.331461	0.0966781	0.122554	0.911671	0.0869565	0.361991	0.275034	1.04253e-06	5.98191	0.209091	0.230769	0.0216783	0.774329	0.111074	0.12782	0.235849	0.10803	0.0587129	1.23127	FBgn0259735	CG42389	INTRON	0
2L_16599345_SNP	C	T	0.221154	0.393365	0.172211	0.00729528	2.13696	0.119266	0.413953	0.294687	1.19077e-06	5.92417	0.1875	0.327869	0.140369	0.071941	1.14302	0.188976	0.166667	0.0223097	0.694918	0.158066	FBgn0259735	CG42389	INTRON	0
2L_16601712_SNP	G	C	0.235955	0.481481	0.245526	0.000626906	3.2028	0.309524	0.422535	0.113011	0.110428	0.95692	0.0864198	0.530612	0.444192	7.4407e-07	6.12839	0.230769	0.242857	0.0120879	0.862563	0.0642091	FBgn0259735	CG42389	INTRON	0
2L_16609224_SNP	C	G	0.186813	0.482353	0.29554	2.28297e-05	4.6415	0.1875	0.514286	0.326786	2.47227e-06	5.6069	0.395349	0.339623	0.0557262	0.539545	0.267972	0.184615	0.367089	0.182473	0.0103411	1.98544	FBgn0259735	CG42389	INTRON	0	FBgn0032590	CG4631	NON_SYNONYMOUS_CODING	0
2L_16620452_SNP	T	A	0.28169	0.573529	0.291839	0.000285655	3.54416	0.185714	0.636364	0.450649	5.35667e-09	8.2711	0.45098	0.528736	0.0777552	0.337484	0.471747	0.373984	0.380435	0.00645104	0.931535	0.030801	FBgn0259735	CG42389	INTRON	0
2L_16620457_SNP	C	T	0.314286	0.572414	0.258128	0.00132182	2.87883	0.2	0.638743	0.438743	1.36334e-08	7.8654	0.451923	0.534884	0.0829606	0.30569	0.514719	0.395349	0.425532	0.0301831	0.688275	0.162238	FBgn0259735	CG42389	INTRON	0
2L_16622909_SNP	A	T	0.698795	0.344371	0.354424	3.99556e-06	5.39842	0.597701	0.349693	0.248008	0.000960361	3.01757	0.645161	0.414286	0.230876	0.0139707	1.85478	0.616071	0.608247	0.00782401	0.917853	0.0372271	FBgn0259735	CG42389	INTRON	0
2L_16622959_SNP	C	T	0.639344	0.243902	0.395442	3.57691e-06	5.44649	0.482143	0.254545	0.227597	0.00829446	2.08121	0.5	0.377778	0.122222	0.261221	0.582991	0.604938	0.42623	0.178709	0.0515594	1.28769	FBgn0259735	CG42389	INTRON	0
2L_1662422_SNP	T	A	0.373626	0.441489	0.067863	0.344092	0.463326	0.226804	0.557895	0.331091	2.27191e-06	5.64361	0.270588	0.304878	0.0342898	0.656253	0.182929	0.304636	0.355769	0.0511335	0.455617	0.3414	FBgn0086758	chinmo	INTRON	0
2L_16633007_SNP	C	T	0.1	0.390374	0.290374	4.07069e-06	5.39033	0.117021	0.405286	0.288265	3.56397e-06	5.44807	0.180723	0.316667	0.135944	0.086749	1.06174	0.141844	0.245098	0.103254	0.0773175	1.11172	FBgn0259735	CG42389	INTRON	0
2L_16641354_SNP	G	A	0.337349	0.535	0.197651	0.00727113	2.1384	0.230769	0.555085	0.324316	3.02523e-06	5.51924	0.227848	0.418182	0.190334	0.0315583	1.50089	0.280374	0.44	0.159626	0.0456459	1.3406	FBgn0259735	CG42389	INTRON	0
2L_16645917_SNP	A	G	0.626866	0.19697	0.429896	1.38667e-07	6.85803	0.460526	0.292208	0.168319	0.0269119	1.57006	-	-	-	-	-	0.480519	0.362637	0.117882	0.1608	0.793713	FBgn0259735	CG42389	INTRON	0
2L_16646724_SNP	C	G	0.433333	0.675676	0.242342	0.00304233	2.51679	0.314607	0.696078	0.381472	1.53838e-07	6.81294	0.367647	0.545455	0.177807	0.0666681	1.17608	0.375	0.547619	0.172619	0.0312064	1.50576	FBgn0259735	CG42389	INTRON	0
2L_16646743_SNP	A	T	0.372881	0.68984	0.316958	0.000120831	3.91782	0.280488	0.710383	0.429895	1.11692e-08	7.95198	0.337838	0.540984	0.203146	0.0284694	1.54562	0.352459	0.517647	0.165188	0.0349478	1.45658	FBgn0259735	CG42389	INTRON	0
2L_16646788_SNP	A	T	0.40678	0.683908	0.277128	0.000825172	3.08346	0.294872	0.712644	0.417772	5.24456e-08	7.28029	0.28125	0.586207	0.304957	0.00156578	2.80527	0.380952	0.512821	0.131868	0.108717	0.963702	FBgn0259735	CG42389	INTRON	0
2L_16661158_SNP	C	T	0.871795	0.529032	0.342763	1.56404e-06	5.80575	0.768116	0.647059	0.121057	0.0947811	1.02328	0.8	0.765625	0.034375	0.65098	0.186432	0.797203	0.68254	0.114663	0.117414	0.930279	FBgn0259735	CG42389	SYNONYMOUS_CODING	0
2L_16661175_SNP	G	A	0.876543	0.553571	0.322972	2.76355e-06	5.55853	0.80303	0.626437	0.176594	0.0150912	1.82128	0.805556	0.75	0.0555556	0.471957	0.326097	0.808219	0.742857	0.065362	0.332526	0.478175	FBgn0259735	CG42389	SYNONYMOUS_CODING	0
2L_16678421_SNP	T	C	0.646465	0.487562	0.158902	0.0236125	1.62686	0.728	0.411483	0.316517	1.63742e-06	5.78584	0.684211	0.569767	0.114443	0.137583	0.861436	0.72549	0.589147	0.136343	0.0385923	1.4135	FBgn0001185	her	NON_SYNONYMOUS_CODING	0	FBgn0262191	mir-2497	DOWNSTREAM	86
2L_16687013_SNP	T	C	0.336842	0.593023	0.256181	0.000438113	3.35841	0.233766	0.588983	0.355217	1.2842e-06	5.89137	0.421053	0.359375	0.0616776	0.473751	0.32445	0.394366	0.356322	0.0380444	0.608557	0.215699	FBgn0261278	grp	INTRON	0
2L_16701438_SNP	T	G	0.775	0.513661	0.261339	0.000315232	3.50137	0.663366	0.426316	0.237051	0.000801617	3.09603	0.679245	0.263158	0.416087	5.21651e-07	6.28262	0.695652	0.505263	0.190389	0.0125054	1.9029	FBgn0263745	CR43670	EXON	0	FBgn0263744	CR43669	UPSTREAM	613
2L_16705892_SNP	G	T	0.615385	0.396648	0.218737	0.00289639	2.53814	0.717391	0.345291	0.3721	1.72638e-07	6.76286	0.662162	0.52	0.142162	0.14063	0.851923	0.663793	0.536082	0.127711	0.0919592	1.0364	FBgn0062978	CG31808	INTRON	0
2L_16705946_SNP	C	A	0.710526	0.484375	0.226151	0.00255472	2.59266	0.734043	0.406926	0.327116	2.91659e-06	5.53512	0.684932	0.577778	0.107154	0.272214	0.56509	0.737705	0.47561	0.262095	0.000759661	3.11938	FBgn0062978	CG31808	INTRON	0
2L_16762890_SNP	T	A	0.130435	0.5	0.369565	3.62459e-06	5.44074	0.12	0.451327	0.331327	6.70286e-05	4.17374	0.169231	0.297872	0.128642	0.136318	0.865447	0.202247	0.171875	0.0303722	0.662589	0.178756	INTERGENIC	INTERGENIC	INTERGENIC	> 1 kb
2L_16781151_SNP	G	A	0.13253	0.463415	0.330885	1.98176e-06	5.70295	0.246753	0.40404	0.157287	0.0269809	1.56894	0.241935	0.333333	0.0913978	0.298997	0.524333	0.253731	0.352113	0.0983813	0.188844	0.723896	FBgn0264695	Mhc	INTRON	0
2L_16795385_SNP	C	T	0.264368	0.372093	0.107725	0.121516	0.915368	0.12844	0.433884	0.305444	5.12668e-07	6.29016	0.202247	0.309524	0.107277	0.219248	0.659064	0.16129	0.311828	0.150538	0.0174438	1.75836	FBgn0040262	Ugt36Ba	SYNONYMOUS_CODING	0
2L_16795414_SNP	C	T	0.285714	0.381818	0.0961039	0.18877	0.724068	0.150943	0.456432	0.305488	1.09788e-06	5.95944	0.205479	0.28	0.0745205	0.376935	0.423734	0.152174	0.278846	0.126672	0.0371978	1.42948	FBgn0040262	Ugt36Ba	SYNONYMOUS_CODING	0
2L_16795421_SNP	C	G	0.297297	0.552795	0.255498	0.00101295	2.99441	0.256881	0.607287	0.350407	1.60511e-07	6.7945	0.419753	0.42623	0.00647642	0.943104	0.0254405	0.237762	0.388889	0.151127	0.0254216	1.5948	FBgn0040262	Ugt36Ba	NON_SYNONYMOUS_CODING	0
2L_16795423_SNP	G	A	0.291667	0.559006	0.26734	0.000642217	3.19232	0.264151	0.6125	0.348349	2.63752e-07	6.5788	0.402597	0.423729	0.0211314	0.818403	0.0870329	0.239437	0.385321	0.145884	0.0306948	1.51293	FBgn0040262	Ugt36Ba	SYNONYMOUS_CODING	0
2L_16806903_SNP	T	C	0.193798	0.17	0.0237984	0.643345	0.191556	0.443396	0.125541	0.317855	2.69868e-07	6.56885	0.26	0.168675	0.0913253	0.175999	0.754491	0.276596	0.180451	0.0961446	0.102025	0.991294	FBgn0032609	CG13280	INTRON	0	FBgn0086673	CG13272	INTRON	0
2L_16806922_SNP	C	T	0.20438	0.163366	0.0410132	0.420179	0.376565	0.423077	0.130435	0.292642	2.03456e-06	5.69153	0.269231	0.142857	0.126374	0.0508629	1.2936	0.280822	0.171642	0.10918	0.0604095	1.21889	FBgn0032609	CG13280	INTRON	0	FBgn0086673	CG13272	INTRON	0
2L_16809229_SNP	T	G	0.46875	0.38	0.08875	0.208863	0.680139	0.66129	0.354545	0.306745	3.77094e-06	5.42355	0.641509	0.395349	0.246161	0.00227554	2.64292	0.550296	0.53125	0.0190459	0.780043	0.107882	FBgn0032609	CG13280	INTRON	0	FBgn0086673	CG13272	INTRON	0
2L_16824742_SNP	T	G	0.626168	0.431953	0.194216	0.00626911	2.20279	0.719298	0.391509	0.327789	1.22703e-06	5.91114	0.633663	0.474576	0.159087	0.0729148	1.13718	0.567164	0.583333	0.0161692	0.824358	0.0838843	FBgn0022213	Cas	INTRON	0	FBgn0004797	mdy	INTRON	0
2L_16831887_SNP	C	T	0.182692	0.372449	0.189757	0.00254634	2.59408	0.0674157	0.354839	0.287423	7.53825e-07	6.12273	0.197917	0.285714	0.0877976	0.223737	0.650262	0.186047	0.263158	0.0771114	0.225863	0.646154	FBgn0032612	CG13282	DOWNSTREAM	178	FBgn0051739	CG31739	DOWNSTREAM	182
2L_16840255_SNP	G	A	0.684783	0.339901	0.344881	1.71332e-06	5.76616	0.554455	0.389423	0.165032	0.0185323	1.73207	0.638889	0.45283	0.186059	0.0544592	1.26393	0.672269	0.541667	0.130602	0.105538	0.976592	FBgn0047133	SclA	INTRON	0
2L_16840276_SNP	G	C	0.0851064	0.41	0.324894	1.60568e-07	6.79434	0.174312	0.334746	0.160434	0.00664054	2.1778	0.216216	0.392857	0.176641	0.0441561	1.35501	0.139535	0.207317	0.0677822	0.257019	0.590034	FBgn0266491	SclA	EXON	0
2L_16875901_SNP	A	C	0.73913	0.825243	0.0861123	0.274492	0.561471	0.666667	0.783019	0.116352	0.145137	0.838223	0.395833	0.87234	0.476507	5.17064e-06	5.28646	0.574713	0.605263	0.0305505	0.718309	0.143689	FBgn0051781	CR31781	INTRON	0
2L_16881039_SNP	A	T	0.322581	0.483146	0.160565	0.0251314	1.59978	0.293578	0.605691	0.312113	3.38913e-06	5.46991	0.308411	0.41	0.101589	0.174758	0.757562	0.251534	0.417323	0.165789	0.0108109	1.96614	FBgn0032618	CG31743	UTR_5_PRIME	0	FBgn0085342	CG34313	NON_SYNONYMOUS_CODING	0
2L_16883419_SNP	C	T	0.452381	0.21978	0.232601	0.00100136	2.99941	0.557895	0.224771	0.333124	1.48817e-06	5.82735	0.282051	0.283333	0.00128205	0.987768	0.00534495	0.408759	0.365854	0.0429055	0.573592	0.241397	FBgn0032618	CG31743	INTRON	0	FBgn0085342	CG34313	INTRON	0
2L_16889172_SNP	C	T	0.234568	0.584795	0.350227	2.92143e-06	5.5344	0.271845	0.426471	0.154626	0.0205441	1.68731	0.386667	0.462687	0.0760199	0.399053	0.39897	0.330986	0.338028	0.00704225	0.926427	0.0331887	FBgn0261671	tweek	INTRON	0	FBgn0260758	CG42556	UPSTREAM	736
2L_16894521_SNP	A	T	0.696629	0.510204	0.186425	0.00908428	2.04171	0.754386	0.453782	0.300604	4.54258e-06	5.3427	0.75	0.666667	0.0833333	0.289093	0.538963	0.742331	0.595041	0.14729	0.0246583	1.60804	FBgn0261671	tweek	SYNONYMOUS_CODING	0
2L_16894985_SNP	C	G	0.754902	0.4	0.354902	3.03479e-07	6.51787	0.702128	0.470874	0.231254	0.00103684	2.98429	0.611111	0.455882	0.155229	0.0763132	1.1174	0.744526	0.684783	0.0597429	0.384759	0.414812	FBgn0261671	tweek	INTRON	0
2L_16933528_SNP	C	G	0.735632	0.491713	0.243919	0.000735522	3.1334	0.77	0.453659	0.316341	4.14296e-06	5.38269	0.633663	0.403846	0.229817	0.0127868	1.89324	0.681416	0.6	0.0814159	0.26703	0.57344	INTERGENIC	INTERGENIC	INTERGENIC	> 1 kb
2L_16933532_SNP	G	A	0.735632	0.494318	0.241314	0.000867914	3.06152	0.767677	0.442211	0.325466	2.69405e-06	5.5696	0.65	0.431373	0.218627	0.0183613	1.7361	0.688679	0.617647	0.0710322	0.337764	0.471387	INTERGENIC	INTERGENIC	INTERGENIC	> 1 kb
2L_16933534_SNP	A	C	0.733333	0.5	0.233333	0.00113119	2.94647	0.76699	0.436275	0.330716	1.40759e-06	5.85153	0.633663	0.44	0.193663	0.0376237	1.42454	0.702703	0.631068	0.0716347	0.323701	0.489856	INTERGENIC	INTERGENIC	INTERGENIC	> 1 kb
2L_16964832_SNP	T	G	0.0769231	0.375	0.298077	2.38058e-06	5.62332	0.176471	0.319048	0.142577	0.0347428	1.45914	0.296296	0.26	0.0362963	0.675099	0.170632	0.169355	0.106667	0.0626882	0.26329	0.579566	INTERGENIC	INTERGENIC	INTERGENIC	> 1 kb
2L_16989271_SNP	A	C	0.276316	0.561151	0.284835	0.000287825	3.54087	0.232323	0.569948	0.337625	1.31892e-06	5.87978	0.359551	0.506494	0.146943	0.0827769	1.08209	0.282258	0.385542	0.103284	0.166971	0.777359	FBgn0053179	beat-IIIb	INTRON	0
2L_17047434_SNP	T	C	0.255556	0.5	0.244444	0.000996712	3.00143	0.210526	0.543103	0.332577	4.68037e-06	5.32972	0.361111	0.5	0.138889	0.150816	0.821553	0.280374	0.292135	0.011761	0.870771	0.0600959	FBgn0032625	CG15136	SYNONYMOUS_CODING	0
2L_17064741_SNP	A	T	0.8125	0.398438	0.414062	2.72005e-08	7.56542	0.759259	0.530055	0.229205	0.000649889	3.18716	0.655172	0.627119	0.0280538	0.767661	0.114831	0.754237	0.711111	0.0431262	0.534287	0.272225	INTERGENIC	INTERGENIC	INTERGENIC	> 1 kb
2L_17064938_SNP	A	T	0.716216	0.344828	0.371389	3.03581e-06	5.51773	0.673913	0.5	0.173913	0.0151111	1.8207	0.679012	0.544118	0.134895	0.122121	0.913208	0.758865	0.581633	0.177233	0.0115785	1.93635	INTERGENIC	INTERGENIC	INTERGENIC	> 1 kb
2L_17092403_SNP	C	G	0.181818	0.570552	0.388734	2.77668e-06	5.55647	0.352113	0.435583	0.0834701	0.282043	0.549685	0.385714	0.486486	0.100772	0.261838	0.581967	0.288288	0.43	0.141712	0.056604	1.24715	INTERGENIC	INTERGENIC	INTERGENIC	> 1 kb
2L_17093226_SNP	G	C	0.302632	0.489796	0.187164	0.0154318	1.81158	0.189189	0.553191	0.364002	1.05844e-06	5.97533	0.333333	0.404762	0.0714286	0.473774	0.324429	0.270677	0.409639	0.138962	0.0612939	1.21258	INTERGENIC	INTERGENIC	INTERGENIC	> 1 kb
2L_17093970_SNP	G	A	0.263158	0.477273	0.214115	0.00570588	2.24368	0.242857	0.641618	0.398761	3.9515e-07	6.40324	0.259259	0.466667	0.207407	0.019346	1.71341	0.254237	0.415929	0.161692	0.0218672	1.66021	INTERGENIC	INTERGENIC	INTERGENIC	> 1 kb
2L_17106636_SNP	A	G	0.590164	0.490909	0.0992548	0.229357	0.639488	0.673469	0.344086	0.329383	4.37474e-06	5.35905	0.64	0.333333	0.306667	0.00163331	2.78693	0.549296	0.604167	0.0548709	0.458658	0.338511	INTERGENIC	INTERGENIC	INTERGENIC	> 1 kb
2L_17112896_SNP	T	A	0.217949	0.598291	0.380342	1.88178e-06	5.72543	0.285714	0.467391	0.181677	0.00905362	2.04318	0.19697	0.526316	0.329346	0.000414769	3.38219	0.214286	0.4	0.185714	0.00858308	2.06636	INTERGENIC	INTERGENIC	INTERGENIC	> 1 kb
2L_17125030_SNP	A	G	0.133333	0.445161	0.311828	4.68272e-06	5.3295	0.240741	0.318182	0.0774411	0.221669	0.654295	0.188235	0.254902	0.0666667	0.399956	0.397988	0.183486	0.24	0.0565138	0.373632	0.427555	FBgn0051784	CG31784	SYNONYMOUS_CODING	0
2L_17130199_SNP	A	T	0.08	0.424419	0.344419	3.33144e-07	6.47737	0.195402	0.403141	0.207739	0.00208824	2.68022	0.209677	0.488889	0.279211	0.00491036	2.30889	0.180451	0.296703	0.116252	0.0752454	1.12352	INTERGENIC	INTERGENIC	INTERGENIC	> 1 kb
2L_17130619_SNP	A	T	0.296875	0.514925	0.21805	0.00806174	2.09357	0.3375	0.512048	0.174548	0.0213186	1.67124	0.162162	0.6	0.437838	2.52217e-06	5.59823	0.266667	0.395062	0.128395	0.0959721	1.01785	INTERGENIC	INTERGENIC	INTERGENIC	> 1 kb
2L_17141608_SNP	T	A	0.189655	0.612069	0.422414	9.2754e-07	6.03267	0.325843	0.55625	0.230407	0.0019705	2.70542	0.346667	0.543478	0.196812	0.0478938	1.31972	0.244681	0.443038	0.198357	0.0130458	1.88453	FBgn0032627	beat-IIIa	INTRON	0
2L_17164519_SNP	T	C	0.275	0.553459	0.278459	0.000247238	3.60688	0.205357	0.512077	0.30672	3.02558e-06	5.51919	0.278351	0.4	0.121649	0.142469	0.84628	0.315436	0.306306	0.00912994	0.891004	0.0501203	FBgn0032627	beat-IIIa	INTRON	0
2L_17164520_SNP	C	A	0.25	0.553459	0.303459	7.5309e-05	4.12315	0.194444	0.509804	0.315359	1.84406e-06	5.73423	0.270833	0.383333	0.1125	0.180649	0.743165	0.314685	0.305556	0.00912976	0.892299	0.0494896	FBgn0032627	beat-IIIa	INTRON	0
2L_17210856_SNP	A	C	0.1375	0.473282	0.335782	4.25195e-06	5.37141	0.195402	0.284916	0.0895139	0.158489	0.8	0.209677	0.354167	0.144489	0.116958	0.931971	0.136752	0.378788	0.242036	0.00108939	2.96282	FBgn0032629	beat-IIIc	INTRON	0
2L_17214212_SNP	A	T	0.105263	0.454545	0.349282	5.75599e-07	6.23988	0.215054	0.362162	0.147108	0.0256162	1.59149	0.160494	0.322034	0.16154	0.0414701	1.38226	0.230769	0.311688	0.0809191	0.263848	0.578646	FBgn0032629	beat-IIIc	INTRON	0
2L_17214214_SNP	T	A	0.105263	0.449102	0.343839	7.67276e-07	6.11505	0.215054	0.356383	0.141329	0.0311503	1.50654	0.160494	0.327869	0.167375	0.0339144	1.46962	0.226087	0.315789	0.0897025	0.218081	0.661383	FBgn0032629	beat-IIIc	INTRON	0
2L_17218000_SNP	A	T	0.607595	0.45098	0.156615	0.0436727	1.35979	0.703704	0.364078	0.339626	4.89251e-06	5.31047	0.603175	0.45098	0.152194	0.129747	0.886902	0.711538	0.636364	0.0751748	0.319756	0.495181	FBgn0032629	beat-IIIc	INTRON	0
2L_17223965_SNP	G	T	0.790698	0.664804	0.125893	0.057746	1.23848	0.935185	0.663265	0.27192	1.06906e-06	5.971	0.808989	0.764706	0.0442829	0.567909	0.245722	0.804348	0.659091	0.145257	0.032872	1.48317	FBgn0032629	beat-IIIc	INTRON	0
2L_17223984_SNP	C	T	0.823529	0.654054	0.169475	0.00956963	2.0191	0.929688	0.649289	0.280398	2.08467e-07	6.68096	0.821053	0.774194	0.0468591	0.512128	0.290621	0.814286	0.666667	0.147619	0.0260494	1.5842	FBgn0032629	beat-IIIc	INTRON	0
2L_17225382_SNP	C	T	0.863158	0.553571	0.309586	3.35806e-06	5.47391	0.704082	0.584615	0.119466	0.0800896	1.09642	0.775	0.655738	0.119262	0.151111	0.820704	0.758065	0.696629	0.0614353	0.376166	0.42462	FBgn0032629	beat-IIIc	INTRON	0
2L_17233954_SNP	A	T	0.328767	0.447368	0.118601	0.125821	0.900248	0.153846	0.505319	0.351473	3.01847e-07	6.52021	0.260274	0.521739	0.261465	0.00770941	2.11298	0.247863	0.352941	0.105078	0.149668	0.824871	FBgn0032629	beat-IIIc	INTRON	0
2L_17233961_SNP	T	G	0.275362	0.455696	0.180334	0.0197889	1.70358	0.130435	0.48	0.349565	2.37939e-07	6.62353	0.26087	0.555556	0.294686	0.00582196	2.23493	0.201681	0.368421	0.16674	0.0234329	1.63017	FBgn0032629	beat-IIIc	INTRON	0
2L_17233967_SNP	T	G	0.246377	0.454545	0.208169	0.00634477	2.19758	0.127907	0.472826	0.344919	4.07214e-07	6.39018	0.264706	0.555556	0.29085	0.00665419	2.1769	0.210526	0.364865	0.154339	0.0390178	1.40874	FBgn0032629	beat-IIIc	INTRON	0
2L_17234054_SNP	T	G	0.6875	0.46875	0.21875	0.00405082	2.39246	0.788889	0.465438	0.323451	3.36838e-06	5.47258	0.612903	0.637931	0.0250278	0.775895	0.110197	0.677215	0.604651	0.072564	0.318124	0.497403	FBgn0032629	beat-IIIc	INTRON	0
2L_17243719_SNP	C	G	0.492537	0.251572	0.240965	0.00207659	2.68265	0.602151	0.264069	0.338081	1.47395e-06	5.83152	0.336634	0.328767	0.00786654	0.921359	0.0355713	0.360656	0.378641	0.017985	0.793072	0.100688	FBgn0032629	beat-IIIc	INTRON	0
2L_17252341_SNP	G	A	0.282828	0.619355	0.336527	4.09171e-06	5.38809	0.373016	0.487805	0.114789	0.0754026	1.12261	0.25	0.438776	0.188776	0.0130646	1.8839	0.188235	0.371795	0.18356	0.00187842	2.72621	FBgn0032629	beat-IIIc	INTRON	0
2L_17252765_SNP	G	T	0.82716	0.705036	0.122125	0.0655262	1.18358	0.835443	0.467532	0.367911	6.75498e-07	6.17038	0.77027	0.712329	0.0579415	0.461002	0.336298	0.727273	0.721154	0.00611888	0.927877	0.0325095	FBgn0032629	beat-IIIc	INTRON	0
2L_17289163_SNP	T	A	0.194805	0.575	0.380195	5.19347e-07	6.28454	0.279412	0.583815	0.304403	0.000118262	3.92716	0.313253	0.552632	0.239379	0.0203397	1.69166	0.274336	0.4	0.125664	0.113024	0.946828	INTERGENIC	INTERGENIC	INTERGENIC	> 1 kb
2L_17304700_SNP	G	A	0.173469	0.432749	0.259279	0.000101027	3.99556	0.12766	0.424242	0.296583	3.97001e-06	5.40121	0.229167	0.287671	0.0585046	0.433494	0.363017	0.161765	0.23301	0.071245	0.228165	0.641751	INTERGENIC	INTERGENIC	INTERGENIC	> 1 kb
2L_17305958_SNP	T	C	0.291667	0.580645	0.288978	0.000251582	3.59932	0.284314	0.628866	0.344552	9.76833e-07	6.01018	0.276923	0.323529	0.0466063	0.587261	0.231169	0.221311	0.276316	0.0550043	0.433208	0.363303	INTERGENIC	INTERGENIC	INTERGENIC	> 1 kb
2L_17307144_SNP	T	C	0.157895	0.503185	0.34529	1.58314e-05	4.80048	0.25	0.570707	0.320707	1.27179e-06	5.89558	0.382716	0.508197	0.125481	0.169292	0.771364	0.247706	0.307692	0.0599859	0.398478	0.399596	INTERGENIC	INTERGENIC	INTERGENIC	> 1 kb
2L_17318753_SNP	T	G	0.08	0.4	0.32	1.47258e-06	5.83192	0.182796	0.372449	0.189653	0.00336167	2.47345	0.272727	0.48	0.207273	0.0327515	1.48477	0.12963	0.230769	0.10114	0.0977108	1.01006	INTERGENIC	INTERGENIC	INTERGENIC	> 1 kb
2L_17327727_SNP	A	G	0.258065	0.52514	0.267075	0.000179927	3.7449	0.197917	0.528497	0.330581	1.67212e-06	5.77673	0.214286	0.42	0.205714	0.0184728	1.73347	0.19685	0.326087	0.129237	0.056312	1.2494	INTERGENIC	INTERGENIC	INTERGENIC	> 1 kb
2L_17334428_SNP	A	G	0.218391	0.387283	0.168892	0.0137847	1.8606	0.141176	0.447489	0.306312	4.18589e-06	5.37821	0.228571	0.319149	0.0905775	0.313205	0.504171	0.239583	0.268293	0.0287093	0.691412	0.160263	INTERGENIC	INTERGENIC	INTERGENIC	> 1 kb
2L_17340941_SNP	C	T	0.2	0.346154	0.146154	0.0450701	1.34611	0.225	0.342391	0.117391	0.0855152	1.06796	0.111111	0.509091	0.39798	4.99655e-06	5.30133	0.18797	0.209877	0.0219066	0.727824	0.137974	INTERGENIC	INTERGENIC	INTERGENIC	> 1 kb
2L_17345735_SNP	A	T	0.166667	0.539062	0.372396	1.13035e-06	5.94679	0.25974	0.382716	0.122976	0.0901983	1.0448	0.235294	0.306122	0.0708283	0.426091	0.370497	0.186441	0.25	0.0635593	0.345712	0.461286	INTERGENIC	INTERGENIC	INTERGENIC	> 1 kb
2L_17346775_SNP	C	T	0.246914	0.602564	0.355651	3.03939e-06	5.51721	0.259615	0.530387	0.270771	9.50242e-05	4.02217	0.30137	0.387755	0.0863852	0.357987	0.446133	0.2	0.37037	0.17037	0.017093	1.76718	INTERGENIC	INTERGENIC	INTERGENIC	> 1 kb
2L_17346859_SNP	C	T	0.235294	0.541436	0.306142	2.58409e-05	4.58769	0.232759	0.574359	0.3416	3.67574e-07	6.43466	0.28169	0.557377	0.275687	0.00301742	2.52036	0.26875	0.358025	0.0892747	0.210243	0.677278	INTERGENIC	INTERGENIC	INTERGENIC	> 1 kb
2L_17355708_SNP	A	G	0.349515	0.512195	0.162681	0.0227555	1.64291	0.216	0.5125	0.2965	2.5686e-06	5.5903	0.339806	0.55	0.210194	0.0169468	1.77091	0.230216	0.390244	0.160028	0.0267502	1.57267	INTERGENIC	INTERGENIC	INTERGENIC	> 1 kb
2L_17383451_SNP	A	G	0.644444	0.453125	0.191319	0.0084593	2.07267	0.8	0.495146	0.304854	3.54859e-06	5.44994	0.675	0.552632	0.122368	0.151165	0.82055	0.714286	0.653061	0.0612245	0.374825	0.426171	FBgn0032633	Lrch	INTRON	0
2L_17388369_SNP	T	C	0.84466	0.522222	0.322438	1.11765e-06	5.95169	0.774648	0.609756	0.164892	0.0210147	1.67748	0.76087	0.638889	0.121981	0.122865	0.910572	0.744	0.813084	0.0690841	0.26571	0.575592	FBgn0020503	CLIP-190	INTRON	0
2L_17401446_SNP	C	T	0.21875	0.595506	0.376756	2.20386e-06	5.65682	0.233766	0.52	0.286234	0.000124749	3.90396	0.342857	0.368421	0.0255639	0.80253	0.0955386	0.267327	0.329114	0.0617872	0.41589	0.381021	FBgn0020503	CLIP-190	INTRON	0
2L_17403312_SNP	T	C	0.1	0.467836	0.367836	2.66454e-07	6.57438	0.168317	0.34359	0.175273	0.00454063	2.34288	0.160494	0.323944	0.16345	0.0314001	1.50307	0.266129	0.367816	0.101687	0.163153	0.787405	FBgn0020503	CLIP-190	INTRON	0
2L_17403318_SNP	C	T	0.135135	0.468208	0.333073	3.2273e-06	5.49116	0.2	0.341837	0.141837	0.0243902	1.61278	0.175676	0.328571	0.152896	0.0518708	1.28508	0.256198	0.387097	0.130898	0.0705693	1.15138	FBgn0020503	CLIP-190	INTRON	0
2L_17405925_SNP	A	T	0.934783	0.617834	0.316948	3.3926e-07	6.46947	0.908257	0.697248	0.211009	0.0001082	3.96577	0.831325	0.621212	0.210113	0.00863615	2.06368	0.788618	0.731183	0.0574351	0.384255	0.415381	FBgn0020503	CLIP-190	NON_SYNONYMOUS_CODING	0
2L_17411381_SNP	G	A	0.0843373	0.388889	0.304552	1.4325e-06	5.84391	0.203704	0.331754	0.12805	0.0358926	1.445	0.242424	0.34375	0.101326	0.204104	0.690149	0.188406	0.215909	0.0275033	0.655821	0.183215	FBgn0032635	CG15141	NON_SYNONYMOUS_CODING	0	FBgn0051803	CG31803	DOWNSTREAM	268
2L_17420864_SNP	A	T	0.0779221	0.407895	0.329973	9.1423e-07	6.03894	0.131313	0.343915	0.212602	0.000468842	3.32897	0.1875	0.296875	0.109375	0.147319	0.831743	0.211382	0.252525	0.0411431	0.522471	0.281938	FBgn0011274	Dif	INTRON	0
2L_17420871_SNP	T	A	0.924242	0.58156	0.342682	1.48366e-06	5.82866	0.819277	0.639535	0.179742	0.0074559	2.1275	0.788235	0.671875	0.11636	0.145277	0.837803	0.789474	0.752941	0.0365325	0.586276	0.231898	FBgn0011274	Dif	INTRON	0
2L_17432623_SNP	A	G	0.0957447	0.402299	0.306554	1.2504e-06	5.90295	0.203704	0.344538	0.140834	0.0201422	1.69589	0.113924	0.276923	0.162999	0.0237355	1.6246	0.111842	0.246032	0.13419	0.0122085	1.91334	FBgn0011274	Dif	INTRON	0
2L_17441673_SNP	C	T	0.0769231	0.352113	0.27519	3.14064e-06	5.50298	0.146341	0.422111	0.275769	5.69011e-06	5.24488	0.223301	0.292135	0.0688339	0.32854	0.483412	0.132911	0.166667	0.0337553	0.515263	0.287971	FBgn0260632	dl	INTRON	0
2L_17463971_SNP	T	G	0.134831	0.45	0.315169	3.82644e-06	5.4172	0.141176	0.311881	0.170705	0.00564967	2.24798	0.172414	0.394366	0.221952	0.00485437	2.31387	0.216	0.291667	0.0756667	0.255878	0.591967	FBgn0000183	BicD	INTRON	0
2L_17471364_SNP	A	G	0.162791	0.467391	0.304601	1.01312e-05	4.99434	0.0869565	0.391534	0.304578	9.20842e-07	6.03581	0.209302	0.4	0.190698	0.0263704	1.57888	0.165563	0.222222	0.0566593	0.354595	0.450267	FBgn0000183	BicD	INTRON	0	FBgn0032640	Sgt	UPSTREAM	239
2L_17478232_SNP	T	A	0.129032	0.426396	0.297364	4.21544e-06	5.37516	0.135593	0.320175	0.184582	0.000992518	3.00326	0.223404	0.27551	0.0521059	0.453802	0.343134	0.184615	0.227941	0.0433258	0.449484	0.347286	FBgn0024689	fws	DOWNSTREAM	210	FBgn0027885	Aac11	UPSTREAM	344
2L_17486254_SNP	T	G	0.111111	0.407609	0.296498	4.05082e-06	5.39246	0.10101	0.319635	0.218625	0.000130639	3.88393	0.146341	0.342466	0.196124	0.00941642	2.02611	0.170732	0.245763	0.075031	0.208704	0.680469	FBgn0263654	CG43645	INTRON	0	FBgn0262857	CG43221	DOWNSTREAM	249
2L_17490771_SNP	T	C	0.218391	0.576471	0.35808	1.00034e-06	5.99985	0.336842	0.573529	0.236687	0.000882999	3.05404	0.222222	0.47541	0.253188	0.00241097	2.61781	0.251908	0.336957	0.0850481	0.223552	0.650621	FBgn0003187	qua	INTRON	0
2L_17499455_SNP	G	A	0.191011	0.557377	0.366366	2.75617e-07	6.55969	0.35	0.486486	0.136486	0.0475644	1.32272	0.256098	0.449275	0.193178	0.0231338	1.63575	0.204225	0.298701	0.0944759	0.168689	0.772912	FBgn0032646	CG6412	NON_SYNONYMOUS_CODING	0	FBgn0032645	CG15142	UPSTREAM	634
2L_17499471_SNP	G	A	0.202128	0.568182	0.366054	2.58145e-07	6.58814	0.318966	0.493562	0.174597	0.00790326	2.10219	0.287356	0.507042	0.219686	0.0102451	1.98948	0.218543	0.337838	0.119295	0.0931219	1.03095	FBgn0032646	CG6412	SYNONYMOUS_CODING	0	FBgn0032645	CG15142	UPSTREAM	650
2L_17502528_SNP	T	G	0.208333	0.260163	0.0518293	0.45658	0.340483	0.285714	0.164948	0.120766	0.0574191	1.24094	0.366197	0.185714	0.180483	0.0270833	1.5673	0.525773	0.146667	0.379107	2.11966e-06	5.67373	FBgn0013810	Dhc36C	INTRON	0
2L_17502537_SNP	T	A	0.253521	0.252033	0.00148861	0.983435	0.00725438	0.271605	0.151832	0.119772	0.0510542	1.29197	0.385714	0.19403	0.191684	0.0223605	1.65052	0.56	0.134146	0.425854	5.80667e-08	7.23607	FBgn0013810	Dhc36C	INTRON	0
2L_17507150_SNP	T	C	0.216981	0.550725	0.333744	7.64169e-07	6.11681	0.359375	0.537313	0.177938	0.00730321	2.13649	0.368932	0.328571	0.0403606	0.618937	0.208354	0.309942	0.340426	0.030484	0.657078	0.182383	FBgn0013810	Dhc36C	SYNONYMOUS_CODING	0
2L_17516751_SNP	G	A	0.183673	0.502591	0.318917	2.54018e-06	5.59514	0.402299	0.537688	0.13539	0.0644289	1.19092	0.454545	0.458333	0.00378788	0.969212	0.0135813	0.556338	0.474576	0.0817618	0.33663	0.472847	FBgn0013810	Dhc36C	SYNONYMOUS_CODING	0
2L_17532241_SNP	A	T	0.153846	0.331658	0.177812	0.0042242	2.37426	0.107438	0.366667	0.259229	3.89509e-06	5.40948	0.177778	0.223881	0.0461028	0.513616	0.289362	0.125874	0.25	0.124126	0.0280443	1.55216	FBgn0032649	CG15145	UPSTREAM	7
2L_17541695_SNP	C	T	0.163462	0.477419	0.313958	3.56334e-06	5.44814	0.150943	0.287611	0.136667	0.0161607	1.79154	0.15625	0.253731	0.0974813	0.2003	0.698319	0.209581	0.166667	0.0429142	0.44029	0.356261	FBgn0262996	CR43304	UPSTREAM	159
2L_17541874_SNP	T	C	0.381443	0.505376	0.123933	0.0828237	1.08185	0.216981	0.549107	0.332126	6.70151e-07	6.17383	0.216216	0.386667	0.17045	0.0246816	1.60763	0.28481	0.327586	0.0427761	0.511135	0.291464	FBgn0262996	CR43304	EXON	0
2L_17544742_SNP	A	C	0.216867	0.571429	0.354561	1.0872e-06	5.96369	0.292929	0.581498	0.288569	3.10988e-05	4.50726	0.285714	0.481013	0.195298	0.017634	1.75365	0.289855	0.351562	0.0617074	0.350577	0.455217	INTERGENIC	INTERGENIC	INTERGENIC	> 1 kb
2L_17552180_SNP	T	C	0.716049	0.320611	0.395439	5.51733e-07	6.25827	0.544304	0.418079	0.126225	0.0979772	1.00888	0.701299	0.529412	0.171887	0.0684312	1.16475	0.663717	0.512195	0.151522	0.0564522	1.24832	INTERGENIC	INTERGENIC	INTERGENIC	> 1 kb
2L_17552549_SNP	T	A	0.71875	0.552147	0.166603	0.0183794	1.73567	0.808511	0.459893	0.348618	5.84318e-07	6.23335	0.688312	0.538462	0.14985	0.110699	0.955855	0.7	0.6625	0.0375	0.62166	0.206447	INTERGENIC	INTERGENIC	INTERGENIC	> 1 kb
2L_17558148_SNP	C	A	0.526316	0.293413	0.232903	0.00230685	2.63698	0.580247	0.469613	0.110634	0.142938	0.844854	0.851351	0.454545	0.396806	5.54333e-06	5.25623	0.64539	0.67	0.0246099	0.727122	0.138393	INTERGENIC	INTERGENIC	INTERGENIC	> 1 kb
2L_17586050_SNP	A	G	0.558824	0.72549	0.166667	0.0318513	1.49687	0.38	0.714286	0.334286	3.49272e-06	5.45684	0.41791	0.589286	0.171375	0.0778378	1.10881	0.547826	0.518987	0.0288387	0.721776	0.141598	INTERGENIC	INTERGENIC	INTERGENIC	> 1 kb
2L_17587890_SNP	A	G	0.272727	0.503759	0.231032	0.00299428	2.52371	0.222222	0.581395	0.359173	3.14323e-06	5.50262	0.328571	0.507463	0.178891	0.0498917	1.30197	0.296	0.302083	0.00608333	0.930807	0.0311403	INTERGENIC	INTERGENIC	INTERGENIC	> 1 kb
2L_17611881_SNP	T	C	0.704082	0.39521	0.308872	2.00308e-05	4.6983	0.780488	0.437186	0.343302	2.36724e-06	5.62576	0.744444	0.461538	0.282906	0.0021002	2.67774	0.753968	0.622222	0.131746	0.0666748	1.17604	INTERGENIC	INTERGENIC	INTERGENIC	> 1 kb
2L_17642244_SNP	T	G	0.253521	0.450704	0.197183	0.0106465	1.97279	0.206522	0.552941	0.346419	1.29985e-06	5.88611	0.257143	0.456522	0.199379	0.039902	1.39901	0.286885	0.33871	0.0518244	0.513928	0.289098	INTERGENIC	INTERGENIC	INTERGENIC	> 1 kb
2L_17642253_SNP	G	A	0.292683	0.42069	0.128007	0.0851331	1.0699	0.231579	0.570621	0.339043	1.99764e-06	5.69948	0.257143	0.403846	0.146703	0.112033	0.950655	0.275	0.357143	0.0821429	0.287744	0.540994	INTERGENIC	INTERGENIC	INTERGENIC	> 1 kb
2L_17644637_SNP	G	C	0.388889	0.744565	0.355676	1.00859e-06	5.99629	0.592593	0.728972	0.136379	0.0363014	1.44008	0.637255	0.728814	0.0915587	0.269472	0.569487	0.614865	0.549451	0.0654143	0.379174	0.421161	INTERGENIC	INTERGENIC	INTERGENIC	> 1 kb
2L_17660999_SNP	T	C	0.0759494	0.395683	0.319734	1.77318e-06	5.75125	0.191489	0.331707	0.140218	0.0259234	1.58631	0.260274	0.393443	0.133169	0.129638	0.887267	0.207407	0.263736	0.0563289	0.385497	0.413979	FBgn0015609	CadN	SYNONYMOUS_CODING	0
2L_17664383_SNP	A	C	0.150685	0.315789	0.165105	0.014064	1.85189	0.22619	0.394872	0.168681	0.014051	1.85229	0.109589	0.575758	0.466169	9.11462e-06	5.04026	0.21374	0.183099	0.0306419	0.638317	0.194963	FBgn0015609	CadN	INTRON	0
2L_17672873_SNP	G	T	0.0945946	0.462585	0.36799	2.48309e-07	6.60501	0.317073	0.457317	0.140244	0.0592327	1.22744	0.226415	0.327273	0.100858	0.271662	0.565971	0.256757	0.271605	0.0148482	0.847969	0.0716198	FBgn0015609	CadN	INTRON	0
2L_17680553_SNP	G	C	0.150442	0.412791	0.262348	3.18956e-05	4.49627	0.116071	0.413793	0.297722	8.95743e-07	6.04782	0.0921053	0.327273	0.235167	0.00244232	2.6122	0.189542	0.219512	0.0299697	0.629578	0.20095	FBgn0015609	CadN	INTRON	0
2L_17693061_SNP	A	G	0.802817	0.368421	0.434396	6.42943e-08	7.19183	0.725	0.406897	0.318103	3.97231e-05	4.40096	0.692308	0.525	0.167308	0.107584	0.968252	0.712766	0.585366	0.1274	0.109591	0.960225	FBgn0015609	CadN	INTRON	0
2L_17693063_SNP	T	A	0.805556	0.376812	0.428744	6.86766e-08	7.16319	0.719512	0.407895	0.311617	4.59658e-05	4.33757	0.695652	0.534884	0.160768	0.11	0.958606	0.702128	0.602273	0.0998549	0.201991	0.694669	FBgn0015609	CadN	INTRON	0
2L_17693564_SNP	G	T	0.217949	0.57485	0.356902	2.25974e-06	5.64594	0.357143	0.540107	0.182964	0.0190832	1.71935	0.283951	0.5	0.216049	0.0173308	1.76118	0.33	0.405063	0.0750633	0.349192	0.456935	FBgn0015609	CadN	INTRON	0
2L_17693566_SNP	A	G	0.236842	0.6	0.363158	2.69478e-06	5.56948	0.382353	0.571429	0.189076	0.0175809	1.75496	0.358974	0.574074	0.2151	0.0237083	1.6251	0.340206	0.458333	0.118127	0.15808	0.801123	FBgn0015609	CadN	INTRON	0
2L_17694084_SNP	A	T	0.0789474	0.390411	0.311464	3.36048e-06	5.4736	0.228571	0.348315	0.119743	0.0939575	1.02707	0.177778	0.23913	0.0613527	0.437544	0.358978	0.192308	0.343284	0.150976	0.0472878	1.32525	FBgn0015609	CadN	INTRON	0
2L_17703867_SNP	T	G	0.576923	0.502994	0.0739291	0.336389	0.473158	0.755102	0.370787	0.384316	7.90032e-08	7.10236	0.688172	0.491525	0.196647	0.0270467	1.56789	0.690141	0.567308	0.122833	0.0840682	1.07537	FBgn0015609	CadN	INTRON	0	FBgn0262876	CG43231	UPSTREAM	814
2L_17703869_SNP	A	C	0.594595	0.508876	0.0857189	0.270137	0.568416	0.75	0.371429	0.378571	1.54263e-07	6.81174	0.684783	0.473684	0.211098	0.0193224	1.71394	0.697842	0.568627	0.129214	0.0706439	1.15093	FBgn0015609	CadN	INTRON	0	FBgn0262876	CG43231	UPSTREAM	812
2L_17703871_SNP	C	A	0.589744	0.508876	0.0808679	0.291474	0.535401	0.75	0.382022	0.367978	3.06837e-07	6.51309	0.659341	0.474576	0.184764	0.0399172	1.39884	0.715328	0.582524	0.132804	0.0607195	1.21667	FBgn0015609	CadN	INTRON	0	FBgn0262876	CG43231	UPSTREAM	810
2L_17703883_SNP	C	G	0.564103	0.524691	0.0394112	0.609432	0.215075	0.759036	0.360465	0.398571	1.09581e-07	6.96027	0.630952	0.474576	0.156376	0.0873885	1.05855	0.704348	0.594937	0.109411	0.157748	0.802037	FBgn0015609	CadN	INTRON	0	FBgn0262876	CG43231	UPSTREAM	798
2L_17703884_SNP	A	T	0.56962	0.52795	0.0416699	0.58781	0.230763	0.759036	0.356725	0.402311	8.62544e-08	7.06422	0.630952	0.474576	0.156376	0.0873885	1.05855	0.706897	0.5875	0.119397	0.122099	0.913286	FBgn0015609	CadN	INTRON	0	FBgn0262876	CG43231	UPSTREAM	797
2L_17711458_SNP	G	A	0.180556	0.444444	0.263889	0.000396848	3.40138	0.168675	0.492228	0.323553	3.95839e-06	5.40248	0.253165	0.530303	0.277138	0.00172212	2.76394	0.179487	0.298969	0.119482	0.0697871	1.15623	FBgn0015609	CadN	INTRON	0
2L_17719888_SNP	G	T	0.166667	0.507246	0.34058	2.42148e-06	5.61592	0.300971	0.461929	0.160958	0.0184825	1.73324	0.217391	0.292683	0.0752916	0.409614	0.387626	0.243243	0.295455	0.0522113	0.459985	0.337256	FBgn0015609	CadN	INTRON	0
2L_17722941_SNP	A	C	0.373333	0.497076	0.123743	0.108484	0.964636	0.2625	0.611702	0.349202	3.15631e-06	5.50082	0.363636	0.4	0.0363636	0.716151	0.144995	0.347368	0.341463	0.00590501	0.940503	0.0266397	FBgn0015609	CadN	INTRON	0
2L_17742666_SNP	T	A	0.240741	0.493333	0.252593	0.0025585	2.59201	0.141026	0.52	0.378974	1.50807e-07	6.82158	0.341772	0.368421	0.0266489	0.766614	0.115423	0.278689	0.311111	0.0324226	0.648354	0.188187	FBgn0015609	CadN	INTRON	0
2L_17742667_SNP	G	A	0.277778	0.506944	0.229167	0.00716547	2.14476	0.135135	0.523529	0.388394	1.216e-07	6.91507	0.364865	0.37037	0.00550551	0.952684	0.021051	0.269565	0.321429	0.0518634	0.47744	0.321082	FBgn0015609	CadN	INTRON	0
2L_17749092_SNP	C	T	0.654762	0.472973	0.181789	0.017166	1.76533	0.715909	0.320197	0.395712	5.7119e-08	7.24322	0.631579	0.538462	0.0931174	0.328383	0.48362	0.719101	0.603448	0.115653	0.18169	0.740668	FBgn0015609	CadN	INTRON	0
2L_17749100_SNP	G	A	0.651685	0.463576	0.188109	0.0122425	1.91213	0.709677	0.350467	0.35921	4.75576e-07	6.32278	0.68	0.527273	0.152727	0.102264	0.990277	0.707865	0.609375	0.0984902	0.244561	0.611613	FBgn0015609	CadN	INTRON	0
2L_17761373_SNP	A	T	0.315068	0.488	0.172932	0.0308517	1.51072	0.0882353	0.427711	0.339476	1.31698e-06	5.88042	0.290323	0.25	0.0403226	0.691533	0.160187	0.183908	0.306452	0.122544	0.11477	0.940173	FBgn0015609	CadN	INTRON	0
2L_17765748_SNP	C	T	0.146067	0.465839	0.319771	3.6274e-06	5.4404	0.255319	0.399083	0.143763	0.0311999	1.50585	0.135922	0.306122	0.1702	0.0286059	1.54354	0.130081	0.211864	0.0817831	0.139437	0.855621	FBgn0015609	CadN	INTRON	0
2L_17787957_SNP	G	A	0.387097	0.549383	0.162286	0.0490328	1.30951	0.186047	0.541667	0.35562	5.67009e-07	6.24641	0.175676	0.381579	0.205903	0.00985996	2.00612	0.222222	0.4	0.177778	0.0143995	1.84165	FBgn0262018	CadN2	UTR_3_PRIME	0
2L_17790746_SNP	A	G	0.830189	0.416667	0.413522	1.48691e-06	5.82772	0.680556	0.546053	0.134503	0.0835116	1.07825	0.75	0.576271	0.173729	0.0497904	1.30285	0.701031	0.585366	0.115665	0.145435	0.83733	FBgn0262018	CadN2	INTRON	0
2L_17791334_SNP	T	C	0.621951	0.517241	0.10471	0.162654	0.788735	0.782609	0.463054	0.319555	1.35511e-06	5.86802	0.647059	0.666667	0.0196078	0.81024	0.0913862	0.73913	0.663717	0.0754136	0.256554	0.590821	FBgn0262018	CadN2	INTRON	0
2L_17807019_SNP	A	T	0.178571	0.522059	0.343487	3.78594e-06	5.42183	0.402439	0.568966	0.166526	0.0278248	1.55557	0.422535	0.541667	0.119131	0.189195	0.723091	0.286713	0.489362	0.202648	0.00570406	2.24382	FBgn0262018	CadN2	INTRON	0
2L_17841954_SNP	C	A	0.631579	0.445122	0.186457	0.0163274	1.78708	0.755102	0.373418	0.381684	1.55759e-07	6.80755	0.633803	0.567568	0.0662352	0.528825	0.276688	0.675214	0.567901	0.107312	0.169114	0.771821	FBgn0262018	CadN2	INTRON	0
2L_17874964_SNP	A	C	0.261905	0.556962	0.295057	8.26501e-05	4.08276	0.204819	0.581395	0.376576	1.66053e-07	6.77975	0.270588	0.469388	0.1988	0.0327064	1.48537	0.247934	0.405063	0.157129	0.0374184	1.42692	FBgn0262018	CadN2	INTRON	0
2L_17890294_SNP	C	A	0.0943396	0.351852	0.257512	1.64092e-05	4.78491	0.137615	0.428571	0.290957	3.29068e-06	5.48271	0.255814	0.292308	0.0364937	0.647468	0.188782	0.149533	0.149533	0	1	0	INTERGENIC	INTERGENIC	INTERGENIC	> 1 kb
2L_17901242_SNP	A	G	0.782609	0.395973	0.386636	1.20418e-06	5.91931	0.666667	0.448087	0.218579	0.00215026	2.66751	0.689189	0.404762	0.284427	0.00547961	2.26125	0.754386	0.606557	0.147829	0.0679494	1.16781	INTERGENIC	INTERGENIC	INTERGENIC	> 1 kb
2L_17916050_SNP	C	A	0.306452	0.727273	0.420821	4.04334e-07	6.39326	0.445946	0.621302	0.175356	0.02452	1.61048	0.559322	0.689655	0.130333	0.257227	0.589684	0.702128	0.701754	0.000373274	0.996426	0.00155516	INTERGENIC	INTERGENIC	INTERGENIC	> 1 kb
2L_17935391_SNP	G	A	0.0961538	0.317881	0.221727	0.00183612	2.7361	0.0675676	0.420213	0.352645	1.04114e-07	6.98249	0.176471	0.28125	0.104779	0.269198	0.569927	0.153846	0.246575	0.0927292	0.17865	0.747996	INTERGENIC	INTERGENIC	INTERGENIC	> 1 kb
2L_17939653_SNP	T	G	0.294872	0.576687	0.281815	0.000240647	3.61862	0.177083	0.570681	0.393597	1.50726e-08	7.82181	0.318681	0.341463	0.0227821	0.809478	0.0917949	0.251748	0.337349	0.0856011	0.225847	0.646186	INTERGENIC	INTERGENIC	INTERGENIC	> 1 kb
2L_17942347_SNP	G	T	0.113924	0.430851	0.316927	2.64783e-06	5.57711	0.240964	0.325472	0.0845078	0.203607	0.691207	0.25	0.375	0.125	0.14489	0.838961	0.166667	0.266667	0.1	0.137164	0.862761	INTERGENIC	INTERGENIC	INTERGENIC	> 1 kb
2L_17942449_SNP	A	C	0.228916	0.59375	0.364834	1.18943e-06	5.92466	0.294872	0.525773	0.230901	0.00195555	2.70873	0.317647	0.482759	0.165112	0.0676249	1.16989	0.296875	0.447368	0.150493	0.0533645	1.27275	INTERGENIC	INTERGENIC	INTERGENIC	> 1 kb
2L_1795206_SNP	A	T	0.0985915	0.423313	0.324721	3.22193e-06	5.49188	0.278846	0.293785	0.0149392	0.816418	0.0880872	0.235294	0.4375	0.202206	0.0579727	1.23678	0.22807	0.276923	0.0488529	0.510186	0.292272	FBgn0045501	Gr22a	UPSTREAM	289
2L_17954105_SNP	A	C	0.369863	0.30719	0.0626735	0.404425	0.393162	0.623188	0.215054	0.408135	1.56125e-07	6.80653	0.333333	0.240741	0.0925926	0.289934	0.537701	0.387597	0.422535	0.0349383	0.66396	0.177858	INTERGENIC	INTERGENIC	INTERGENIC	> 1 kb
2L_17955964_SNP	C	G	0.26087	0.670659	0.409789	2.65516e-07	6.57591	-	-	-	-	-	0.3875	0.402985	0.0154851	0.860378	0.0653107	0.322314	0.411215	0.0889009	0.219894	0.657786	INTERGENIC	INTERGENIC	INTERGENIC	> 1 kb
2L_17958255_SNP	C	T	0.736364	0.825301	0.0889376	0.129556	0.887544	0.784314	0.881443	0.0971296	0.0653572	1.18471	0.705128	0.833333	0.128205	0.0775771	1.11027	0.546154	0.858491	0.312337	4.38448e-06	5.35808	INTERGENIC	INTERGENIC	INTERGENIC	> 1 kb
2L_17984034_SNP	G	A	0.325843	0.564972	0.239129	0.00114487	2.94124	0.242424	0.57672	0.334295	1.93124e-06	5.71416	0.390244	0.508197	0.117953	0.195707	0.708394	0.297521	0.43299	0.135469	0.066887	1.17466	INTERGENIC	INTERGENIC	INTERGENIC	> 1 kb
2L_17990124_SNP	G	A	0.0813953	0.414201	0.332806	2.83773e-07	6.54703	0.171717	0.301802	0.130085	0.0288516	1.53983	0.2125	0.28	0.0675	0.418475	0.378331	0.158537	0.22549	0.0669536	0.239692	0.620347	FBgn0051742	CG31742	UPSTREAM	294
2L_18107952_SNP	T	G	0.157895	0.453125	0.29523	3.28315e-06	5.48371	0.258333	0.372727	0.114394	0.0656324	1.18288	0.172414	0.3125	0.140086	0.0681731	1.16639	0.224359	0.348624	0.124265	0.0554063	1.25644	INTERGENIC	INTERGENIC	INTERGENIC	> 1 kb
2L_18121323_SNP	C	A	0.273684	0.61326	0.339575	2.46394e-06	5.60837	0.368421	0.558824	0.190402	0.00439973	2.35657	0.396226	0.426667	0.0304403	0.710473	0.148452	0.308725	0.473214	0.164489	0.0189584	1.7222	FBgn0032666	CG5758	INTRON	0
2L_18129489_SNP	A	G	0.125	0.189189	0.0641892	0.236172	0.626772	0.247423	0.18894	0.0584826	0.315699	0.500727	0.404494	0.0705882	0.333906	2.748e-06	5.56098	0.3125	0.133929	0.178571	0.00299452	2.52367	FBgn0001301	kel	UTR_3_PRIME	0	FBgn0032666	CG5758	UTR_3_PRIME	0
2L_18158955_SNP	C	T	0.732143	0.471831	0.260312	0.00210126	2.67752	0.755102	0.413174	0.341928	1.88311e-06	5.72512	0.615385	0.574468	0.0409165	0.696008	0.157386	0.6	0.714286	0.114286	0.176861	0.752369	FBgn0032671	CG7200	UPSTREAM	269
2L_18205980_SNP	C	T	0.275	0.649007	0.374007	1.36468e-06	5.86497	0.4375	0.536585	0.0990854	0.185112	0.732565	0.366667	0.553571	0.186905	0.0592568	1.22726	0.342105	0.475	0.132895	0.0814672	1.08902	FBgn0261804	CG42750	INTRON	0
2L_18210842_SNP	T	C	0.493671	0.62963	0.135959	0.0704891	1.15188	0.25	0.58547	0.33547	1.64552e-06	5.7837	0.421053	0.494253	0.0732002	0.393519	0.405034	0.310345	0.445946	0.135601	0.0793911	1.10023	FBgn0261804	CG42750	NON_SYNONYMOUS_CODING	0
2L_18211310_SNP	T	C	0.353982	0.692708	0.338726	8.98576e-07	6.04645	0.338028	0.576132	0.238104	0.000169754	3.77018	0.278195	0.516949	0.238754	0.000759794	3.1193	0.269841	0.440559	0.170718	0.00666035	2.1765	FBgn0261804	CG42750	INTRON	0
2L_18228863_SNP	T	C	0.225	0.604167	0.379167	8.5367e-07	6.06871	0.352381	0.557576	0.205195	0.00407794	2.38956	0.233333	0.454545	0.221212	0.0196551	1.70652	0.274336	0.415584	0.141248	0.0697012	1.15676	FBgn0261804	CG42750	INTRON	0
2L_18238633_SNP	A	T	0.459459	0.59854	0.139081	0.0828742	1.08158	0.27381	0.650273	0.376464	4.44745e-07	6.35189	0.346154	0.589286	0.243132	0.00684922	2.16436	0.316239	0.442308	0.126068	0.0877822	1.05659	FBgn0261804	CG42750	INTRON	0
2L_18268267_SNP	C	A	0.161765	0.160428	0.0013369	0.98167	0.00803457	0.147059	0.128889	0.0181699	0.704131	0.152347	0.423077	0.0632911	0.359786	1.557e-06	5.80771	0.302158	0.193548	0.10861	0.0967989	1.01413	FBgn0261804	CG42750	INTRON	0
2L_18283254_SNP	C	G	0.164835	0.491803	0.326968	1.99781e-06	5.69945	0.259615	0.401015	0.1414	0.0321577	1.49272	0.147727	0.377778	0.230051	0.00161392	2.79212	0.170588	0.247706	0.0771182	0.180598	0.743287	INTERGENIC	INTERGENIC	INTERGENIC	> 1 kb
2L_18347525_SNP	C	T	0.864198	0.72093	0.143267	0.0202445	1.69369	0.892473	0.59596	0.296514	2.45451e-06	5.61003	-	-	-	-	-	0.782609	0.705263	0.0773455	0.254851	0.593713	FBgn0000636	Fas3	INTRON	0
2L_18348622_SNP	C	G	0.0833333	0.368421	0.285088	1.06384e-06	5.97312	0.165217	0.349593	0.184376	0.00155409	2.80852	0.252336	0.307692	0.0553559	0.454466	0.342499	0.130435	0.260417	0.129982	0.0258166	1.5881	FBgn0000636	Fas3	INTRON	0
2L_18374561_SNP	C	T	0.0823529	0.397516	0.315163	1.12247e-06	5.94983	0.21875	0.32906	0.11031	0.0779412	1.10823	0.183099	0.15	0.0330986	0.672214	0.172493	0.203252	0.322581	0.119329	0.0794267	1.10003	FBgn0000636	Fas3	INTRON	0
2L_18386664_SNP	T	A	0.110092	0.388601	0.278509	3.70717e-06	5.43096	0.173077	0.311404	0.138327	0.0191703	1.71737	0.182927	0.28169	0.0987633	0.186059	0.730349	0.22973	0.190909	0.0388206	0.509425	0.29292	FBgn0000636	Fas3	INTRON	0
2L_18386687_SNP	T	C	0.0816327	0.4	0.318367	2.36918e-07	6.6254	0.194175	0.296651	0.102476	0.0880845	1.0551	0.139241	0.277778	0.138537	0.0548579	1.26076	0.218978	0.23301	0.0140316	0.821085	0.085612	FBgn0000636	Fas3	INTRON	0
2L_18427384_SNP	G	C	0.818182	0.567376	0.250806	0.00098884	3.00487	0.892857	0.57554	0.317318	3.70819e-06	5.43084	0.763889	0.68	0.0838889	0.34239	0.465479	0.815789	0.821429	0.0056391	0.927234	0.0328108	INTERGENIC	INTERGENIC	INTERGENIC	> 1 kb
2L_18431164_SNP	T	C	0.169014	0.369048	0.200034	0.00436136	2.36038	0.0963855	0.397059	0.300673	2.50719e-06	5.60081	0.253333	0.372881	0.119548	0.169948	0.769685	0.137931	0.266667	0.128736	0.0509434	1.29291	INTERGENIC	INTERGENIC	INTERGENIC	> 1 kb
2L_18433074_SNP	T	C	0.39759	0.234177	0.163413	0.0214983	1.6676	0.574713	0.221739	0.352974	5.89951e-07	6.22918	0.247706	0.304348	0.0566414	0.454248	0.342707	0.300752	0.31068	0.00992773	0.885077	0.0530189	INTERGENIC	INTERGENIC	INTERGENIC	> 1 kb
2L_18453533_SNP	C	T	0.0930233	0.39267	0.299647	2.29009e-06	5.64015	0.190476	0.42	0.229524	0.000361035	3.44245	0.222222	0.368421	0.146199	0.0610332	1.21443	0.16763	0.145455	0.0221755	0.665069	0.177134	FBgn0032679	bsf	SYNONYMOUS_CODING	0
2L_18465479_SNP	G	A	0.54023	0.883562	0.343332	6.98097e-07	6.15608	0.670455	0.73301	0.0625552	0.34789	0.458558	0.613636	0.736842	0.123206	0.153061	0.815136	0.641892	0.768519	0.126627	0.0554007	1.25649	FBgn0263049	let-7-C	INTRON	0
2L_18483017_SNP	A	C	0.798077	0.483092	0.314985	2.50846e-06	5.60059	0.72449	0.479638	0.244852	0.000368855	3.43314	0.686869	0.616438	0.0704303	0.383717	0.415989	0.772059	0.631068	0.140991	0.0380335	1.41983	FBgn0032681	CG10283	INTRON	0
2L_18506585_SNP	C	T	0.360294	0.200873	0.159421	0.0060667	2.21705	0.53125	0.190265	0.340985	6.36304e-08	7.19634	0.390476	0.366667	0.0238095	0.759152	0.119671	0.318182	0.265306	0.0528757	0.420886	0.375835	INTERGENIC	INTERGENIC	INTERGENIC	> 1 kb
2L_18556487_SNP	C	T	0.0808081	0.42132	0.340512	3.23443e-08	7.4902	0.281553	0.364	0.0824466	0.197315	0.70484	0.185185	0.262295	0.0771099	0.290595	0.536712	0.183824	0.267241	0.0834178	0.168138	0.774335	FBgn0085370	Pde11	INTRON	0
2L_18595937_SNP	C	T	0.439394	0.2	0.239394	0.00146546	2.83402	0.282353	0.207254	0.0750991	0.238394	0.622704	0.324324	0.166667	0.157658	0.0418465	1.37834	0.422018	0.117647	0.304371	9.49806e-06	5.02236	FBgn0003270	amos	DOWNSTREAM	110	FBgn0032688	CG15160	DOWNSTREAM	506
2L_18624086_SNP	T	G	0.444444	0.300493	0.143952	0.0460257	1.337	0.57	0.235	0.335	1.36298e-06	5.86551	0.4	0.314815	0.0851852	0.331601	0.479384	0.406504	0.326316	0.0801883	0.279229	0.55404	FBgn0032694	MESR3	INTRON	0
2L_18627544_SNP	A	T	0.337662	0.545455	0.207792	0.00696686	2.15696	0.268041	0.62	0.351959	6.67271e-07	6.1757	0.253521	0.507463	0.253942	0.00456556	2.34051	0.290598	0.255556	0.0350427	0.616458	0.210097	FBgn0032694	MESR3	INTRON	0
2L_18627565_SNP	T	A	0.341176	0.5	0.158824	0.0322634	1.49129	0.254902	0.607477	0.352575	3.37467e-07	6.47177	0.269231	0.449275	0.180045	0.0368344	1.43375	0.316239	0.267327	0.0489126	0.482258	0.31672	FBgn0032694	MESR3	INTRON	0
2L_18628442_SNP	A	G	0.813725	0.47541	0.338316	6.87806e-07	6.16253	0.637255	0.550239	0.0870157	0.205552	0.687079	0.680412	0.621951	0.0584612	0.459523	0.337692	0.834483	0.649123	0.18536	0.0032185	2.49235	FBgn0032694	MESR3	INTRON	0
2L_18658394_SNP	A	T	0.117647	0.423313	0.305666	1.98088e-06	5.70314	0.213483	0.390625	0.177142	0.00842403	2.07448	0.108108	0.235294	0.127186	0.0642573	1.19208	0.164179	0.222222	0.0580431	0.31852	0.496863	FBgn0032694	MESR3	INTRON	0
2L_18667406_SNP	G	A	0.626168	0.466292	0.159876	0.0230397	1.63752	0.764151	0.420814	0.343336	3.88282e-07	6.41085	0.653846	0.597015	0.0568312	0.494508	0.305827	0.679739	0.615385	0.0643539	0.369423	0.432476	FBgn0263079	CG43338	SYNONYMOUS_CODING	0	FBgn0086200	CG42490	DOWNSTREAM	543
2L_18673557_SNP	T	G	0.287879	0.472826	0.184947	0.0045298	2.34392	0.193277	0.524	0.330723	1.72115e-07	6.76418	0.322917	0.486111	0.163194	0.0520945	1.28321	0.306569	0.285714	0.0208551	0.757158	0.120814	FBgn0261349	Mst36Fb	NON_SYNONYMOUS_CODING	0	FBgn0263078	CG43339	UPSTREAM	272
2L_18673619_SNP	C	G	0.221239	0.52514	0.303901	6.57305e-06	5.18223	0.225225	0.590308	0.365083	4.38204e-08	7.35832	0.280899	0.521127	0.240228	0.00487878	2.31169	0.281879	0.330189	0.0483095	0.470975	0.327002	FBgn0261349	Mst36Fb	NON_SYNONYMOUS_CODING	0	FBgn0263078	CG43339	UPSTREAM	334
2L_18676796_SNP	A	T	0.251852	0.55665	0.304798	2.38758e-06	5.62204	0.346154	0.537037	0.190883	0.00349278	2.45683	0.213115	0.340659	0.127545	0.0668242	1.17507	0.309278	0.375	0.0657216	0.308291	0.51104	FBgn0086681	Mst36Fa	NON_SYNONYMOUS_CODING	0	FBgn0086909	CG31751	UPSTREAM	407
2L_18676857_SNP	A	G	0.243421	0.562189	0.318768	4.38449e-07	6.35808	0.362745	0.535865	0.17312	0.0116243	1.93463	0.261261	0.373494	0.112233	0.135242	0.86889	0.293478	0.338983	0.0455048	0.476686	0.321767	FBgn0086681	Mst36Fa	NON_SYNONYMOUS_CODING	0	FBgn0086909	CG31751	UPSTREAM	346
2L_18676884_SNP	C	T	0.238462	0.579186	0.340724	1.2781e-07	6.89343	0.371134	0.522321	0.151187	0.0305696	1.51471	0.294737	0.38806	0.0933229	0.259395	0.586038	0.264151	0.348214	0.0840633	0.199596	0.699848	FBgn0086681	Mst36Fa	NON_SYNONYMOUS_CODING	0	FBgn0086909	CG31751	UPSTREAM	319
2L_18678793_SNP	T	G	0.122449	0.422886	0.300437	2.04253e-06	5.68983	0.179245	0.365854	0.186608	0.00206106	2.68591	0.153226	0.41791	0.264685	0.000460708	3.33657	0.160584	0.223404	0.0628203	0.292289	0.534188	FBgn0086909	CG31751	INTRON	0	FBgn0015553	tos	DOWNSTREAM	838
2L_18679936_SNP	C	T	0.518519	0.219048	0.299471	2.16905e-06	5.66373	-	-	-	-	-	0.421053	0.235955	0.185098	0.012698	1.89626	0.325301	0.449612	0.124311	0.0625737	1.20361	FBgn0086909	CG31751	INTRON	0	FBgn0015553	tos	SYNONYMOUS_CODING	0
2L_18755895_SNP	G	A	0.693694	0.341969	0.351725	3.75023e-07	6.42594	0.577982	0.344633	0.233349	0.000885342	3.05289	0.55814	0.519481	0.038659	0.652243	0.185591	0.693333	0.525773	0.16756	0.0205083	1.68807	INTERGENIC	INTERGENIC	INTERGENIC	> 1 kb
2L_18756905_SNP	T	G	0.265957	0.380711	0.114753	0.0882743	1.05417	0.142857	0.451754	0.308897	1.37571e-06	5.86147	0.182796	0.338983	0.156187	0.0491976	1.30806	0.170068	0.3625	0.192432	0.00522816	2.28165	INTERGENIC	INTERGENIC	INTERGENIC	> 1 kb
2L_18756912_SNP	T	C	0.244681	0.393939	0.149259	0.0260261	1.58459	0.117647	0.448889	0.331242	1.16616e-07	6.93324	0.16	0.327586	0.167586	0.0297274	1.52684	0.165563	0.33	0.164437	0.00959087	2.01814	INTERGENIC	INTERGENIC	INTERGENIC	> 1 kb
2L_18757795_SNP	C	G	0.25	0.573333	0.323333	8.32859e-07	6.07943	-	-	-	-	-	0.255556	0.330189	0.0746331	0.304844	0.515922	0.320652	0.368421	0.0477689	0.440918	0.355642	INTERGENIC	INTERGENIC	INTERGENIC	> 1 kb
2L_18774481_SNP	T	C	0.443038	0.694444	0.251406	0.00121058	2.91701	0.342466	0.747059	0.404593	2.19536e-07	6.65849	0.571429	0.54902	0.022409	0.826585	0.0827125	0.546154	0.481928	0.0642261	0.413943	0.38306	FBgn0045852	ham	INTRON	0	FBgn0264348	CR43804	UPSTREAM	644
2L_18781462_SNP	C	T	0.395833	0.549223	0.153389	0.0322928	1.49089	0.225806	0.582474	0.356668	4.99186e-07	6.30174	0.38961	0.491525	0.101915	0.272074	0.565313	0.342466	0.44	0.0975342	0.207886	0.682174	FBgn0045852	ham	INTRON	0
2L_18781677_SNP	G	A	0.3	0.527273	0.227273	0.000963773	3.01603	0.235849	0.604255	0.368406	4.76405e-08	7.32202	0.484211	0.473684	0.0105263	0.900987	0.0452813	0.276119	0.434783	0.158663	0.0182179	1.7395	FBgn0045852	ham	INTRON	0
2L_18808619_SNP	T	A	0.688889	0.446328	0.242561	0.000903075	3.04428	0.834951	0.48731	0.347642	1.77362e-07	6.75114	0.761194	0.566667	0.194527	0.0313314	1.50402	0.761194	0.685393	0.0758008	0.271054	0.566945	INTERGENIC	INTERGENIC	INTERGENIC	> 1 kb
2L_18808639_SNP	C	G	0.670588	0.448864	0.221725	0.00287128	2.54192	0.795918	0.478723	0.317195	4.11764e-06	5.38535	0.714286	0.583333	0.130952	0.147943	0.829907	0.754098	0.674419	0.0796798	0.262962	0.580107	INTERGENIC	INTERGENIC	INTERGENIC	> 1 kb
2L_18808642_SNP	T	A	0.670588	0.458564	0.212025	0.00417934	2.37889	0.776699	0.458333	0.318366	3.45451e-06	5.46161	0.708333	0.564516	0.143817	0.11011	0.958173	0.744	0.662921	0.0810787	0.254165	0.594884	INTERGENIC	INTERGENIC	INTERGENIC	> 1 kb
2L_18808656_SNP	A	T	0.319588	0.52973	0.210142	0.00313818	2.50332	0.229358	0.557895	0.328537	1.41141e-06	5.85035	0.282051	0.460317	0.178266	0.0444101	1.35252	0.25	0.347826	0.0978261	0.164945	0.78266	INTERGENIC	INTERGENIC	INTERGENIC	> 1 kb
2L_18831501_SNP	A	T	0.11236	0.35	0.23764	0.000134282	3.87198	0.0808081	0.371859	0.291051	9.45149e-07	6.0245	0.247059	0.225	0.0220588	0.761386	0.118395	0.177632	0.245283	0.0676514	0.253078	0.596745	FBgn0015808	ScpX	INTRON	0	FBgn0032715	CG17597	UPSTREAM	848
2L_18848226_SNP	T	G	0.261364	0.595855	0.334491	4.12787e-06	5.38427	0.397849	0.545918	0.148069	0.0399854	1.3981	0.384615	0.586667	0.202051	0.021997	1.65764	0.265734	0.303371	0.0376365	0.584173	0.233458	FBgn0032719	CG17321	INTRON	0
2L_18878983_SNP	A	G	0.278689	0.607595	0.328906	6.99073e-05	4.15548	0.21875	0.540284	0.321534	3.05521e-06	5.51496	0.3	0.491228	0.191228	0.057959	1.23688	0.281818	0.442623	0.160805	0.0553409	1.25695	FBgn0003896	tup	INTRON	0
2L_18888688_SNP	G	A	0.104651	0.41573	0.311079	1.99635e-06	5.69976	-	-	-	-	-	0.2	0.28866	0.0886598	0.182943	0.737684	0.155844	0.209091	0.0532468	0.336602	0.472883	INTERGENIC	INTERGENIC	INTERGENIC	> 1 kb
2L_18896775_SNP	C	A	0.765625	0.396341	0.369284	4.68318e-06	5.32946	0.476923	0.462687	0.0142365	0.85784	0.0665937	0.632353	0.432432	0.199921	0.0279213	1.55406	0.780702	0.5125	0.268202	0.000537168	3.26989	INTERGENIC	INTERGENIC	INTERGENIC	> 1 kb
2L_18914656_SNP	C	T	0.105263	0.446237	0.340973	3.51098e-08	7.45457	0.254902	0.344681	0.0897789	0.155789	0.807464	0.269231	0.367816	0.0985853	0.190355	0.720437	0.166667	0.317757	0.15109	0.0156494	1.8055	INTERGENIC	INTERGENIC	INTERGENIC	> 1 kb
2L_18918915_SNP	A	T	0.0833333	0.374269	0.290936	4.39771e-06	5.35677	0.170455	0.309645	0.13919	0.0260382	1.58439	0.197531	0.261538	0.0640076	0.400174	0.397751	0.206612	0.140625	0.0659866	0.305392	0.515142	FBgn0032723	ssp3	INTRON	0
2L_18922930_SNP	T	C	0.641026	0.3125	0.328526	2.10131e-06	5.67751	0.672566	0.380342	0.292224	1.37698e-05	4.86107	0.707071	0.493151	0.21392	0.0100765	1.99669	0.617647	0.603774	0.0138735	0.847141	0.0720442	FBgn0032723	ssp3	INTRON	0
2L_18926521_SNP	T	C	0.219512	0.573034	0.353522	1.7076e-06	5.76761	0.28	0.479769	0.199769	0.00430074	2.36646	0.304348	0.608696	0.304348	0.000918486	3.03693	0.304	0.333333	0.0293333	0.685169	0.164202	FBgn0032723	ssp3	INTRON	0
2L_18931307_SNP	C	G	0.556604	0.277457	0.279147	6.83492e-05	4.16527	0.577982	0.25	0.327982	2.91291e-06	5.53567	0.371429	0.38806	0.0166311	0.841724	0.0748304	0.410256	0.340206	0.0700502	0.326252	0.486447	FBgn0032723	ssp3	INTRON	0
2L_18934525_SNP	C	T	0.196078	0.518987	0.322909	3.57566e-06	5.44664	0.306818	0.532609	0.225791	0.00194297	2.71153	0.264368	0.434211	0.169843	0.0385587	1.41388	0.246269	0.322917	0.076648	0.261426	0.582652	FBgn0032723	ssp3	INTRON	0
2L_18942011_SNP	A	G	0.263636	0.586735	0.323098	2.38775e-06	5.62201	0.324786	0.555066	0.23028	0.000535286	3.27141	0.257732	0.43617	0.178438	0.0199549	1.69995	0.222892	0.425926	0.203034	0.0023255	2.63348	FBgn0032723	ssp3	SYNONYMOUS_CODING	0
2L_18946681_SNP	C	G	0.2	0.573333	0.373333	8.94286e-09	8.04852	0.330709	0.497992	0.167283	0.00897599	2.04692	0.292453	0.47191	0.179457	0.0211628	1.67443	0.313609	0.283333	0.0302761	0.63345	0.198287	FBgn0262095	CG42848	UTR_5_PRIME	0
2L_18946801_SNP	A	T	0.232323	0.558824	0.3265	2.34475e-06	5.6299	0.273504	0.52	0.246496	0.000215866	3.66582	0.205882	0.4125	0.206618	0.00681826	2.16633	0.266667	0.333333	0.0666667	0.301157	0.521208	FBgn0262095	CG42848	SYNONYMOUS_CODING	0
2L_18947607_SNP	A	G	0.252427	0.594737	0.34231	9.4873e-07	6.02286	0.301887	0.512712	0.210825	0.00168817	2.77258	0.373626	0.361111	0.0125153	0.880615	0.0552137	0.265896	0.275862	0.00996612	0.880562	0.05524	FBgn0262095	CG42848	DOWNSTREAM	519
2L_18948173_SNP	A	G	0.689655	0.478873	0.210782	0.0033025	2.48116	0.752212	0.443478	0.308734	3.04809e-06	5.51597	0.605263	0.534884	0.0703794	0.37239	0.429002	0.751479	0.590164	0.161315	0.013027	1.88516	FBgn0032724	CG10428	UPSTREAM	724
2L_18948187_SNP	G	A	0.402299	0.212121	0.190178	0.00497772	2.30297	0.5	0.20354	0.29646	4.17828e-06	5.379	0.272727	0.345679	0.0729517	0.340701	0.467627	0.374233	0.302521	0.0717121	0.278239	0.555582	FBgn0032724	CG10428	UPSTREAM	710
2L_18955631_SNP	A	T	0.3	0.545455	0.245455	0.000847007	3.07211	0.202128	0.533981	0.331853	1.53411e-06	5.81414	0.282609	0.378378	0.0957697	0.234937	0.629049	0.208955	0.336538	0.127583	0.0538643	1.2687	FBgn0032727	CG10623	UTR_3_PRIME	0
2L_18956241_SNP	C	T	0.222222	0.5	0.277778	0.000179991	3.74475	0.290909	0.603687	0.312778	4.22014e-06	5.37467	0.225352	0.371429	0.146076	0.0805204	1.09409	0.301282	0.326531	0.0252486	0.711337	0.147925	FBgn0032727	CG10623	SYNONYMOUS_CODING	0
2L_18960589_SNP	A	T	0.225225	0.546392	0.321167	1.87926e-06	5.72601	0.299145	0.550218	0.251073	0.0001476	3.83091	0.340206	0.358974	0.0187682	0.814462	0.0891294	0.255172	0.311321	0.0561483	0.393529	0.405024	FBgn0015772	Nak	DOWNSTREAM	522
2L_18969422_SNP	C	T	0.267857	0.607843	0.339986	5.91682e-07	6.22791	0.286885	0.491803	0.204918	0.00139536	2.85531	0.266667	0.352113	0.085446	0.28743	0.541468	0.308725	0.394958	0.0862332	0.202941	0.69263	FBgn0032728	Tango6	NON_SYNONYMOUS_CODING	0	FBgn0015772	Nak	UPSTREAM	701
2L_18975880_SNP	C	T	0.210526	0.545455	0.334928	2.1048e-06	5.67679	0.277778	0.545894	0.268116	0.000166914	3.77751	0.315068	0.481013	0.165944	0.0555602	1.25524	0.278571	0.393617	0.115046	0.106612	0.972193	FBgn0032730	CG10431	SYNONYMOUS_CODING	0
2L_18980906_SNP	A	G	0.818182	0.435897	0.382284	1.99862e-07	6.69927	0.663158	0.489247	0.173911	0.0149242	1.82611	-	-	-	-	-	0.769912	0.540816	0.229095	0.00188254	2.72526	FBgn0032731	CG10641	INTRON	0
2L_18981155_SNP	C	G	0.51	0.171429	0.338571	6.92532e-07	6.15956	0.413462	0.218605	0.194857	0.00253222	2.5965	0.387097	0.269663	0.117434	0.127976	0.892873	0.346667	0.339623	0.00704403	0.918645	0.0368524	FBgn0032731	CG10641	INTRON	0
2L_18981163_SNP	A	G	0.508772	0.183333	0.325439	8.61752e-07	6.06462	0.455285	0.208511	0.246774	7.0525e-05	4.15166	0.40566	0.281553	0.124107	0.0925956	1.03341	0.339506	0.317073	0.022433	0.730967	0.136102	FBgn0032731	CG10641	INTRON	0
2L_18981875_SNP	C	T	0.225806	0.569697	0.343891	1.96144e-06	5.70743	0.313953	0.430303	0.11635	0.11004	0.958448	0.256757	0.409836	0.153079	0.0821904	1.08518	0.213675	0.340659	0.126984	0.0701156	1.15419	FBgn0032731	CG10641	INTRON	0
2L_18982185_SNP	A	C	0.283582	0.533742	0.25016	0.00161987	2.79052	0.212121	0.551282	0.339161	5.28481e-07	6.27697	0.318681	0.451613	0.132932	0.127448	0.894668	0.238462	0.305882	0.0674208	0.332732	0.477906	FBgn0032731	CG10641	INTRON	0
2L_18982306_SNP	C	A	0.280488	0.571429	0.290941	9.38246e-05	4.02768	0.218391	0.546798	0.328407	3.8963e-06	5.40935	0.253012	0.528302	0.27529	0.00290837	2.53635	0.217742	0.360465	0.142723	0.0451269	1.34556	FBgn0032731	CG10641	INTRON	0
2L_18982355_SNP	T	C	0.277778	0.628571	0.350794	1.84275e-06	5.73453	0.247423	0.534562	0.28714	3.05329e-05	4.51523	0.27957	0.462963	0.183393	0.0403238	1.39444	0.235714	0.355769	0.120055	0.0745232	1.12771	FBgn0032731	CG10641	INTRON	0
2L_18982370_SNP	T	A	0.228916	0.612717	0.383801	2.6706e-07	6.57339	0.284314	0.52381	0.239496	0.000418017	3.37881	0.23	0.396226	0.166226	0.051456	1.28856	0.241379	0.315789	0.0744102	0.267668	0.572403	FBgn0032731	CG10641	INTRON	0
2L_18990210_SNP	T	C	0.639535	0.505208	0.134327	0.0661528	1.17945	0.740741	0.419214	0.321527	1.81272e-06	5.74167	0.662162	0.459016	0.203146	0.0284694	1.54562	0.777778	0.566667	0.211111	0.00372917	2.42839	FBgn0032733	CG15170	SYNONYMOUS_CODING	0	FBgn0032734	CG15169	UPSTREAM	847
2L_18993341_SNP	A	T	0.292135	0.596386	0.304251	4.05956e-05	4.39152	0.273684	0.625698	0.352014	1.11619e-06	5.95226	0.305882	0.614035	0.308153	0.000843709	3.07381	0.255639	0.339806	0.0841667	0.216971	0.663599	FBgn0046302	CG10650	DOWNSTREAM	276	FBgn0032734	CG15169	DOWNSTREAM	932
2L_18993869_SNP	A	G	0.2	0.554878	0.354878	1.28681e-06	5.89049	0.284091	0.517949	0.233858	0.00113467	2.94513	0.340659	0.535211	0.194552	0.0237448	1.62443	0.24183	0.409639	0.167808	0.019721	1.70507	FBgn0046302	CG10650	NON_SYNONYMOUS_CODING	0
2L_18994197_SNP	A	C	0.618557	0.472826	0.145731	0.0421389	1.37532	0.760417	0.420354	0.340063	9.14167e-07	6.03897	0.670732	0.619718	0.0510134	0.546597	0.262333	0.782313	0.548387	0.233926	0.000963753	3.01603	FBgn0046302	CG10650	NON_SYNONYMOUS_CODING	0
2L_18994198_SNP	T	A	0.62	0.478723	0.141277	0.0463787	1.33368	0.768421	0.426087	0.342334	7.37558e-07	6.1322	0.670588	0.625	0.0455882	0.585668	0.232348	0.78	0.552083	0.227917	0.00114607	2.94079	FBgn0046302	CG10650	NON_SYNONYMOUS_CODING	0
2L_18994904_SNP	G	T	0.77	0.43	0.34	9.22553e-07	6.03501	0.754545	0.511521	0.243025	0.000226618	3.64471	0.574468	0.558824	0.0156446	0.856181	0.0674344	0.747059	0.538462	0.208597	0.00324508	2.48877	FBgn0046302	CG10650	NON_SYNONYMOUS_CODING	0
2L_18997670_SNP	T	A	0.25641	0.544601	0.288191	1.33307e-05	4.87515	0.289017	0.579399	0.290382	1.82372e-06	5.73904	0.27027	0.402439	0.132169	0.0839644	1.0759	0.339535	0.417808	0.0782733	0.209028	0.679796	FBgn0051792	CG31792	INTRON	0
2L_19001072_SNP	A	C	0.357143	0.467662	0.110519	0.0934405	1.02946	0.242991	0.54878	0.30579	4.05952e-06	5.39153	0.370968	0.431034	0.0600667	0.481421	0.317475	0.29697	0.366972	0.0700028	0.296022	0.528675	FBgn0051792	CG31792	INTRON	0
2L_19001409_SNP	C	A	0.796296	0.820388	0.0240921	0.657959	0.181801	0.752212	0.814815	0.0626024	0.263491	0.579235	0.533333	0.88764	0.354307	5.54467e-06	5.25612	0.738562	0.79798	0.0594177	0.338391	0.470581	FBgn0051792	CG31792	INTRON	0
2L_19011809_SNP	A	T	0.247619	0.569231	0.321612	3.05159e-06	5.51547	0.322314	0.547718	0.225404	0.000570155	3.24401	0.227723	0.385542	0.157819	0.0370734	1.43094	0.288732	0.422764	0.134032	0.048701	1.31246	FBgn0028569	robl37BC	DOWNSTREAM	277
2L_19018295_SNP	C	A	0.233333	0.546875	0.313542	2.3508e-06	5.62878	0.333333	0.508547	0.175214	0.00824482	2.08382	0.264151	0.517647	0.253496	0.00132907	2.87645	0.221622	0.424779	0.203157	0.0017459	2.75798	INTERGENIC	INTERGENIC	INTERGENIC	> 1 kb
2L_19019165_SNP	A	C	0.25	0.602041	0.352041	6.696e-07	6.17418	0.284314	0.524793	0.24048	0.000370009	3.43179	0.307692	0.424528	0.116836	0.117838	0.928713	0.277778	0.366013	0.0882353	0.164756	0.783158	FBgn0265073	CR44184	DOWNSTREAM	231
2L_19025824_SNP	G	A	0.153846	0.558282	0.404436	1.3589e-08	7.86681	0.266667	0.54717	0.280503	2.13812e-05	4.66997	0.337838	0.411765	0.0739269	0.380127	0.420071	0.265734	0.336134	0.0704002	0.282492	0.548994	INTERGENIC	INTERGENIC	INTERGENIC	> 1 kb
2L_19025874_SNP	T	A	0.309524	0.573864	0.26434	0.000397204	3.40099	0.355372	0.660714	0.305342	4.49535e-06	5.34724	0.39759	0.488372	0.0907817	0.280489	0.552085	0.331288	0.375	0.0437117	0.506422	0.295487	INTERGENIC	INTERGENIC	INTERGENIC	> 1 kb
2L_19036685_SNP	G	A	0.232877	0.602339	0.369462	1.73815e-06	5.75991	0.295775	0.539683	0.243908	0.00153669	2.81341	0.289855	0.376623	0.0867683	0.30707	0.512763	0.358779	0.481928	0.123149	0.112283	0.949684	FBgn0086442	mib2	INTRON	0
2L_19037172_SNP	C	G	0.262136	0.60479	0.342654	1.53714e-06	5.81329	0.350365	0.565401	0.215036	0.000784673	3.10531	0.385321	0.465116	0.0797952	0.314981	0.501716	0.324841	0.408696	0.0838549	0.219306	0.658949	FBgn0086442	mib2	INTRON	0
2L_19041008_SNP	A	T	0.299065	0.466667	0.167601	0.0134813	1.87027	0.229167	0.617778	0.388611	2.39514e-08	7.62067	0.397059	0.365854	0.0312052	0.719086	0.143219	0.263158	0.409091	0.145933	0.0286833	1.54237	FBgn0086442	mib2	SYNONYMOUS_CODING	0	FBgn0002022	Catsup	UPSTREAM	854
2L_19043475_SNP	T	G	0.177778	0.497238	0.31946	4.36935e-06	5.35958	0.303371	0.522388	0.219017	0.00225533	2.64679	0.274194	0.422535	0.148342	0.097083	1.01286	0.255172	0.417476	0.162303	0.0194303	1.71152	FBgn0002022	Catsup	UTR_3_PRIME	0	FBgn0032744	Ttc19	DOWNSTREAM	60
2L_19049104_SNP	C	T	0.0956522	0.382514	0.286861	1.18093e-06	5.92778	0.203704	0.317391	0.113688	0.057593	1.23963	0.138298	0.204545	0.0662476	0.284742	0.545548	0.151079	0.189189	0.0381101	0.486098	0.313276	FBgn0032746	CG10470	UTR_5_PRIME	0	FBgn0263198	Acn	DOWNSTREAM	287
2L_19052588_SNP	C	T	0.234043	0.578378	0.344336	1.34397e-06	5.87161	0.25	0.504386	0.254386	8.05157e-05	4.09412	0.297872	0.431373	0.1335	0.0820578	1.08588	0.252688	0.414894	0.162205	0.0176536	1.75317	FBgn0261396	Rpn3	SYNONYMOUS_CODING	0	FBgn0002021	l(2)37Bb	UPSTREAM	976
2L_19073825_SNP	T	C	0.205128	0.566138	0.361009	1.06793e-06	5.97146	0.340206	0.567568	0.227361	0.00117749	2.92904	0.373333	0.414634	0.0413008	0.62856	0.201653	0.321429	0.371681	0.0502528	0.466093	0.331528	FBgn0032753	CG17572	INTRON	0
2L_19080796_SNP	T	A	0.697368	0.408284	0.289084	0.000178809	3.74761	0.723684	0.374408	0.349277	3.50404e-06	5.45543	0.653333	0.382022	0.271311	0.00159108	2.79831	0.678261	0.453488	0.224772	0.00437479	2.35904	FBgn0002023	Lim3	INTRON	0
2L_19080817_SNP	A	T	0.662162	0.388889	0.273273	0.000495652	3.30482	0.723684	0.375	0.348684	3.75816e-06	5.42502	0.68	0.382979	0.297021	0.000470544	3.3274	0.732283	0.430233	0.302051	9.17965e-05	4.03717	FBgn0002023	Lim3	INTRON	0
2L_19080838_SNP	A	T	0.72973	0.358108	0.371622	2.68413e-06	5.5712	0.705882	0.343023	0.362859	5.40811e-06	5.26695	0.619718	0.405405	0.214313	0.0175603	1.75547	0.704348	0.428571	0.275776	0.000657357	3.1822	FBgn0002023	Lim3	INTRON	0
2L_19080839_SNP	A	T	0.72973	0.367347	0.362383	4.72329e-06	5.32576	0.690141	0.33908	0.35106	8.29079e-06	5.0814	0.605634	0.38961	0.216023	0.0158415	1.80021	0.710526	0.428571	0.281955	0.000499341	3.3016	FBgn0002023	Lim3	INTRON	0
2L_19080841_SNP	T	G	0.72973	0.367347	0.362383	4.72329e-06	5.32576	0.7	0.346821	0.353179	7.9543e-06	5.0994	0.628571	0.394737	0.233835	0.00940088	2.02683	0.715517	0.445946	0.269571	0.000911493	3.04025	FBgn0002023	Lim3	INTRON	0
2L_19084923_SNP	G	C	0.252336	0.590426	0.338089	1.04697e-06	5.98007	-	-	-	-	-	0.377358	0.4875	0.110142	0.175523	0.755666	0.320755	0.346154	0.0253991	0.709433	0.149089	FBgn0002023	Lim3	INTRON	0
2L_19085812_SNP	A	C	0.164557	0.491071	0.326514	2.91725e-06	5.53503	0.20202	0.565789	0.363769	8.40598e-08	7.07541	0.372549	0.518072	0.145523	0.0739626	1.13099	0.248756	0.486486	0.23773	0.000345582	3.46145	FBgn0002023	Lim3	INTRON	0
2L_19086014_SNP	G	A	0.308642	0.533742	0.2251	0.00292813	2.53341	0.231884	0.58216	0.350276	4.55227e-06	5.34177	0.305556	0.452055	0.146499	0.0943334	1.02533	0.198413	0.450704	0.252292	0.00104538	2.98072	FBgn0002023	Lim3	INTRON	0
2L_19088370_SNP	A	C	0.292135	0.566667	0.274532	0.000171898	3.76473	0.245763	0.552632	0.306869	4.70418e-06	5.32752	0.225	0.4875	0.2625	0.00155243	2.80899	0.274648	0.4	0.125352	0.0656084	1.18304	FBgn0002023	Lim3	INTRON	0
2L_19101237_SNP	A	T	0.263636	0.58046	0.316823	5.25093e-06	5.27976	0.154545	0.5	0.345455	5.71771e-08	7.24278	0.336449	0.461538	0.12509	0.108522	0.964484	0.306569	0.44898	0.14241	0.0335651	1.47411	FBgn0002023	Lim3	INTRON	0	FBgn0032755	CG17344	UPSTREAM	807
2L_19102637_SNP	T	C	0.207547	0.578261	0.370714	3.04938e-08	7.51579	0.271084	0.525424	0.254339	2.60368e-05	4.58441	0.342342	0.493151	0.150808	0.0662074	1.17909	0.294686	0.368421	0.0737351	0.250824	0.600631	FBgn0002023	Lim3	INTRON	0	FBgn0032755	CG17344	NON_SYNONYMOUS_CODING	0
2L_19102639_SNP	G	A	0.201835	0.580087	0.378252	1.20807e-08	7.91791	0.272189	0.523013	0.250823	3.03841e-05	4.51735	0.345455	0.5	0.154545	0.061441	1.21154	0.302885	0.362832	0.0599472	0.351679	0.453853	FBgn0002023	Lim3	INTRON	0	FBgn0032755	CG17344	SYNONYMOUS_CODING	0
2L_19102655_SNP	G	A	0.848485	0.454545	0.393939	4.55138e-09	8.34186	0.748252	0.468182	0.28007	8.14429e-06	5.08915	0.606383	0.596491	0.00989175	0.911686	0.0401545	0.640244	0.663158	0.022914	0.743619	0.12865	FBgn0002023	Lim3	INTRON	0	FBgn0032755	CG17344	NON_SYNONYMOUS_CODING	0
2L_19102663_SNP	A	T	0.811881	0.451923	0.359958	1.05848e-07	6.97532	0.744681	0.457944	0.286737	6.10066e-06	5.21462	0.610526	0.59322	0.017306	0.844469	0.0734162	0.664773	0.666667	0.00189394	0.977622	0.00982906	FBgn0002023	Lim3	INTRON	0	FBgn0032755	CG17344	NON_SYNONYMOUS_CODING	0
2L_19110381_SNP	A	T	0.235294	0.6	0.364706	2.43439e-07	6.61361	0.289474	0.55814	0.268666	6.18708e-05	4.20851	0.369048	0.44	0.0709524	0.405774	0.391716	0.301282	0.411111	0.109829	0.126447	0.898091	FBgn0000075	amd	INTRON	0
2L_19110538_SNP	C	T	0.283019	0.639344	0.356325	4.03414e-07	6.39425	0.256	0.588235	0.332235	2.91447e-07	6.53544	0.326531	0.494624	0.168093	0.0339329	1.46938	0.248322	0.382979	0.134657	0.0526256	1.2788	FBgn0000075	amd	SYNONYMOUS_CODING	0
2L_19115203_SNP	T	C	0.301075	0.585366	0.284291	6.76753e-05	4.16957	0.247191	0.634518	0.387327	9.09923e-08	7.041	0.314607	0.447368	0.132762	0.110812	0.955414	0.338889	0.43662	0.0977308	0.201313	0.696128	FBgn0002036	CG10561	SYNONYMOUS_CODING	0
2L_19115206_SNP	G	A	0.297872	0.57561	0.277737	9.24973e-05	4.03387	0.233333	0.598985	0.365651	3.46399e-07	6.46042	0.275862	0.426667	0.150805	0.0673738	1.17151	0.327778	0.391304	0.0635266	0.402895	0.394808	FBgn0002036	CG10561	SYNONYMOUS_CODING	0
2L_19115917_SNP	A	T	0.0824742	0.37766	0.295185	1.04356e-06	5.98148	-	-	-	-	-	0.152381	0.313953	0.161573	0.0181358	1.74146	0.128655	0.254902	0.126247	0.0256551	1.59083	FBgn0002036	CG10561	SYNONYMOUS_CODING	0	FBgn0000422	Ddc	DOWNSTREAM	563
2L_19118088_SNP	A	G	0.327731	0.507389	0.179658	0.00712739	2.14707	0.312977	0.632075	0.319098	1.21992e-06	5.91367	0.324074	0.481818	0.157744	0.0353226	1.45195	0.293478	0.456	0.162522	0.0134041	1.87276	FBgn0000422	Ddc	SYNONYMOUS_CODING	0
2L_19121734_SNP	A	G	0.296703	0.557576	0.260872	0.000382964	3.41684	0.205882	0.515695	0.309813	3.39747e-06	5.46884	0.202703	0.448718	0.246015	0.00302077	2.51988	0.321168	0.266055	0.0551128	0.408899	0.388384	FBgn0002031	l(2)37Cc	DOWNSTREAM	306
2L_19132453_SNP	G	T	0.706667	0.452736	0.25393	0.000752809	3.12332	0.793478	0.456522	0.336957	1.85579e-06	5.73147	0.728261	0.484375	0.243886	0.00491053	2.30887	0.739884	0.681034	0.0588499	0.351566	0.453993	FBgn0086446	l(2)37Ce	INTRON	0	FBgn0086443	Aats-asn	UPSTREAM	499
2L_19132598_SNP	T	G	0.663043	0.530806	0.132238	0.0603932	1.21901	0.788462	0.41784	0.370621	4.99647e-08	7.30134	0.681818	0.38806	0.293758	0.00086982	3.06057	0.775281	0.636364	0.138917	0.0298886	1.52449	FBgn0086446	l(2)37Ce	SYNONYMOUS_CODING	0	FBgn0086447	l(2)37Cg	DOWNSTREAM	425
2L_19145982_SNP	A	G	0.21875	0.574359	0.355609	3.94351e-07	6.40412	0.3125	0.520737	0.208237	0.00283688	2.54716	0.363636	0.4375	0.0738636	0.364238	0.438615	0.264286	0.346939	0.0826531	0.230051	0.638176	FBgn0010300	brat	INTRON	0
2L_19146340_SNP	G	A	0.122222	0.428571	0.306349	4.43131e-06	5.35347	0.216216	0.362162	0.145946	0.0208735	1.68041	0.207792	0.379747	0.171955	0.0310422	1.50805	0.180556	0.286957	0.106401	0.0801276	1.09622	FBgn0010300	brat	INTRON	0
2L_19147028_SNP	A	G	0.16	0.323353	0.163353	0.00844129	2.07359	0.0884956	0.351351	0.262856	2.80884e-06	5.55147	0.191304	0.300971	0.109667	0.096084	1.01735	0.171779	0.338583	0.166804	0.00551873	2.25816	FBgn0010300	brat	INTRON	0
2L_19159413_SNP	T	G	0.0752688	0.387283	0.312014	4.58775e-07	6.3384	0.153153	0.43128	0.278126	7.95442e-06	5.09939	0.222222	0.313433	0.0912106	0.242338	0.615578	0.121951	0.333333	0.211382	0.00110611	2.9562	FBgn0010300	brat	INTRON	0
2L_19168271_SNP	A	C	0.244444	0.57672	0.332275	3.89368e-06	5.40964	0.293103	0.576577	0.283473	2.16294e-05	4.66495	0.284211	0.481481	0.197271	0.0150606	1.82216	0.3125	0.304878	0.00762195	0.914189	0.038964	FBgn0010300	brat	SYNONYMOUS_CODING	0
2L_19185868_SNP	C	T	0.132075	0.427027	0.294952	3.06963e-06	5.51291	0.153846	0.313364	0.159518	0.00861771	2.06461	0.156627	0.352113	0.195486	0.0109598	1.9602	0.164384	0.22695	0.0625668	0.251822	0.598906	FBgn0010097	gammaTub37C	UPSTREAM	142	FBgn0010309	pigeon	UPSTREAM	175
2L_19192612_SNP	G	A	0.282609	0.497143	0.214534	0.00275297	2.5602	0.204082	0.539604	0.335522	1.00768e-06	5.99668	0.338235	0.529412	0.191176	0.0517156	1.28638	0.223214	0.473684	0.25047	0.000775296	3.11053	FBgn0015380	drl	INTRON	0
2L_19203653_SNP	G	A	0.425743	0.75	0.324257	3.19546e-06	5.49547	0.403846	0.696203	0.292356	1.85221e-05	4.73231	0.604396	0.632353	0.0279573	0.742543	0.129278	0.549383	0.610526	0.0611436	0.40036	0.397549	FBgn0015380	drl	INTRON	0
2L_19205677_SNP	C	T	0.209877	0.602273	0.392396	1.39874e-07	6.85426	0.345133	0.502538	0.157405	0.0205924	1.68629	0.217391	0.47561	0.258218	0.00230095	2.63809	0.289062	0.320513	0.0314503	0.669566	0.174207	FBgn0015380	drl	INTRON	0
2L_19220410_SNP	T	C	0.2	0.339181	0.139181	0.0319243	1.49588	0.110169	0.415179	0.305009	2.28397e-07	6.64131	0.2	0.258824	0.0588235	0.380596	0.419536	0.130435	0.205607	0.0751727	0.160824	0.793648	INTERGENIC	INTERGENIC	INTERGENIC	> 1 kb
2L_19266256_SNP	C	T	0.176471	0.312102	0.135631	0.037948	1.42081	0.107527	0.399083	0.291556	2.59384e-06	5.58606	0.243243	0.352941	0.109698	0.188244	0.725279	0.109091	0.236842	0.127751	0.0299731	1.52327	INTERGENIC	INTERGENIC	INTERGENIC	> 1 kb
2L_19271871_SNP	G	T	0.317308	0.167539	0.149768	0.0131221	1.882	0.397959	0.181435	0.216525	0.000614992	3.21113	0.320988	0.253968	0.0670194	0.416521	0.380363	0.455782	0.157895	0.297888	6.69615e-06	5.17417	FBgn0265079	CR44190	EXON	0
2L_19278564_SNP	C	A	0.2125	0.461957	0.249457	0.000493603	3.30662	0.184783	0.514124	0.329342	2.49329e-06	5.60323	0.369048	0.469388	0.10034	0.292463	0.533929	0.268966	0.463918	0.194952	0.00662399	2.17888	INTERGENIC	INTERGENIC	INTERGENIC	> 1 kb
2L_19278565_SNP	C	A	0.2125	0.456989	0.244489	0.000613821	3.21196	0.184783	0.516854	0.332071	2.06517e-06	5.68504	0.369048	0.469388	0.10034	0.292463	0.533929	0.263514	0.459184	0.19567	0.00598579	2.22288	INTERGENIC	INTERGENIC	INTERGENIC	> 1 kb
2L_19279523_SNP	A	G	0.212766	0.543478	0.330712	2.62656e-06	5.58061	0.265152	0.434043	0.168891	0.00633188	2.19847	0.2	0.367816	0.167816	0.0222209	1.65324	0.26506	0.308333	0.0432731	0.491595	0.308392	INTERGENIC	INTERGENIC	INTERGENIC	> 1 kb
2L_19315706_SNP	T	G	0.793478	0.389262	0.404217	4.44926e-08	7.35171	0.585859	0.409357	0.176502	0.01473	1.8318	0.685714	0.507463	0.178252	0.0494793	1.30558	0.605839	0.532609	0.0732307	0.331265	0.479825	INTERGENIC	INTERGENIC	INTERGENIC	> 1 kb
2L_19318443_SNP	C	T	0.223404	0.59322	0.369816	2.51279e-07	6.59984	0.210526	0.493776	0.28325	2.36105e-05	4.62689	0.230769	0.5	0.269231	0.00261422	2.58266	0.265625	0.428571	0.162946	0.0240592	1.61872	INTERGENIC	INTERGENIC	INTERGENIC	> 1 kb
2L_19321684_SNP	T	C	0.914634	0.614583	0.300051	2.29861e-06	5.63854	0.782609	0.675556	0.107053	0.0737063	1.1325	0.803419	0.708861	0.094558	0.173737	0.760108	0.825806	0.747826	0.0779804	0.179785	0.745246	INTERGENIC	INTERGENIC	INTERGENIC	> 1 kb
2L_19332559_SNP	G	A	0.634146	0.433333	0.200813	0.00659557	2.18075	0.697479	0.386667	0.310812	3.01801e-06	5.52028	0.651685	0.460526	0.191159	0.024824	1.60513	0.708609	0.602151	0.106459	0.134251	0.872084	INTERGENIC	INTERGENIC	INTERGENIC	> 1 kb
2L_19332900_SNP	T	G	0.327869	0.672222	0.344353	2.72511e-05	4.56462	0.342857	0.573864	0.231006	0.00334497	2.47561	0.216216	0.629032	0.412816	7.12271e-06	5.14735	0.29078	0.547945	0.257165	0.00117397	2.93034	INTERGENIC	INTERGENIC	INTERGENIC	> 1 kb
2L_19332917_SNP	T	A	0.6	0.294798	0.305202	0.0002114	3.6749	0.636364	0.396552	0.239812	0.00286436	2.54297	0.727273	0.288462	0.438811	9.7367e-06	5.01159	0.643411	0.463768	0.179643	0.0285742	1.54403	INTERGENIC	INTERGENIC	INTERGENIC	> 1 kb
2L_19334851_SNP	G	A	0.75	0.419048	0.330952	1.11955e-06	5.95096	0.729167	0.414938	0.314229	5.6183e-06	5.25039	0.74	0.478261	0.261739	0.00513325	2.28961	0.746667	0.553191	0.193475	0.00660962	2.17982	INTERGENIC	INTERGENIC	INTERGENIC	> 1 kb
2L_19338946_SNP	T	C	0.682927	0.475	0.207927	0.0017618	2.75404	0.688742	0.395161	0.29358	2.48418e-06	5.60482	0.70339	0.541284	0.162105	0.0262954	1.58012	0.630435	0.598592	0.0318432	0.620674	0.207136	FBgn0024245	dnt	UTR_3_PRIME	0
2L_19342560_SNP	A	T	0.203883	0.327957	0.124073	0.0475348	1.32299	0.115385	0.408696	0.293311	1.27479e-06	5.89456	0.15534	0.242857	0.0875173	0.198059	0.703206	0.179856	0.198347	0.018491	0.741299	0.130007	FBgn0024245	dnt	INTRON	0
2L_19362495_SNP	A	C	0.2	0.536145	0.336145	2.80337e-06	5.55232	0.222222	0.536585	0.314363	7.75777e-06	5.11026	0.230769	0.464286	0.233516	0.00942521	2.02571	0.256944	0.454545	0.197601	0.0068599	2.16368	FBgn0024245	dnt	INTRON	0
2L_19363774_SNP	G	A	0.110092	0.392638	0.282546	4.86776e-06	5.31267	0.168142	0.30131	0.133168	0.0199125	1.70087	0.183673	0.273684	0.0900107	0.181515	0.741087	0.163121	0.318182	0.155061	0.0096962	2.0134	FBgn0024245	dnt	UPSTREAM	547	FBgn0032770	CG13086	UPSTREAM	601
2L_19366206_SNP	G	T	0.333333	0.537634	0.204301	0.00682217	2.16608	0.170455	0.480349	0.309895	4.35131e-06	5.36138	0.380952	0.316667	0.0642857	0.486317	0.313081	0.283465	0.428571	0.145107	0.0594997	1.22549	FBgn0032770	CG13086	DOWNSTREAM	736
2L_19369690_SNP	A	T	0.568807	0.395652	0.173155	0.0108899	1.96297	0.715596	0.404167	0.31143	3.61268e-06	5.44217	0.698113	0.554348	0.143765	0.0617514	1.20935	0.700565	0.576642	0.123923	0.0541782	1.26618	FBgn0032771	CG17349	UPSTREAM	755
2L_19379125_SNP	G	C	0.350649	0.471963	0.121313	0.10147	0.99366	0.196581	0.50813	0.311549	8.90967e-07	6.05014	0.247525	0.371795	0.12427	0.106462	0.972804	0.295302	0.391753	0.0964506	0.171101	0.766748	INTERGENIC	INTERGENIC	INTERGENIC	> 1 kb
2L_19379485_SNP	A	C	0.728972	0.394444	0.334528	1.7601e-06	5.75446	0.645669	0.497908	0.147761	0.022232	1.65302	0.623762	0.511905	0.111858	0.167845	0.775093	0.765517	0.621849	0.143669	0.0287059	1.54203	INTERGENIC	INTERGENIC	INTERGENIC	> 1 kb
2L_19379507_SNP	T	G	0.755102	0.378049	0.377053	1.85537e-07	6.73157	0.66087	0.506383	0.154487	0.0193333	1.71369	0.689655	0.483146	0.206509	0.0117985	1.92817	0.751724	0.617391	0.134333	0.0439578	1.35696	INTERGENIC	INTERGENIC	INTERGENIC	> 1 kb
2L_19379508_SNP	G	C	0.755102	0.375758	0.379344	1.53849e-07	6.81291	0.672414	0.504274	0.16814	0.0106472	1.97277	0.693182	0.483146	0.210036	0.0102051	1.99118	0.744828	0.619469	0.125359	0.061608	1.21036	INTERGENIC	INTERGENIC	INTERGENIC	> 1 kb
2L_19382394_SNP	G	A	0.464286	0.47644	0.0121541	0.870004	0.0604786	0.275	0.605263	0.330263	5.7906e-07	6.23728	0.333333	0.4	0.0666667	0.419801	0.376957	0.294118	0.462264	0.168147	0.0149884	1.82424	FBgn0032772	CG17350	INTRON	0	FBgn0032773	fon	DOWNSTREAM	744
2L_19398941_SNP	C	T	0.726496	0.411017	0.315479	1.78202e-06	5.74909	0.711111	0.457711	0.2534	9.6215e-05	4.01676	0.699187	0.586667	0.11252	0.14885	0.827252	0.742331	0.567376	0.174955	0.00641459	2.19283	FBgn0032775	CG17544	UPSTREAM	448
2L_19425467_SNP	T	A	0.89	0.587912	0.302088	1.55136e-06	5.80929	0.787879	0.59292	0.194958	0.00254639	2.59408	0.833333	0.666667	0.166667	0.023643	1.6263	0.775	0.704348	0.0706522	0.254267	0.59471	FBgn0032779	CG16771	INTRON	0	FBgn0032780	CG13085	INTRON	0
2L_19435458_SNP	G	A	0.554348	0.486339	0.068009	0.351332	0.454282	0.7	0.356164	0.343836	4.59525e-07	6.33769	0.591398	0.581081	0.0103168	0.902545	0.0445312	0.668966	0.583333	0.0856322	0.236072	0.626956	FBgn0032782	Rab9	UTR_3_PRIME	0	FBgn0032783	CG10237	DOWNSTREAM	392
2L_19467905_SNP	A	G	0.587629	0.40107	0.186559	0.00942541	2.0257	0.724138	0.404167	0.319971	1.30977e-06	5.88281	0.574468	0.458333	0.116135	0.176238	0.753901	0.648649	0.530973	0.117675	0.0955902	1.01959	FBgn0000964	tj	DOWNSTREAM	147
2L_19476024_SNP	C	T	0.616667	0.486772	0.129894	0.111656	0.95212	0.796296	0.442982	0.353314	9.83299e-08	7.00731	0.717647	0.439394	0.278253	0.00160949	2.79331	0.671875	0.559524	0.112351	0.1418	0.848324	INTERGENIC	INTERGENIC	INTERGENIC	> 1 kb
2L_19476070_SNP	C	A	0.214286	0.309942	0.0956558	0.199217	0.700673	0.122449	0.469194	0.346745	7.46282e-08	7.1271	0.194805	0.45283	0.258025	0.00407479	2.38989	0.212389	0.381579	0.16919	0.0242522	1.61525	INTERGENIC	INTERGENIC	INTERGENIC	> 1 kb
2L_19530598_SNP	T	C	0.151261	0.361702	0.210442	0.000428482	3.36807	0.0840336	0.349794	0.265761	1.10566e-06	5.95638	0.161616	0.377778	0.216162	0.00262613	2.58068	0.161972	0.291971	0.129999	0.0256431	1.59103	FBgn0032800	CG10137	INTRON	0	FBgn0032801	CG10165	UPSTREAM	297
2L_19550120_SNP	G	T	0.196581	0.40796	0.211379	0.000719576	3.14292	0.120301	0.405172	0.284872	6.05731e-07	6.21772	0.293333	0.4125	0.119167	0.15557	0.808075	0.277778	0.29661	0.0188324	0.766507	0.115484	FBgn0041180	Tep4	INTRON	0
2L_19550162_SNP	A	G	0.181818	0.301724	0.119906	0.0311516	1.50652	0.0729927	0.386364	0.313371	9.4537e-09	8.0244	0.178571	0.329412	0.15084	0.0407005	1.3904	0.228571	0.198473	0.0300981	0.587661	0.230873	FBgn0041180	Tep4	INTRON	0
2L_19550182_SNP	G	A	0.162162	0.283721	0.121559	0.0325174	1.48788	0.0909091	0.376106	0.285197	4.00801e-07	6.39707	0.177778	0.337662	0.159885	0.0321155	1.49329	0.198895	0.215517	0.0166222	0.766927	0.115246	FBgn0041180	Tep4	INTRON	0
2L_19550183_SNP	T	C	0.160714	0.285714	0.125	0.0274642	1.56123	0.0983607	0.374449	0.276089	9.6879e-07	6.01377	0.179775	0.350649	0.170874	0.0235549	1.62792	0.198895	0.222222	0.0233272	0.678651	0.168353	FBgn0041180	Tep4	INTRON	0
2L_19550374_SNP	C	T	0.326316	0.604278	0.277962	0.000114733	3.94031	0.225	0.556075	0.331075	4.25465e-07	6.37114	0.276786	0.434211	0.157425	0.0456814	1.34026	0.30303	0.394958	0.0919277	0.183014	0.737515	FBgn0041180	Tep4	INTRON	0
2L_19550525_SNP	A	T	0.103774	0.392265	0.288492	2.26231e-06	5.64545	0.126984	0.295775	0.168791	0.00184922	2.73301	0.186916	0.294737	0.107821	0.10984	0.959238	0.189542	0.230769	0.0412267	0.46555	0.332034	FBgn0041180	Tep4	INTRON	0
2L_19550547_SNP	C	T	0.0978261	0.401163	0.303337	1.93113e-06	5.71419	0.12844	0.292237	0.163797	0.00332626	2.47804	0.23301	0.309524	0.0765141	0.291475	0.535399	0.19863	0.25641	0.0577801	0.334521	0.475577	FBgn0041180	Tep4	INTRON	0
2L_19597632_SNP	T	A	0.0842105	0.375635	0.291424	1.39921e-06	5.85412	0.12069	0.292793	0.172103	0.00159593	2.79699	0.139535	0.319149	0.179614	0.0282043	1.54968	0.15493	0.19	0.0350704	0.531792	0.274258	FBgn0000464	Lar	INTRON	0
2L_19622544_SNP	A	G	0.255814	0.479381	0.223567	0.00167943	2.77484	0.21	0.547945	0.337945	6.35681e-07	6.19676	0.260274	0.397059	0.136785	0.1111	0.954285	0.226027	0.344828	0.1188	0.0851203	1.06997	FBgn0000464	Lar	INTRON	0
2L_19630019_SNP	A	T	0.0833333	0.39267	0.309337	2.9159e-06	5.53523	0.1125	0.31982	0.20732	0.000685426	3.16404	0.216867	0.290909	0.0740416	0.36475	0.438004	0.169811	0.117647	0.0521643	0.383718	0.415988	FBgn0000464	Lar	INTRON	0
2L_19634267_SNP	T	A	0.091954	0.398936	0.306982	1.36673e-06	5.86432	0.211268	0.37561	0.164342	0.0197232	1.70502	0.25	0.439394	0.189394	0.0290029	1.53756	0.192982	0.282051	0.0890688	0.199329	0.70043	FBgn0000464	Lar	INTRON	0
2L_19634276_SNP	A	C	0.772727	0.340314	0.432413	3.17156e-09	8.49873	0.643836	0.40796	0.235875	0.00213937	2.66971	0.64557	0.3	0.34557	0.000186981	3.7282	0.657407	0.568182	0.0892256	0.252491	0.597754	FBgn0000464	Lar	INTRON	0
2L_19634304_SNP	A	G	0.734694	0.373563	0.361131	5.18396e-07	6.28534	0.650602	0.438424	0.212179	0.00405177	2.39235	0.647727	0.4	0.247727	0.0053725	2.26982	0.68595	0.570093	0.115857	0.110907	0.95504	FBgn0000464	Lar	INTRON	0
2L_19634322_SNP	A	G	0.712766	0.379121	0.333645	4.03154e-06	5.39453	0.698925	0.475	0.223925	0.0015944	2.7974	0.623529	0.396825	0.226704	0.0120641	1.9185	0.666667	0.59434	0.072327	0.327733	0.48448	FBgn0000464	Lar	INTRON	0
2L_19634323_SNP	T	G	0.712766	0.377049	0.335717	3.47078e-06	5.45957	0.698925	0.475248	0.223677	0.00159211	2.79803	0.630952	0.403226	0.227727	0.0121634	1.91495	0.666667	0.579439	0.0872274	0.238886	0.621809	FBgn0000464	Lar	INTRON	0
2L_19634330_SNP	C	T	0.74	0.384615	0.355385	4.43609e-07	6.353	0.691589	0.478673	0.212916	0.00175951	2.75461	0.645161	0.414286	0.230876	0.00760917	2.11866	0.666667	0.54955	0.117117	0.10688	0.971105	FBgn0000464	Lar	INTRON	0
2L_19634419_SNP	G	A	0.42268	0.134694	0.287987	3.97521e-06	5.40064	0.389474	0.186957	0.202517	0.00151577	2.81937	0.295238	0.276316	0.0189223	0.801244	0.096235	0.300813	0.23301	0.0678033	0.310455	0.508001	FBgn0000464	Lar	INTRON	0
2L_19642922_SNP	C	T	0.76378	0.783333	0.0195538	0.730734	0.136241	0.504587	0.801688	0.297101	4.17578e-06	5.37926	0.743119	0.554054	0.189065	0.0173134	1.76162	0.692771	0.708738	0.0159668	0.808661	0.0922335	FBgn0000464	Lar	INTRON	0
2L_19643429_SNP	G	A	0.669725	0.469194	0.20053	0.00323174	2.49056	0.792079	0.459821	0.332258	8.04238e-07	6.09462	0.679612	0.585366	0.0942458	0.233351	0.631991	0.735484	0.694737	0.040747	0.542561	0.265551	FBgn0000464	Lar	INTRON	0
2L_19749052_SNP	T	G	0.104839	0.399123	0.294284	2.87827e-07	6.54087	-	-	-	-	-	0.19802	0.31068	0.11266	0.0991385	1.00376	0.115607	0.25	0.134393	0.0149027	1.82674	FBgn0032817	CG10631	NON_SYNONYMOUS_CODING	0
2L_19754583_SNP	A	T	0.0808081	0.40113	0.320322	1.99851e-07	6.69929	0.193548	0.294393	0.100844	0.0778901	1.10852	0.177215	0.357895	0.18068	0.0150515	1.82242	0.141935	0.311321	0.169385	0.00511605	2.29107	FBgn0032817	CG10631	INTRON	0
2L_19754612_SNP	C	G	0.0891089	0.370787	0.281678	2.96768e-06	5.52758	0.151786	0.316514	0.164728	0.00425294	2.37131	0.166667	0.333333	0.166667	0.0253769	1.59556	0.165605	0.27619	0.110585	0.0651577	1.18603	FBgn0032817	CG10631	INTRON	0
2L_19774447_SNP	A	C	0.287037	0.284916	0.00212084	0.973423	0.0116985	0.38843	0.119469	0.268961	3.3848e-06	5.47047	0.311927	0.246753	0.0651734	0.378113	0.422379	0.410853	0.318182	0.0926709	0.192643	0.715247	FBgn0032821	CdGAPr	DOWNSTREAM	426
2L_19777384_SNP	C	T	0.224719	0.582418	0.357698	7.57999e-07	6.12033	0.282353	0.569378	0.287025	7.67895e-05	4.1147	0.275362	0.394737	0.119375	0.161621	0.791502	0.294118	0.43662	0.142502	0.0644797	1.19058	FBgn0032822	CG10466	INTRON	0	FBgn0032821	CdGAPr	SYNONYMOUS_CODING	0
2L_19783679_SNP	G	A	0.678571	0.517045	0.161526	0.0186553	1.7292	0.755319	0.42735	0.327969	2.26753e-06	5.64445	0.581633	0.481013	0.10062	0.227055	0.643869	0.707143	0.606383	0.10076	0.159712	0.796664	FBgn0032822	CG10466	INTRON	0	FBgn0032821	CdGAPr	INTRON	0
2L_19844139_SNP	A	G	0.925926	0.631868	0.294058	2.75046e-06	5.5606	0.885057	0.741627	0.143431	0.0116185	1.93485	0.838235	0.745763	0.0924726	0.234042	0.630706	0.768519	0.792453	0.0239343	0.70717	0.150476	FBgn0263873	sick	INTRON	0
2L_19845472_SNP	T	A	0.162791	0.509202	0.346412	1.16789e-06	5.9326	0.263158	0.463277	0.200119	0.00424337	2.37229	0.160494	0.408163	0.247669	0.00471787	2.32625	0.237037	0.309278	0.0722413	0.282067	0.549648	FBgn0263873	sick	INTRON	0
2L_19845475_SNP	A	T	0.835294	0.487342	0.347952	1.31117e-06	5.88234	0.731183	0.522727	0.208456	0.00323858	2.48965	0.839506	0.591837	0.247669	0.00471787	2.32625	0.757576	0.701031	0.0565448	0.400212	0.39771	FBgn0263873	sick	INTRON	0
2L_19845482_SNP	G	A	0.808989	0.47205	0.336939	2.77648e-06	5.55651	0.729167	0.505747	0.22342	0.00157794	2.80191	0.850575	0.636364	0.214211	0.00843705	2.07381	0.757576	0.717172	0.040404	0.542056	0.265956	FBgn0263873	sick	INTRON	0
2L_19845494_SNP	T	A	0.807692	0.43949	0.368202	1.02698e-06	5.98844	0.714286	0.465409	0.248877	0.000698904	3.15558	0.815789	0.634615	0.181174	0.0358264	1.4458	0.732283	0.709302	0.0229811	0.743466	0.128739	FBgn0263873	sick	INTRON	0
2L_19845496_SNP	G	T	0.807692	0.445161	0.362531	1.50737e-06	5.82178	0.714286	0.468354	0.245931	0.000811787	3.09056	0.815789	0.634615	0.181174	0.0358264	1.4458	0.730159	0.705882	0.0242764	0.731388	0.135852	FBgn0263873	sick	INTRON	0
2L_19871079_SNP	G	C	0.0843373	0.374359	0.290022	3.61412e-06	5.442	0.180952	0.355556	0.174603	0.00421717	2.37498	0.176471	0.276923	0.100452	0.180875	0.742621	0.154362	0.173333	0.0189709	0.746039	0.127239	FBgn0263873	sick	INTRON	0
2L_19875802_SNP	A	C	0.10084	0.406699	0.305858	1.87221e-07	6.72765	0.149123	0.230392	0.0812693	0.12934	0.888267	0.174419	0.362319	0.1879	0.0162275	1.78975	0.156463	0.281553	0.125091	0.0391858	1.40687	FBgn0263873	sick	INTRON	0
2L_19875806_SNP	G	A	0.0982143	0.410628	0.312414	1.63062e-07	6.78765	0.157407	0.222222	0.0648148	0.23161	0.635243	0.168539	0.358209	0.18967	0.0147124	1.83232	0.15	0.277228	0.127228	0.0365491	1.43712	FBgn0263873	sick	INTRON	0
2L_19879198_SNP	T	C	0.421053	0.774011	0.352959	3.09133e-06	5.50985	0.423913	0.671569	0.247656	0.000555434	3.25537	0.589744	0.580645	0.00909843	0.920166	0.036134	0.513514	0.576087	0.0625734	0.425665	0.370932	FBgn0263873	sick	INTRON	0
2L_19881855_SNP	A	G	0.897727	0.57513	0.322598	6.08366e-07	6.21584	-	-	-	-	-	0.846154	0.688525	0.157629	0.0381601	1.41839	0.833333	0.724771	0.108563	0.0737972	1.13196	FBgn0263873	sick	INTRON	0
2L_19883989_SNP	T	C	0.89899	0.586826	0.312164	8.71623e-07	6.05967	0.727273	0.677419	0.0498534	0.44609	0.350577	0.793478	0.644737	0.148741	0.0520769	1.28335	0.833333	0.685393	0.14794	0.0260161	1.58476	FBgn0263873	sick	INTRON	0
2L_19892323_SNP	C	T	0.0943396	0.366834	0.272495	3.52365e-06	5.45301	-	-	-	-	-	0.229167	0.380952	0.151786	0.062371	1.20502	0.191083	0.294643	0.10356	0.0900546	1.04549	FBgn0263873	sick	INTRON	0	FBgn0032827	CG10481	NON_SYNONYMOUS_CODING	0
2L_19911621_SNP	T	C	0.89	0.609302	0.280698	3.79817e-06	5.42043	0.847059	0.640909	0.20615	0.00121327	2.91604	0.816327	0.693548	0.122778	0.106833	0.971297	0.756944	0.72	0.0369444	0.570379	0.243836	FBgn0262543	CR43097	EXON	0	FBgn0263873	sick	INTRON	0
2L_19924334_SNP	G	T	0.594059	0.731959	0.137899	0.0393949	1.40456	0.376344	0.706383	0.330039	2.83298e-06	5.54776	0.604396	0.5375	0.0668956	0.423267	0.373385	0.650407	0.526786	0.123621	0.0907509	1.04215	FBgn0263873	sick	INTRON	0	FBgn0264375	CR43827	DOWNSTREAM	759
2L_19933190_SNP	C	T	0.0865385	0.365079	0.278541	2.33885e-06	5.631	0.150943	0.254054	0.103111	0.0685095	1.16425	0.168675	0.268293	0.099618	0.15861	0.79967	0.103896	0.226891	0.122995	0.0189305	1.72284	FBgn0263873	sick	INTRON	0
2L_19938190_SNP	T	C	0.666667	0.411429	0.255238	0.000291131	3.53591	0.75	0.443966	0.306034	2.20864e-06	5.65588	0.604167	0.6	0.00416667	0.957417	0.018899	0.652778	0.638655	0.0141223	0.836017	0.0777848	FBgn0263873	sick	INTRON	0
2L_19945005_SNP	T	A	0.248	0.559633	0.311633	1.67441e-06	5.77614	0.319672	0.508333	0.188661	0.0036514	2.43754	0.322581	0.363636	0.0410557	0.569909	0.244194	0.264045	0.358974	0.0949294	0.138691	0.857951	FBgn0263873	sick	INTRON	0
2L_19946228_SNP	T	C	0.274336	0.580189	0.305852	5.69121e-06	5.2448	0.17	0.512931	0.342931	1.94896e-07	6.7102	0.303571	0.486842	0.183271	0.022743	1.64315	0.231707	0.429907	0.198199	0.003217	2.49255	FBgn0263873	sick	INTRON	0
2L_19946264_SNP	T	G	0.0980392	0.423645	0.325606	1.29723e-07	6.88698	0.11	0.319149	0.209149	0.000241169	3.61768	0.194175	0.430769	0.236594	0.00325559	2.48737	0.129032	0.195122	0.0660897	0.24352	0.613465	FBgn0263873	sick	INTRON	0
2L_19946270_SNP	C	T	0.0980392	0.428571	0.330532	1.04208e-07	6.9821	0.123711	0.312217	0.188506	0.00118697	2.92556	0.19	0.459016	0.269016	0.00118311	2.92698	0.119205	0.195122	0.0759167	0.176511	0.753227	FBgn0263873	sick	INTRON	0
2L_19946297_SNP	T	C	0.108108	0.409574	0.301466	7.3927e-07	6.1312	0.153846	0.334842	0.180995	0.00327256	2.48511	0.141414	0.451613	0.310199	0.000121394	3.9158	0.0875	0.179487	0.0919872	0.0812837	1.09	FBgn0263873	sick	INTRON	0
2L_19946300_SNP	G	A	0.11215	0.427807	0.315658	4.04799e-07	6.39276	0.164835	0.311321	0.146486	0.0168398	1.77366	0.138298	0.45	0.311702	0.000141252	3.85001	0.0886076	0.178082	0.0894746	0.0961705	1.01696	FBgn0263873	sick	INTRON	0
2L_19993586_SNP	T	A	0.146067	0.449761	0.303693	4.64832e-06	5.3327	0.235294	0.386555	0.151261	0.0240174	1.61947	0.247059	0.306122	0.0590636	0.493438	0.306768	0.274194	0.292135	0.0179413	0.79837	0.0977955	FBgn0264443	CG43861	INTRON	0
2L_20012363_SNP	A	T	0.0857143	0.435028	0.349314	4.6346e-07	6.33399	0.2	0.308411	0.108411	0.0890315	1.05046	0.15	0.263158	0.113158	0.15809	0.801096	0.236364	0.28169	0.0453265	0.537649	0.269502	FBgn0264443	CG43861	INTRON	0
2L_20021371_SNP	C	A	0.0803571	0.341121	0.260764	2.7583e-06	5.55936	0.153153	0.34728	0.194127	0.000891124	3.05006	0.184874	0.30303	0.118156	0.0727253	1.13831	0.188571	0.192982	0.00441103	0.935901	0.0287701	INTERGENIC	INTERGENIC	INTERGENIC	> 1 kb
2L_20021372_SNP	C	T	0.0810811	0.336449	0.255368	4.28637e-06	5.36791	0.151786	0.34728	0.195495	0.00078876	3.10306	0.184874	0.30303	0.118156	0.0727253	1.13831	0.188571	0.176991	0.0115803	0.830377	0.0807248	INTERGENIC	INTERGENIC	INTERGENIC	> 1 kb
2L_20025323_SNP	G	A	0.0618557	0.373563	0.311708	1.93849e-07	6.71254	0.210526	0.272222	0.0616959	0.320717	0.493877	0.15534	0.373333	0.217994	0.00315695	2.50073	0.141732	0.321101	0.179369	0.00417954	2.37887	FBgn0032839	CG10659	SYNONYMOUS_CODING	0
2L_20030441_SNP	A	T	0.0941176	0.396552	0.302434	2.80565e-06	5.55197	0.240385	0.265116	0.0247317	0.681814	0.166334	0.2375	0.240741	0.00324074	0.968067	0.0140946	0.168919	0.284091	0.115172	0.0703584	1.15268	FBgn0032840	sNPF	INTRON	0
2L_20033771_SNP	G	C	0.815217	0.5	0.315217	4.61709e-06	5.33563	0.805085	0.625	0.180085	0.0030264	2.51907	0.737864	0.72973	0.00813435	0.912762	0.0396423	0.766423	0.704545	0.0618779	0.361775	0.441561	FBgn0032840	sNPF	INTRON	0
2L_20033776_SNP	G	C	0.817204	0.473118	0.344086	7.52089e-07	6.12373	0.825	0.627358	0.197642	0.000970342	3.01308	0.752475	0.716216	0.036259	0.626252	0.203251	0.783582	0.678161	0.105421	0.124607	0.904457	FBgn0032840	sNPF	INTRON	0
2L_20092459_SNP	G	A	0.344086	0.511848	0.167762	0.017857	1.74819	0.188034	0.502242	0.314208	8.57111e-07	6.06696	0.271605	0.507042	0.235437	0.00645777	2.18992	0.287234	0.343137	0.0559032	0.396303	0.401973	FBgn0032846	CG10721	NON_SYNONYMOUS_CODING	0	FBgn0032847	Taf13	DOWNSTREAM	629
2L_20092574_SNP	G	A	0.244444	0.597765	0.353321	1.18511e-06	5.92624	0.285714	0.469194	0.18348	0.00441393	2.35517	0.222222	0.443038	0.220816	0.00681639	2.16645	0.28169	0.395604	0.113914	0.112718	0.948006	FBgn0032846	CG10721	SYNONYMOUS_CODING	0	FBgn0032847	Taf13	DOWNSTREAM	514
2L_20096496_SNP	G	C	0.364583	0.515152	0.150568	0.0339805	1.46877	0.234783	0.540284	0.305502	3.86613e-06	5.41272	0.295918	0.513889	0.217971	0.00923149	2.03473	0.307087	0.416667	0.10958	0.135124	0.869267	FBgn0032849	mRpS18B	NON_SYNONYMOUS_CODING	0	FBgn0032848	nesd	DOWNSTREAM	243
2L_20098656_SNP	T	G	0.6	0.240196	0.359804	3.3908e-07	6.4697	0.469697	0.305677	0.16402	0.00970104	2.01318	0.333333	0.340659	0.00732601	0.922298	0.0351288	0.398734	0.488889	0.0901547	0.225767	0.64634	FBgn0032850	Kua	INTRON	0
2L_20099397_SNP	G	T	0.212766	0.468208	0.255442	0.000230253	3.63779	0.201754	0.519608	0.317853	1.27359e-06	5.89497	0.265957	0.40625	0.140293	0.0930167	1.03144	0.231884	0.265487	0.0336027	0.592493	0.227317	FBgn0032850	Kua	INTRON	0
2L_20104412_SNP	C	T	0.246154	0.525714	0.27956	2.30828e-05	4.63671	0.262295	0.578723	0.316428	1.22082e-06	5.91335	0.368852	0.441176	0.072324	0.33132	0.479752	0.317365	0.4	0.0826347	0.215154	0.66725	FBgn0032851	CG13970	UPSTREAM	322
2L_20257478_SNP	C	T	0.53012	0.6	0.0698795	0.350158	0.455736	0.631068	0.654008	0.0229405	0.727897	0.13793	0.633333	0.639175	0.00584192	0.940446	0.026666	0.507576	0.826531	0.318955	7.31836e-06	5.13559	FBgn0259998	CG17571	UPSTREAM	526
2L_20379402_SNP	A	G	0.254717	0.595745	0.341028	9.19662e-07	6.03637	0.36	0.493151	0.133151	0.0542719	1.26542	0.376344	0.513889	0.137545	0.107941	0.966814	0.256098	0.375	0.118902	0.0877955	1.05653	FBgn0032856	CG16798	SYNONYMOUS_CODING	0
2L_20394775_SNP	T	C	0.256637	0.619792	0.363154	1.14651e-07	6.94062	0.336207	0.445378	0.109171	0.0937414	1.02807	0.263736	0.5	0.236264	0.0046374	2.33373	0.321429	0.40625	0.0848214	0.212007	0.67365	FBgn0032857	CG10947	INTRON	0
2L_20394777_SNP	T	C	0.243697	0.61809	0.374393	2.55757e-08	7.59217	0.336134	0.440816	0.104682	0.104325	0.981613	0.252632	0.5	0.247368	0.00257115	2.58987	0.326389	0.401515	0.0751263	0.263742	0.578821	FBgn0032857	CG10947	INTRON	0
2L_20405502_SNP	T	G	0.105263	0.390374	0.285111	4.86066e-06	5.3133	0.146789	0.289362	0.142573	0.0109821	1.95932	0.2	0.288136	0.0881356	0.176047	0.75437	0.150943	0.304762	0.153819	0.0110244	1.95765	FBgn0032857	CG10947	INTRON	0
2L_20435096_SNP	C	T	0.164948	0.342246	0.177298	0.00457709	2.33941	0.104167	0.406542	0.302375	9.9655e-07	6.0015	0.207921	0.234568	0.0266471	0.697338	0.156557	0.212766	0.347368	0.134602	0.0462431	1.33495	FBgn0263355	CG31688	INTRON	0
2L_20462822_SNP	G	A	0.282609	0.169399	0.11321	0.0638551	1.1948	0.224299	0.131313	0.0929859	0.0807738	1.09273	0.447619	0.102941	0.344678	6.37185e-06	5.19573	0.35625	0.221154	0.135096	0.0390315	1.40858	FBgn0032864	CG2493	SYNONYMOUS_CODING	0
2L_20478987_SNP	A	T	0.316327	0.544444	0.228118	0.00138555	2.85838	0.159574	0.507109	0.347535	2.41139e-07	6.61773	0.361446	0.417722	0.0562757	0.503145	0.298307	0.254658	0.422764	0.168106	0.0106477	1.97274	INTERGENIC	INTERGENIC	INTERGENIC	> 1 kb
2L_20478989_SNP	T	G	0.316327	0.527778	0.211451	0.00296367	2.52817	0.159574	0.5	0.340426	3.86918e-07	6.41238	0.361446	0.4	0.0385542	0.644144	0.191017	0.242038	0.425	0.182962	0.00569811	2.24427	INTERGENIC	INTERGENIC	INTERGENIC	> 1 kb
2L_20479000_SNP	A	T	0.308511	0.513369	0.204858	0.00405018	2.39253	0.154639	0.518182	0.363543	4.7458e-08	7.32369	0.384615	0.411765	0.0271493	0.739204	0.131236	0.245161	0.40458	0.159419	0.0137392	1.86204	INTERGENIC	INTERGENIC	INTERGENIC	> 1 kb
2L_20479012_SNP	C	G	0.325843	0.469945	0.144103	0.0456558	1.3405	0.147727	0.514563	0.366836	8.74137e-08	7.05842	0.352941	0.376623	0.0236822	0.775472	0.110434	0.22973	0.340909	0.111179	0.0766015	1.11576	INTERGENIC	INTERGENIC	INTERGENIC	> 1 kb
2L_20495868_SNP	T	A	0.625	0.438462	0.186538	0.0185092	1.73261	0.838384	0.482234	0.35615	1.19639e-07	6.92213	0.644737	0.742857	0.0981203	0.237253	0.624788	0.80531	0.663158	0.142152	0.0392907	1.40571	FBgn0054007	CG34007	DOWNSTREAM	110
2L_20521495_SNP	C	A	0.433333	0.555556	0.122222	0.148391	0.828593	0.320988	0.674419	0.353431	3.40295e-06	5.46814	0.594937	0.676923	0.0819864	0.348574	0.457705	0.563492	0.58427	0.0207776	0.786971	0.104041	INTERGENIC	INTERGENIC	INTERGENIC	> 1 kb
2L_20525305_SNP	G	A	0.35	0.304348	0.0456522	0.520548	0.283539	0.32381	0.216749	0.107061	0.0838862	1.07631	0.442105	0.0933333	0.348772	3.53863e-06	5.45117	0.422764	0.253623	0.169141	0.0122594	1.91153	INTERGENIC	INTERGENIC	INTERGENIC	> 1 kb
2L_20528788_SNP	C	G	0.212766	0.551136	0.33837	1.84589e-06	5.73379	0.244898	0.482927	0.238029	0.000480956	3.31789	0.272727	0.425926	0.153199	0.0796853	1.09862	0.280303	0.398374	0.118071	0.0831013	1.08039	INTERGENIC	INTERGENIC	INTERGENIC	> 1 kb
2L_20531350_SNP	G	C	0.259615	0.542169	0.282553	5.99154e-05	4.22246	0.188235	0.514706	0.326471	3.39145e-06	5.46962	0.287129	0.433333	0.146205	0.0865092	1.06294	0.244898	0.347826	0.102928	0.134412	0.871561	FBgn0265256	CG44270	INTRON	0
2L_20594230_SNP	A	C	0.0857143	0.37931	0.293596	6.2451e-07	6.20446	0.214286	0.418605	0.204319	0.00276983	2.55755	0.163265	0.357143	0.193878	0.0100754	1.99674	0.166667	0.257576	0.0909091	0.114229	0.942223	INTERGENIC	INTERGENIC	INTERGENIC	> 1 kb
2L_20597283_SNP	G	A	0.0917431	0.395833	0.30409	3.63635e-07	6.43933	0.19469	0.362694	0.168004	0.00660292	2.18026	0.202247	0.269841	0.0675941	0.374374	0.426694	0.184713	0.26087	0.0761562	0.196353	0.706963	INTERGENIC	INTERGENIC	INTERGENIC	> 1 kb
2L_20602600_SNP	T	G	0.466667	0.468571	0.00190476	0.979384	0.00904678	0.418919	0.476852	0.0579329	0.443794	0.352818	0.471429	0.392857	0.0785714	0.410515	0.386671	0.666667	0.24	0.426667	2.47379e-07	6.60664	FBgn0051677	CG31677	DOWNSTREAM	935
2L_20603107_SNP	G	C	0.712871	0.468599	0.244272	0.00040525	3.39228	0.794393	0.462312	0.332081	7.91564e-07	6.10151	0.711712	0.453125	0.258587	0.00231946	2.63461	0.746479	0.59633	0.150149	0.0281903	1.5499	FBgn0051677	CG31677	DOWNSTREAM	428
2L_20608208_SNP	A	G	0.814815	0.405882	0.408932	3.75569e-08	7.42531	0.69697	0.522727	0.174242	0.0108188	1.96582	0.679487	0.597222	0.082265	0.336302	0.473271	0.762295	0.575758	0.186538	0.00940107	2.02682	FBgn0263583	CR43608	UPSTREAM	361
2L_20643190_SNP	A	G	0.119565	0.451087	0.331522	4.90919e-07	6.30899	-	-	-	-	-	0.161905	0.333333	0.171429	0.0153955	1.81261	0.151515	0.210084	0.0585689	0.275347	0.560119	FBgn0032869	CG17470	UTR_5_PRIME	0	FBgn0016054	phr6-4	DOWNSTREAM	161
2L_20650080_SNP	A	T	0.368421	0.535135	0.166714	0.0290878	1.53629	0.2	0.516432	0.316432	2.56881e-06	5.59027	0.388889	0.466667	0.0777778	0.438147	0.35838	0.280374	0.345679	0.0653052	0.388695	0.410392	FBgn0042133	CG18810	DOWNSTREAM	1	FBgn0032871	CG2611	UPSTREAM	109
2L_20653149_SNP	C	T	0.698925	0.438144	0.26078	0.000271108	3.56686	0.779817	0.471366	0.308451	2.92909e-06	5.53327	0.740385	0.578313	0.162071	0.0362351	1.44087	0.717241	0.59596	0.121282	0.0850518	1.07032	FBgn0261787	bru	SYNONYMOUS_CODING	0
2L_20666162_SNP	A	T	0.88172	0.576271	0.305449	2.63498e-06	5.57922	0.804348	0.665116	0.139232	0.0152596	1.81646	0.760417	0.744898	0.0155187	0.822209	0.0850176	0.79375	0.74	0.05375	0.38318	0.416597	FBgn0051678	CG31678	INTRON	0
2L_20670509_SNP	T	C	0.868132	0.535912	0.33222	7.33745e-07	6.13445	0.870229	0.663636	0.206593	0.000192873	3.71473	0.873684	0.623188	0.250496	0.000862351	3.06432	0.842105	0.682692	0.159413	0.0118177	1.92747	FBgn0051678	CG31678	DOWNSTREAM	178
2L_20672481_SNP	C	T	0.223301	0.545	0.321699	2.46252e-06	5.60862	0.43	0.529412	0.0994118	0.151001	0.821021	0.426829	0.439394	0.0125647	0.887878	0.0516467	0.361345	0.386139	0.0247941	0.737088	0.132481	FBgn0051678	CG31678	INTRON	0
2L_20723806_SNP	C	T	0.186813	0.512048	0.325235	4.27426e-06	5.36914	0.378151	0.456522	0.0783705	0.246894	0.60749	0.366667	0.511905	0.145238	0.0803994	1.09475	0.389189	0.429825	0.0406354	0.550693	0.25909	FBgn0032878	CG9316	DOWNSTREAM	403
2L_20749912_SNP	C	T	0.0967742	0.419689	0.322915	3.40654e-07	6.46769	0.165138	0.342466	0.177328	0.00291516	2.53534	0.16	0.263889	0.103889	0.134759	0.870442	0.167832	0.277778	0.109946	0.0699284	1.15535	FBgn0262743	Fs(2)Ket	UTR_3_PRIME	0
2L_20802475_SNP	T	C	0.228571	0.546961	0.31839	3.93073e-06	5.40553	0.329897	0.454128	0.124232	0.0712246	1.14737	0.22973	0.333333	0.103604	0.219383	0.658797	0.22069	0.44	0.21931	0.00332938	2.47764	FBgn0032886	CG9328	INTRON	0
2L_20879565_SNP	C	T	0.702703	0.503067	0.199635	0.00935603	2.02891	0.804348	0.479167	0.325181	2.99302e-06	5.52389	0.602941	0.318182	0.284759	0.0055476	2.25589	0.658333	0.529412	0.128922	0.0975153	1.01093	FBgn0032901	sky	INTRON	0	FBgn0263996	CG43739	INTRON	0
2L_20998721_SNP	G	T	0.076087	0.358209	0.282122	2.14373e-06	5.66883	-	-	-	-	-	0.275229	0.295775	0.0205453	0.786698	0.104192	0.172185	0.224138	0.0519525	0.359647	0.444124	FBgn0250867	CG42238	INTRON	0
2L_21127652_SNP	C	A	0.107527	0.415	0.307473	1.18388e-06	5.92669	-	-	-	-	-	0.156627	0.235294	0.0786676	0.242984	0.614423	0.164179	0.194175	0.0299957	0.599384	0.222294	FBgn0040297	Nhe2	INTRON	0
2L_2120565_SNP	C	T	0.177215	0.387255	0.21004	0.00189032	2.72346	0.0978261	0.375	0.277174	4.05175e-06	5.39236	0.12	0.2	0.08	0.220094	0.657392	0.234234	0.221053	0.0131816	0.840937	0.0752364	INTERGENIC	INTERGENIC	INTERGENIC	> 1 kb
2L_21303189_SNP	T	A	0.928571	0.633333	0.295238	7.25968e-07	6.13908	0.781818	0.638191	0.143627	0.0220592	1.65641	0.704225	0.633333	0.070892	0.425671	0.370926	0.879032	0.74	0.139032	0.0197366	1.70473	FBgn0032940	Mio	INTRON	0
2L_21544966_SNP	A	C	0.223404	0.40796	0.184556	0.00568075	2.24559	0.181818	0.298701	0.116883	0.043827	1.35826	0.103093	0.442857	0.339764	9.27775e-06	5.03256	0.110429	0.259259	0.14883	0.0123445	1.90853	INTERGENIC	INTERGENIC	INTERGENIC	> 1 kb
2L_21611378_SNP	T	A	0.234694	0.55	0.315306	5.54396e-06	5.25618	0.168421	0.514706	0.346285	3.2409e-07	6.48933	0.240964	0.333333	0.0923695	0.279002	0.554393	0.204918	0.290323	0.0854045	0.201051	0.696693	INTERGENIC	INTERGENIC	INTERGENIC	> 1 kb
2L_21667226_SNP	G	A	0.81746	0.681592	0.135868	0.0191284	1.71832	0.762712	0.691983	0.0707287	0.232475	0.633624	0.883929	0.541176	0.342752	2.30351e-06	5.63761	0.691275	0.714286	0.0230105	0.716555	0.14475	FBgn0032957	CG2225	INTRON	0
2L_21672810_SNP	G	A	0.5	0.298913	0.201087	0.003738	2.42736	0.59292	0.278351	0.31457	4.18363e-06	5.37845	0.385542	0.393443	0.00790045	0.929403	0.0317959	0.449153	0.355556	0.093597	0.223493	0.650735	FBgn0032957	CG2225	INTRON	0
2L_21758397_SNP	A	G	0.0795455	0.379747	0.300201	2.15845e-06	5.66586	0.0945946	0.372881	0.278287	2.33475e-05	4.63176	0.202381	0.254902	0.052521	0.512793	0.290058	0.132653	0.185567	0.0529139	0.365113	0.437573	FBgn0032961	CG1416	INTRON	0	FBgn0086779	step	UPSTREAM	931
2L_21759578_SNP	T	C	0.272727	0.528205	0.255478	0.000246524	3.60814	0.25	0.372807	0.122807	0.0463376	1.33407	0.283019	0.341176	0.0581576	0.438069	0.358457	0.132184	0.406452	0.274268	2.42383e-06	5.6155	FBgn0032961	CG1416	INTRON	0
2L_21795240_SNP	A	C	0.539326	0.209945	0.329381	3.96765e-06	5.40147	0.382609	0.290456	0.0921523	0.144317	0.840683	0.266667	0.367647	0.10098	0.232564	0.633458	0.345865	0.345455	0.000410116	0.995319	0.00203749	FBgn0051612	CG31612	INTRON	0
2L_2180082_SNP	T	A	0.806818	0.564972	0.241846	0.000445075	3.35157	0.88172	0.549738	0.331982	3.76921e-07	6.42375	0.736264	0.569892	0.166371	0.0325656	1.48724	0.80292	0.782609	0.020311	0.741996	0.129599	INTERGENIC	INTERGENIC	INTERGENIC	> 1 kb
2L_21841982_SNP	G	A	0.140187	0.454106	0.313919	7.03623e-07	6.15266	0.236842	0.394068	0.157226	0.0116957	1.93197	0.26	0.329897	0.0698969	0.335316	0.474546	0.175758	0.28169	0.105933	0.0608557	1.2157	INTERGENIC	INTERGENIC	INTERGENIC	> 1 kb
2L_21841995_SNP	T	C	0.138889	0.436275	0.297386	2.07115e-06	5.68379	0.186916	0.382609	0.195693	0.00151665	2.81911	0.277778	0.239583	0.0381944	0.578732	0.237522	0.204545	0.291339	0.0867931	0.140073	0.853644	INTERGENIC	INTERGENIC	INTERGENIC	> 1 kb
2L_21913494_SNP	A	G	0.367816	0.56213	0.194314	0.00925837	2.03347	0.192308	0.555	0.362692	8.65034e-08	7.06297	0.352941	0.372549	0.0196078	0.830673	0.0805698	0.29661	0.409091	0.112481	0.135293	0.868725	FBgn0051600	CG31600	DOWNSTREAM	775
2L_21918250_SNP	G	A	0.151163	0.511962	0.360799	1.62835e-07	6.78825	0.296296	0.340206	0.0439099	0.529709	0.275963	0.3125	0.333333	0.0208333	0.813778	0.0894943	0.166667	0.230769	0.0641026	0.346809	0.45991	FBgn0032968	CG11634	DOWNSTREAM	800
2L_22033579_SNP	A	C	0.792208	0.674033	0.118175	0.0814472	1.08912	0.885714	0.613043	0.272671	4.64769e-06	5.33276	0.817204	0.731343	0.085861	0.240963	0.61805	0.891304	0.75	0.141304	0.012736	1.89497	INTERGENIC	INTERGENIC	INTERGENIC	> 1 kb
2L_22036669_SNP	C	T	0.602564	0.254144	0.34842	4.06027e-06	5.39145	0.48	0.335196	0.144804	0.0399917	1.39803	0.358209	0.350877	0.00733176	0.936891	0.0283108	0.438776	0.345455	0.093321	0.220079	0.657422	INTERGENIC	INTERGENIC	INTERGENIC	> 1 kb
2L_22039854_SNP	C	T	0.336449	0.342105	0.00565667	0.932008	0.0305805	0.285714	0.310185	0.0244709	0.694497	0.158329	0.494118	0.1	0.394118	6.85618e-06	5.16392	0.467742	0.341463	0.126279	0.105486	0.976804	FBgn0084001	CG41434	DOWNSTREAM	82	FBgn0051601	CG31601	DOWNSTREAM	873
2L_22047773_SNP	C	A	0.835165	0.616162	0.219003	0.000714528	3.14598	0.889908	0.607143	0.282765	2.67624e-06	5.57248	0.855422	0.784615	0.0708063	0.306109	0.514123	0.825397	0.757282	0.0681153	0.265313	0.576241	INTERGENIC	INTERGENIC	INTERGENIC	> 1 kb
2L_22057886_SNP	G	A	0.7	0.352657	0.347343	7.81539e-07	6.10705	0.650943	0.487288	0.163655	0.0155807	1.80741	0.8	0.575342	0.224658	0.00547985	2.26123	0.772727	0.686275	0.0864528	0.182341	0.739115	INTERGENIC	INTERGENIC	INTERGENIC	> 1 kb
2L_22059607_SNP	G	A	0.89011	0.540741	0.349369	4.14692e-07	6.38227	0.813725	0.672131	0.141594	0.0228575	1.64097	0.881579	0.651163	0.230416	0.00745453	2.12758	0.826087	0.787879	0.0382082	0.53028	0.275495	INTERGENIC	INTERGENIC	INTERGENIC	> 1 kb
2L_22105544_SNP	C	A	0.15625	0.325581	0.169331	0.0187436	1.72715	0.0625	0.356688	0.294188	9.73638e-07	6.0116	0.191781	0.240741	0.0489599	0.537601	0.26954	0.136842	0.258824	0.121981	0.0638049	1.19515	FBgn0040519	CG15219	UPSTREAM	32
2L_22120954_SNP	G	A	0.0833333	0.331915	0.248582	3.81657e-06	5.41833	0.181818	0.29108	0.109262	0.0550066	1.25959	0.237113	0.225352	0.0117613	0.870749	0.0601068	0.166667	0.190909	0.0242424	0.65672	0.18262	FBgn0032974	CG3651	UPSTREAM	384
2L_22147729_SNP	A	T	0.147541	0.357143	0.209602	0.000360696	3.44286	0.0729927	0.303279	0.230286	4.19455e-06	5.37731	0.213483	0.186667	0.0268165	0.696672	0.156972	0.136986	0.19403	0.0570435	0.269369	0.569652	FBgn0261802	CG42748	INTRON	0
2L_22148448_SNP	T	G	0.118812	0.347619	0.228807	0.000114035	3.94296	0.0887097	0.351351	0.262642	1.72611e-06	5.76293	0.130841	0.347222	0.216381	0.00253298	2.59637	0.115942	0.225806	0.109864	0.0405535	1.39197	FBgn0261802	CG42748	INTRON	0
2L_22269548_SNP	A	T	0.346939	0.295652	0.0512866	0.552033	0.258035	0.4	0.186747	0.213253	0.00783418	2.10601	0.616667	0.159091	0.457576	8.31472e-06	5.08015	0.462687	0.242857	0.219829	0.012872	1.89035	INTERGENIC	INTERGENIC	INTERGENIC	> 1 kb
2L_22461785_SNP	A	C	0.310345	0.835294	0.524949	2.76194e-06	5.55879	0.47619	0.738636	0.262446	0.0336112	1.47352	0.526316	0.666667	0.140351	0.363956	0.438952	0.655172	0.735294	0.0801217	0.507237	0.294789	INTERGENIC	INTERGENIC	INTERGENIC	> 1 kb
2L_22471818_SNP	C	T	0.287356	0.403846	0.11649	0.10555	0.976541	0.23913	0.344444	0.105314	0.113481	0.945077	0.328767	0.426471	0.0977035	0.270163	0.568374	0.0804598	0.456522	0.376062	2.90122e-07	6.53742	FBgn0040011	CG17494	UPSTREAM	664
2L_22493094_SNP	C	T	0.41791	0.621212	0.203302	0.0100299	1.99871	0.252874	0.601732	0.348858	1.02374e-06	5.98981	0.247312	0.522388	0.275076	0.00124758	2.90393	0.353333	0.488	0.134667	0.0517524	1.28607	INTERGENIC	INTERGENIC	INTERGENIC	> 1 kb
2L_2254942_SNP	T	A	0.241379	0.42	0.178621	0.00960645	2.01744	0.141593	0.429204	0.287611	2.46329e-06	5.60848	0.194805	0.260274	0.0654688	0.380337	0.419832	0.170543	0.263736	0.0931936	0.14238	0.84655	FBgn0031406	Send1	SYNONYMOUS_CODING	0
2L_236866_SNP	G	A	0.569106	0.377778	0.191328	0.00384572	2.41502	-	-	-	-	-	0.73913	0.351351	0.387779	2.34589e-06	5.62969	0.5375	0.537815	0.000315126	0.996403	0.00156508	FBgn0086902	kis	SYNONYMOUS_CODING	0
2L_2527226_SNP	T	C	0.197183	0.554795	0.357611	4.55017e-06	5.34197	0.266667	0.496732	0.230065	0.0026731	2.57299	0.356164	0.355932	0.00023218	0.997951	0.000890834	0.318182	0.296875	0.0213068	0.78882	0.103022	INTERGENIC	INTERGENIC	INTERGENIC	> 1 kb
2L_2542624_SNP	C	T	0.804598	0.460674	0.343924	1.60611e-06	5.79423	0.70297	0.524862	0.178108	0.0104745	1.97987	0.670455	0.563636	0.106818	0.237098	0.625073	0.676471	0.679012	0.00254176	0.972393	0.0121581	INTERGENIC	INTERGENIC	INTERGENIC	> 1 kb
2L_2542626_SNP	T	C	0.781609	0.420455	0.361155	7.32293e-07	6.13532	0.683168	0.5	0.183168	0.00897181	2.04712	0.659341	0.5	0.159341	0.0822571	1.08483	0.637037	0.614458	0.0225792	0.76543	0.116095	INTERGENIC	INTERGENIC	INTERGENIC	> 1 kb
2L_2542631_SNP	C	T	0.8	0.418605	0.381395	1.29749e-07	6.8869	0.685714	0.507853	0.177861	0.00989768	2.00447	0.666667	0.528302	0.138365	0.135766	0.86721	0.666667	0.604938	0.0617284	0.413352	0.38368	INTERGENIC	INTERGENIC	INTERGENIC	> 1 kb
2L_2542660_SNP	C	A	0.807229	0.45122	0.356009	1.26799e-06	5.89688	0.673267	0.549738	0.123529	0.0740981	1.13019	0.637681	0.529412	0.108269	0.266702	0.573974	0.64539	0.5625	0.0828901	0.279806	0.553143	INTERGENIC	INTERGENIC	INTERGENIC	> 1 kb
2L_2542668_SNP	G	A	0.797619	0.452229	0.34539	2.92149e-06	5.5344	0.663265	0.547872	0.115393	0.0993278	1.00293	0.706667	0.563636	0.14303	0.119975	0.92091	0.65035	0.6	0.0503497	0.506306	0.295587	INTERGENIC	INTERGENIC	INTERGENIC	> 1 kb
2L_2546940_SNP	T	A	0.822917	0.634518	0.188399	0.00307671	2.51191	0.857143	0.532751	0.324392	8.50785e-08	7.07018	0.766667	0.722222	0.0444444	0.556332	0.254666	0.748201	0.714286	0.0339157	0.615342	0.210883	INTERGENIC	INTERGENIC	INTERGENIC	> 1 kb
2L_255398_SNP	C	T	0.542169	0.391304	0.150864	0.0437212	1.35931	0.583333	0.265487	0.317847	4.98476e-06	5.30236	0.554054	0.538462	0.0155925	0.881516	0.0547698	0.559701	0.365385	0.194317	0.00871844	2.05956	FBgn0031238	CG3645	INTRON	0
2L_2555769_SNP	C	A	0.173077	0.326241	0.153164	0.0455536	1.34148	0.0735294	0.406897	0.333367	1.71589e-06	5.76551	-	-	-	-	-	0.110092	0.30137	0.191278	0.00459313	2.33789	FBgn0264944	CR44113	EXON	0
2L_256993_SNP	G	A	0.670455	0.305936	0.364518	4.63924e-07	6.33355	0.590476	0.411215	0.179261	0.00966363	2.01486	0.670732	0.47619	0.194541	0.0211179	1.67535	0.562044	0.477778	0.084266	0.270306	0.568145	FBgn0031238	CG3645	INTRON	0
2L_2602029_SNP	G	A	0.71875	0.581818	0.136932	0.0787904	1.10353	0.82	0.505747	0.314253	3.92757e-06	5.40588	0.719512	0.545455	0.174058	0.0549313	1.26018	0.742424	0.707317	0.0351072	0.617435	0.209409	INTERGENIC	INTERGENIC	INTERGENIC	> 1 kb
2L_2616106_SNP	A	T	0.714286	0.541436	0.172849	0.0103532	1.98493	0.808081	0.495455	0.312626	2.84525e-06	5.54588	0.782178	0.644737	0.137441	0.0695707	1.15757	0.721805	0.69697	0.0248348	0.716098	0.145027	INTERGENIC	INTERGENIC	INTERGENIC	> 1 kb
2L_265621_SNP	G	A	0.321839	0.419689	0.09785	0.16882	0.772575	0.157895	0.460094	0.302199	4.2429e-06	5.37234	0.217391	0.30137	0.0839786	0.265164	0.576485	0.264706	0.326923	0.0622172	0.357716	0.446462	FBgn0031238	CG3645	INTRON	0	FBgn0031239	CG17075	SYNONYMOUS_CODING	0
2L_265654_SNP	T	C	0.3125	0.435484	0.122984	0.0928636	1.03215	0.152174	0.455446	0.303272	4.87485e-06	5.31204	0.231579	0.382353	0.150774	0.0601014	1.22112	0.278912	0.326087	0.0471754	0.49519	0.305228	FBgn0031238	CG3645	INTRON	0	FBgn0031239	CG17075	NON_SYNONYMOUS_CODING	0
2L_265681_SNP	G	C	0.316456	0.453039	0.136583	0.0652231	1.1856	0.130952	0.488479	0.357527	1.35065e-07	6.86946	0.215054	0.421875	0.206821	0.0122048	1.91347	0.256757	0.336634	0.0798769	0.234757	0.629382	FBgn0031238	CG3645	INTRON	0	FBgn0031239	CG17075	SYNONYMOUS_CODING	0
2L_2674349_SNP	G	A	0.0720721	0.378698	0.306626	2.00726e-07	6.6974	0.217391	0.301802	0.0844105	0.153531	0.813803	0.225	0.315068	0.0900685	0.250748	0.600763	0.155738	0.28125	0.125512	0.0480856	1.31799	INTERGENIC	INTERGENIC	INTERGENIC	> 1 kb
2L_2677376_SNP	A	T	0.113636	0.214765	0.101129	0.0723247	1.14071	0.117647	0.254335	0.136688	0.0193035	1.71436	0.0555556	0.393443	0.337887	3.74079e-06	5.42704	0.106667	0.125	0.0183333	0.694548	0.158298	FBgn0051690	CG31690	UPSTREAM	358
2L_2698461_SNP	T	C	0.097561	0.41958	0.322019	2.25784e-06	5.64631	0.164706	0.24878	0.0840746	0.158188	0.800826	0.127907	0.188235	0.0603283	0.326386	0.486268	0.142857	0.25	0.107143	0.0900392	1.04557	FBgn0051690	CG31690	INTRON	0
2L_2722232_SNP	G	C	0.782609	0.41875	0.363859	3.64875e-06	5.43786	0.564356	0.435897	0.128459	0.0694686	1.15821	0.734375	0.527027	0.207348	0.0200566	1.69774	0.634146	0.508772	0.125374	0.0869152	1.0609	INTERGENIC	INTERGENIC	INTERGENIC	> 1 kb
2L_2742230_SNP	A	G	0.872093	0.560241	0.311852	4.31189e-06	5.36533	0.795181	0.644444	0.150736	0.0255812	1.59208	0.797297	0.575342	0.221955	0.0076917	2.11398	0.794521	0.674419	0.120102	0.0759085	1.11971	FBgn0031450	Hrs	SYNONYMOUS_CODING	0
2L_2820380_SNP	G	A	0.157303	0.464646	0.307343	5.34322e-06	5.2722	0.0952381	0.417431	0.322193	3.74957e-06	5.42602	0.152778	0.278689	0.125911	0.103176	0.986422	0.231405	0.327586	0.0961812	0.219771	0.65803	FBgn0031464	Duox	INTRON	0
2L_2939026_SNP	G	T	0.846154	0.497143	0.349011	1.26971e-06	5.89629	0.703704	0.54023	0.163474	0.0265201	1.57642	0.75	0.645161	0.104839	0.227904	0.642248	0.727273	0.680556	0.0467172	0.524726	0.280067	FBgn0041111	lilli	INTRON	0
2L_2939028_SNP	G	T	0.853333	0.506024	0.347309	1.84855e-06	5.73317	0.708861	0.543353	0.165508	0.0254585	1.59417	0.746269	0.666667	0.079602	0.360816	0.442714	0.730496	0.694444	0.036052	0.621186	0.206778	FBgn0041111	lilli	INTRON	0
2L_2939034_SNP	T	C	0.857143	0.51462	0.342523	1.75457e-06	5.75583	0.74359	0.54023	0.20336	0.00572805	2.24199	0.746032	0.645161	0.10087	0.254458	0.594383	0.764706	0.743243	0.0214626	0.756678	0.121089	FBgn0041111	lilli	INTRON	0
2L_2955648_SNP	A	C	0.180328	0.472081	0.291753	4.15124e-06	5.38182	0.246154	0.420814	0.174661	0.00475186	2.32314	0.222222	0.224719	0.00249688	0.971087	0.012742	0.216561	0.220472	0.00391193	0.945593	0.0242955	FBgn0010263	Rbp9	INTRON	0
2L_2999356_SNP	T	A	0.733333	0.606742	0.126592	0.0578238	1.23789	0.867347	0.548387	0.31896	1.01218e-06	5.99474	0.877551	0.709091	0.16846	0.0227925	1.64221	0.776119	0.743119	0.0330001	0.599575	0.222157	FBgn0031488	CG17265	UTR_5_PRIME	0	FBgn0025681	CG3558	DOWNSTREAM	630
2L_2999361_SNP	G	T	0.752475	0.606936	0.145539	0.0300846	1.52166	0.880435	0.541436	0.338998	3.17894e-07	6.49772	0.876289	0.696429	0.17986	0.015973	1.79661	0.775194	0.735849	0.0393447	0.538808	0.268566	FBgn0031488	CG17265	UTR_5_PRIME	0	FBgn0025681	CG3558	DOWNSTREAM	635
2L_3050844_SNP	A	G	0.684783	0.565217	0.119565	0.090635	1.0427	0.833333	0.542986	0.290347	4.80558e-06	5.31825	0.792208	0.765625	0.0265828	0.726785	0.138594	0.75	0.743902	0.00609756	0.927266	0.0327958	FBgn0042627	v(2)k05816	NON_SYNONYMOUS_CODING	0
2L_3051293_SNP	G	T	0.778947	0.603352	0.175595	0.00890587	2.05032	0.885714	0.597156	0.288558	2.05023e-06	5.6882	0.839623	0.589744	0.249879	0.000802604	3.0955	0.691358	0.757576	0.0662177	0.309561	0.509254	FBgn0042627	v(2)k05816	NON_SYNONYMOUS_CODING	0
2L_3051326_SNP	G	A	0.744681	0.596685	0.147996	0.0304124	1.51695	0.865979	0.555556	0.310424	1.24331e-06	5.90542	0.841584	0.691176	0.150408	0.0388435	1.41068	0.708861	0.734177	0.0253165	0.715364	0.145473	FBgn0042627	v(2)k05816	SYNONYMOUS_CODING	0
2L_3051365_SNP	G	A	0.775	0.587302	0.187698	0.00763339	2.11728	0.854167	0.548718	0.305449	3.21348e-06	5.49302	0.806452	0.629032	0.177419	0.0272713	1.56429	0.715278	0.761194	0.0459163	0.523989	0.280678	FBgn0042627	v(2)k05816	SYNONYMOUS_CODING	0
2L_3051845_SNP	C	T	0.87	0.57	0.3	2.30619e-06	5.63711	0.787611	0.577093	0.210518	0.000817657	3.08743	0.806818	0.757576	0.0492424	0.46334	0.3341	0.740741	0.702381	0.0383598	0.573196	0.241697	FBgn0042627	v(2)k05816	SYNONYMOUS_CODING	0
2L_3053624_SNP	C	T	0.833333	0.48913	0.344203	3.11529e-06	5.5065	0.785714	0.543269	0.242445	0.000492732	3.30739	0.8	0.652174	0.147826	0.0557273	1.25393	0.75974	0.643836	0.115905	0.110431	0.956907	FBgn0042627	v(2)k05816	SYNONYMOUS_CODING	0
2L_3095297_SNP	A	G	0.227848	0.405263	0.177415	0.0117562	1.92973	0.0970874	0.448113	0.351026	1.55043e-08	7.80955	0.18	0.327586	0.147586	0.0589283	1.22968	0.148148	0.280488	0.13234	0.0397714	1.40043	FBgn0015600	toc	INTRON	0
2L_3119849_SNP	T	A	0.885057	0.512821	0.372237	3.4193e-08	7.46606	-	-	-	-	-	0.863014	0.796875	0.0661387	0.341984	0.465994	0.805556	0.779412	0.0261438	0.692911	0.159323	FBgn0015600	toc	INTRON	0
2L_3154434_SNP	G	A	0.818966	0.519774	0.299192	4.61844e-06	5.3355	0.745098	0.567568	0.17753	0.00714307	2.14612	0.755814	0.71831	0.0375041	0.626883	0.202814	0.727273	0.732759	0.00548589	0.932361	0.0304161	FBgn0011648	Mad	INTRON	0
2L_3318285_SNP	C	T	0.775	0.453039	0.321961	1.46518e-06	5.83411	0.638889	0.518349	0.12054	0.0753688	1.12281	0.730769	0.686047	0.0447227	0.543572	0.264743	0.774011	0.688	0.0860113	0.155513	0.808232	FBgn0031519	CG3326	SYNONYMOUS_CODING	0	FBgn0031518	CG3277	DOWNSTREAM	867
2L_3318341_SNP	C	T	0.826087	0.440678	0.385409	4.97626e-08	7.3031	0.633663	0.495495	0.138168	0.0454517	1.34245	0.686747	0.538462	0.148285	0.0781948	1.10682	0.707692	0.666667	0.0410256	0.550355	0.259357	FBgn0031519	CG3326	INTRON	0	FBgn0031518	CG3277	DOWNSTREAM	923
2L_3332244_SNP	A	G	0.727273	0.385057	0.342215	1.83877e-06	5.73547	0.583333	0.51073	0.0726037	0.271929	0.565545	0.670886	0.645161	0.0257248	0.767976	0.114652	0.687943	0.669725	0.0182185	0.78904	0.102901	FBgn0031522	CG3285	SYNONYMOUS_CODING	0	FBgn0031523	CG15408	UPSTREAM	570
2L_3334497_SNP	A	T	0.174419	0.492462	0.318044	4.54917e-06	5.34207	0.23301	0.413146	0.180136	0.0056877	2.24506	0.2125	0.296296	0.0837963	0.310679	0.507688	0.185185	0.244898	0.0597128	0.333776	0.476545	FBgn0031523	CG15408	INTRON	0	FBgn0020445	E23	DOWNSTREAM	378
2L_3349735_SNP	G	A	0.848485	0.481481	0.367003	1.64803e-06	5.78304	0.618421	0.60733	0.0110912	0.881653	0.0547024	0.836066	0.754098	0.0819672	0.296182	0.528442	0.679245	0.592105	0.08714	0.27567	0.55961	FBgn0020445	E23	INTRON	0
2L_3349746_SNP	C	A	0.864865	0.48503	0.379835	2.21083e-07	6.65544	0.521127	0.584211	0.0630838	0.416163	0.380737	0.820896	0.6875	0.133396	0.100347	0.998496	0.72	0.518987	0.201013	0.0127923	1.89305	FBgn0020445	E23	INTRON	0
2L_3350161_SNP	G	C	0.717742	0.402778	0.314964	1.83873e-06	5.73548	0.638095	0.596708	0.0413874	0.532801	0.273435	0.741071	0.671875	0.0691964	0.376746	0.423951	0.818713	0.7	0.118713	0.0492168	1.30789	FBgn0020445	E23	INTRON	0
2L_3373829_SNP	T	C	0.904762	0.617925	0.286837	4.73301e-06	5.32486	0.910891	0.711111	0.19978	0.000360048	3.44364	0.791209	0.816901	0.0256926	0.708958	0.149379	0.791946	0.855422	0.0634754	0.279881	0.553026	FBgn0031528	CG15412	SYNONYMOUS_CODING	0	FBgn0085423	CG34394	UPSTREAM	457
2L_3373841_SNP	A	G	0.924051	0.639024	0.285026	4.32861e-06	5.36365	0.920455	0.730337	0.190117	0.000730685	3.13627	0.825	0.828947	0.00394737	0.952475	0.0211462	0.844595	0.846154	0.00155925	0.978053	0.00963748	FBgn0031528	CG15412	SYNONYMOUS_CODING	0	FBgn0085423	CG34394	UPSTREAM	469
2L_3375877_SNP	C	T	0.761905	0.406417	0.355488	1.33063e-06	5.87594	0.726027	0.578652	0.147376	0.0471956	1.3261	0.858974	0.7	0.158974	0.0486433	1.31298	0.8125	0.637363	0.175137	0.0110161	1.95797	FBgn0031529	CG9662	DOWNSTREAM	6	FBgn0031528	CG15412	UPSTREAM	166
2L_3391578_SNP	A	G	0.5875	0.429348	0.158152	0.0367159	1.43515	0.745614	0.413978	0.331636	1.2012e-06	5.92039	0.736842	0.56	0.176842	0.0579513	1.23694	0.706897	0.729412	0.0225152	0.753444	0.122949	INTERGENIC	INTERGENIC	INTERGENIC	> 1 kb
2L_3399098_SNP	C	A	0.74	0.412429	0.327571	3.96912e-06	5.40131	0.533835	0.541126	0.00729095	0.910301	0.0408151	0.737374	0.662338	0.0750361	0.32863	0.483293	0.676692	0.637795	0.0388965	0.566054	0.247142	FBgn0085204	CG34175	DOWNSTREAM	414
2L_3418648_SNP	A	G	0.872727	0.51875	0.353977	6.87501e-08	7.16273	0.664062	0.605769	0.0582933	0.361698	0.441654	0.790698	0.597561	0.193137	0.0135524	1.86798	0.767123	0.716667	0.0504566	0.417002	0.379862	FBgn0031530	pgant2	INTRON	0	FBgn0051952	CG31952	DOWNSTREAM	779
2L_3433052_SNP	G	A	0.723404	0.393204	0.3302	3.40156e-06	5.46832	0.716814	0.474138	0.242676	0.000243352	3.61376	0.666667	0.61194	0.0547264	0.532028	0.274065	0.732824	0.708738	0.0240866	0.719445	0.143002	INTERGENIC	INTERGENIC	INTERGENIC	> 1 kb
2L_3437559_SNP	A	G	0.329412	0.429487	0.100075	0.175504	0.755713	0.186047	0.54878	0.362734	6.00434e-07	6.22153	0.266667	0.396226	0.12956	0.153587	0.813646	0.290909	0.426829	0.13592	0.0805068	1.09417	INTERGENIC	INTERGENIC	INTERGENIC	> 1 kb
2L_3447746_SNP	C	T	0.873786	0.57513	0.298657	2.14002e-06	5.66958	0.747368	0.779221	0.0318524	0.594861	0.225585	0.860215	0.868421	0.008206	0.887925	0.0516238	0.822086	0.8125	0.00958589	0.865815	0.0625747	FBgn0031533	CG2772	DOWNSTREAM	155
2L_3465586_SNP	C	T	0.740741	0.387097	0.353644	3.7849e-06	5.42195	0.725	0.494565	0.230435	0.00181269	2.74168	0.707317	0.676056	0.0312607	0.701904	0.153723	0.773333	0.621212	0.152121	0.0431923	1.36459	FBgn0005616	msl-2	SYNONYMOUS_CODING	0	FBgn0021967	Pdsw	UPSTREAM	576
2L_3518222_SNP	A	T	0.738318	0.489796	0.248522	0.000251537	3.5994	0.770492	0.45	0.320492	1.10692e-06	5.95588	0.772727	0.704225	0.0685019	0.35308	0.452127	0.707865	0.692308	0.0155575	0.811347	0.0907932	FBgn0031545	CG3213	SYNONYMOUS_CODING	0	FBgn0031544	CG17593	DOWNSTREAM	958
2L_3518224_SNP	G	A	0.735849	0.502564	0.233285	0.000592744	3.22713	0.770492	0.445	0.325492	7.73434e-07	6.11158	0.767857	0.7	0.0678571	0.360619	0.442952	0.708791	0.692308	0.0164835	0.799663	0.097093	FBgn0031545	CG3213	NON_SYNONYMOUS_CODING	0	FBgn0031544	CG17593	DOWNSTREAM	960
2L_3518231_SNP	C	T	0.727273	0.518325	0.208948	0.00250279	2.60158	0.786325	0.458333	0.327991	7.8094e-07	6.10738	0.76699	0.676471	0.0905197	0.238909	0.621767	0.73224	0.72449	0.00775064	0.90353	0.0440575	FBgn0031545	CG3213	SYNONYMOUS_CODING	0	FBgn0031544	CG17593	DOWNSTREAM	967
2L_3518267_SNP	C	A	0.697917	0.445498	0.252419	0.000326836	3.48567	0.734513	0.412621	0.321892	1.94443e-06	5.71121	0.711712	0.576923	0.134789	0.0856218	1.06742	0.728261	0.716981	0.0112797	0.858142	0.0664409	FBgn0031545	CG3213	SYNONYMOUS_CODING	0
2L_3521976_SNP	A	G	0.195652	0.546875	0.351223	5.5232e-07	6.25781	0.397727	0.477273	0.0795455	0.280162	0.55259	0.276596	0.306667	0.0300709	0.697499	0.156457	0.362573	0.349398	0.0131755	0.855697	0.0676797	FBgn0031546	CG8851	SYNONYMOUS_CODING	0	FBgn0031547	Sr-CIV	DOWNSTREAM	545
2L_3534528_SNP	C	T	0.755102	0.4	0.355102	5.03276e-07	6.29819	0.594059	0.580645	0.0134142	0.845333	0.0729724	0.721649	0.647059	0.0745907	0.390415	0.408473	0.68	0.565217	0.114783	0.114712	0.940392	INTERGENIC	INTERGENIC	INTERGENIC	> 1 kb
2L_3542765_SNP	A	G	0.734375	0.413146	0.321229	9.1436e-07	6.03888	0.669565	0.53211	0.137455	0.0379122	1.42122	0.704082	0.561798	0.142284	0.0694609	1.15826	0.660819	0.64539	0.0154286	0.808776	0.0921715	FBgn0024244	drm	INTRON	0
2L_3594912_SNP	G	A	0.627119	0.18254	0.444579	1.61319e-07	6.79232	0.44	0.33871	0.10129	0.177311	0.751264	0.650794	0.421875	0.228919	0.016268	1.78867	0.455446	0.487805	0.0323593	0.693728	0.158811	INTERGENIC	INTERGENIC	INTERGENIC	> 1 kb
2L_3594913_SNP	C	A	0.627119	0.181102	0.446016	1.41653e-07	6.84877	0.434211	0.340541	0.09367	0.210344	0.677069	0.650794	0.421875	0.228919	0.016268	1.78867	0.459184	0.481928	0.022744	0.782528	0.1065	INTERGENIC	INTERGENIC	INTERGENIC	> 1 kb
2L_3617950_SNP	G	T	0.8125	0.436019	0.376481	4.36572e-08	7.35994	0.656566	0.451327	0.205238	0.00312882	2.50462	0.740385	0.574713	0.165672	0.0307221	1.51255	0.755556	0.669291	0.0862642	0.180817	0.742762	FBgn0265369	CR44310	DOWNSTREAM	331
2L_3621098_SNP	G	T	0.702703	0.363636	0.339066	1.27707e-06	5.89379	0.71223	0.536585	0.175645	0.00444937	2.3517	0.759259	0.690141	0.0691184	0.358021	0.446091	0.690909	0.666667	0.0242424	0.709295	0.149173	FBgn0015663	Dot	UTR_3_PRIME	0	FBgn0031554	CG15418	DOWNSTREAM	12
2L_3630238_SNP	G	A	0.217391	0.591133	0.373742	2.39316e-08	7.62103	-	-	-	-	-	0.273504	0.384615	0.111111	0.131133	0.882288	0.301775	0.309353	0.00757737	0.902717	0.0444482	FBgn0000721	for	INTRON	0
2L_3644113_SNP	C	T	0.818182	0.458333	0.359848	3.56577e-06	5.44785	0.683673	0.540698	0.142976	0.042969	1.36684	0.7125	0.592593	0.119907	0.184551	0.733883	0.736842	0.589744	0.147099	0.0562936	1.24954	FBgn0000721	for	INTRON	0
2L_3659537_SNP	C	T	0.639175	0.474684	0.164492	0.0243791	1.61298	0.66055	0.512563	0.147988	0.0300984	1.52146	0.869159	0.54023	0.328929	7.27136e-06	5.13838	0.701613	0.706897	0.00528365	0.937336	0.0281049	INTERGENIC	INTERGENIC	INTERGENIC	> 1 kb
2L_3710938_SNP	G	A	0.76	0.416667	0.343333	7.60675e-07	6.1188	0.653061	0.490826	0.162236	0.0197703	1.70399	0.663462	0.636364	0.0270979	0.741951	0.129625	0.69697	0.586538	0.110431	0.122089	0.913322	FBgn0015376	cutlet	SYNONYMOUS_CODING	0
2L_3745271_SNP	T	A	0.212766	0.555024	0.342258	8.45851e-07	6.07271	0.398305	0.478947	0.0806423	0.235141	0.628671	0.232323	0.314607	0.0822835	0.25533	0.592898	0.286624	0.345794	0.0591702	0.376634	0.424081	FBgn0031568	CG10019	INTRON	0
2L_3779486_SNP	C	G	0.733333	0.37037	0.362963	1.0121e-06	5.99478	0.530864	0.535714	0.00485009	0.949216	0.0226352	0.742857	0.519481	0.223377	0.00996296	2.00161	0.771242	0.520833	0.250408	0.000408919	3.38836	FBgn0004893	bowl	INTRON	0
2L_3794921_SNP	G	C	0.762376	0.417647	0.344729	1.16276e-06	5.93451	-	-	-	-	-	-	-	-	-	-	-	-	-	-	-	FBgn0031571	CG3921	SYNONYMOUS_CODING	0
2L_3800773_SNP	T	C	0.754717	0.436464	0.318253	4.43074e-06	5.35352	0.619835	0.52439	0.0954445	0.142816	0.845225	0.701754	0.793103	0.0913491	0.185939	0.730629	0.788889	0.681034	0.107854	0.0776152	1.11005	FBgn0031571	CG3921	SYNONYMOUS_CODING	0
2L_3983150_SNP	T	C	0.076087	0.379679	0.303592	6.73768e-07	6.17149	0.0909091	0.218182	0.127273	0.0148928	1.82702	0.152174	0.206349	0.0541753	0.427926	0.368632	0.0567376	0.166667	0.109929	0.0156907	1.80436	FBgn0051774	fred	INTRON	0
2L_3986494_SNP	T	G	0.732394	0.352113	0.380282	2.3325e-06	5.63218	0.545455	0.505263	0.0401914	0.597605	0.223586	0.728814	0.55	0.178814	0.0856769	1.06714	0.759615	0.507937	0.251679	0.00277303	2.55705	FBgn0051774	fred	INTRON	0
2L_4135408_SNP	C	G	0.0923077	0.466667	0.374359	3.93336e-07	6.40524	0.232558	0.34555	0.112992	0.091855	1.0369	0.225352	0.20339	0.0219623	0.778002	0.109019	0.223301	0.272727	0.0494263	0.527993	0.277372	INTERGENIC	INTERGENIC	INTERGENIC	> 1 kb
2L_4268888_SNP	C	T	0.693694	0.380952	0.312741	4.69204e-06	5.32864	-	-	-	-	-	0.698276	0.621951	0.0763246	0.315922	0.500419	0.77305	0.655172	0.117877	0.0698768	1.15567	INTERGENIC	INTERGENIC	INTERGENIC	> 1 kb
2L_4449243_SNP	A	T	0.736842	0.632812	0.10403	0.198726	0.701745	0.804878	0.682927	0.121951	0.149184	0.826279	0.8125	0.696429	0.116071	0.196983	0.705571	0.898876	0.533333	0.365543	2.42109e-06	5.61599	FBgn0031606	CG15439	DOWNSTREAM	52	FBgn0025684	MFS18	UPSTREAM	608
2L_4867841_SNP	T	C	0.786885	0.385827	0.401058	1.93444e-06	5.71345	0.564103	0.440559	0.123543	0.116744	0.932766	0.775862	0.4375	0.338362	0.000845438	3.07292	0.54918	0.666667	0.117486	0.152926	0.815517	FBgn0051660	pog	INTRON	0
2L_4867842_SNP	C	A	0.786885	0.385827	0.401058	1.93444e-06	5.71345	0.558442	0.433566	0.124875	0.114052	0.942899	0.789474	0.4375	0.351974	0.000519449	3.28446	0.554622	0.671875	0.117253	0.15762	0.802387	FBgn0051660	pog	INTRON	0
2L_4867845_SNP	C	A	0.770492	0.365079	0.405412	1.7653e-06	5.75318	0.564103	0.429577	0.134525	0.0879436	1.0558	0.77193	0.466667	0.305263	0.00296469	2.52802	0.556452	0.671642	0.11519	0.157269	0.803357	FBgn0051660	pog	INTRON	0
2L_4867854_SNP	A	T	0.753846	0.365672	0.388175	2.78782e-06	5.55474	0.563218	0.453416	0.109802	0.144953	0.838774	0.758621	0.468085	0.290536	0.00423761	2.37288	0.572581	0.661972	0.0893912	0.264344	0.57783	FBgn0051660	pog	INTRON	0
2L_492810_SNP	C	T	0.275862	0.2125	0.0633621	0.328086	0.484013	0.439252	0.135	0.304252	1.33135e-06	5.87571	0.275862	0.246154	0.0297082	0.704792	0.151939	0.37963	0.31	0.0696296	0.346937	0.459749	FBgn0003963	ush	INTRON	0
2L_514667_SNP	T	A	0.337079	0.493902	0.156824	0.0332213	1.47858	0.140187	0.453271	0.313084	6.70597e-07	6.17354	0.276596	0.333333	0.0567376	0.46507	0.332482	0.245161	0.2125	0.0326613	0.615399	0.210843	FBgn0003963	ush	INTRON	0
2L_5286077_SNP	C	A	0.923077	0.630435	0.292642	1.5766e-06	5.80228	0.792079	0.690583	0.101496	0.0959729	1.01785	0.703704	0.824742	0.121039	0.0864087	1.06344	0.786325	0.737374	0.048951	0.454873	0.34211	INTERGENIC	INTERGENIC	INTERGENIC	> 1 kb
2L_5406707_SNP	C	A	0.521739	0.469388	0.0523514	0.469658	0.328218	0.495327	0.407407	0.0879197	0.199639	0.699754	0.72449	0.376147	0.348343	7.29757e-06	5.13682	0.611765	0.615385	0.00361991	0.957466	0.0188766	FBgn0016660	H15	INTRON	0
2L_6163206_SNP	G	C	0.590909	0.248731	0.342178	5.50073e-07	6.25958	0.371134	0.35122	0.0199145	0.770442	0.11326	0.383838	0.275362	0.108476	0.179776	0.745269	0.456376	0.40625	0.0501258	0.496259	0.304292	INTERGENIC	INTERGENIC	INTERGENIC	> 1 kb
2L_6163209_SNP	A	G	0.579439	0.260204	0.319235	3.51231e-06	5.45441	0.376344	0.357843	0.0185009	0.789414	0.102695	0.364583	0.279412	0.0851716	0.293587	0.532263	0.46	0.416667	0.0433333	0.55674	0.254347	INTERGENIC	INTERGENIC	INTERGENIC	> 1 kb
2L_6577269_SNP	G	A	0.46988	0.153439	0.31644	4.85278e-06	5.31401	0.145631	0.215859	0.070228	0.186817	0.728583	0.338028	0.402778	0.0647496	0.460277	0.336981	0.419118	0.336634	0.082484	0.254124	0.594954	FBgn0031835	CG11319	INTRON	0
2L_7042298_SNP	T	A	0.552941	0.62766	0.0747184	0.306592	0.51344	0.381443	0.708333	0.32689	3.33917e-06	5.47636	0.438202	0.528571	0.0903692	0.300618	0.521985	0.644295	0.636364	0.00793167	0.913359	0.0393584	FBgn0262872	milt	INTRON	0
2L_7242492_SNP	A	G	0.548387	0.375587	0.1728	0.0153553	1.81374	0.456693	0.400881	0.0558119	0.39094	0.40789	0.726415	0.515152	0.211264	0.0113588	1.94467	0.768293	0.472	0.296293	9.98483e-06	5.00066	FBgn0259111	Ndae1	INTRON	0
2L_7364085_SNP	A	G	0.595238	0.384615	0.210623	0.00528724	2.27677	0.457447	0.469194	0.0117475	0.868918	0.0610212	0.719101	0.301887	0.417214	8.40553e-06	5.07543	0.710938	0.468468	0.242469	0.000847071	3.07208	FBgn0031903	Wnt10	UPSTREAM	425
2L_7436644_SNP	G	T	0.513761	0.50237	0.0113918	0.868402	0.061279	0.510791	0.553571	0.0427801	0.506508	0.295414	0.483146	0.571429	0.0882825	0.291834	0.534864	0.374101	0.724138	0.350037	1.08266e-06	5.96551	FBgn0031914	CG5973	UPSTREAM	848
2L_773177_SNP	A	C	0.180851	0.559322	0.378471	7.76712e-08	7.10974	0.299145	0.392241	0.0930961	0.142968	0.844762	0.29703	0.293333	0.00369637	0.961534	0.0170353	0.301775	0.270677	0.0310985	0.612349	0.213001	FBgn0031276	CG12506	UPSTREAM	370
2L_773188_SNP	G	A	0.177083	0.551136	0.374053	8.70812e-08	7.06008	0.310924	0.417021	0.106097	0.0970351	1.01307	0.323529	0.289474	0.0340557	0.658676	0.181328	0.264368	0.269231	0.00486295	0.935466	0.028972	FBgn0031276	CG12506	UPSTREAM	359
2L_802775_SNP	G	A	0.586207	0.368421	0.217786	0.00353357	2.45179	0.707317	0.365979	0.341338	4.67749e-06	5.32999	0.6	0.612903	0.0129032	0.884215	0.053442	0.491525	0.5	0.00847458	0.920201	0.0361172	INTERGENIC	INTERGENIC	INTERGENIC	> 1 kb
2L_919316_SNP	C	G	0.355556	0.434783	0.0792271	0.27807	0.555846	0.170455	0.483412	0.312958	4.37832e-06	5.35869	0.276596	0.365079	0.0884836	0.285599	0.544243	0.280822	0.27451	0.00631211	0.923694	0.0344719	INTERGENIC	INTERGENIC	INTERGENIC	> 1 kb
2L_9423205_SNP	C	T	0.697674	0.619355	0.0783196	0.276972	0.557564	0.681818	0.536313	0.145505	0.044148	1.35509	0.538462	0.57971	0.0412486	0.634179	0.197788	0.753968	0.413043	0.340925	7.38904e-06	5.13141	FBgn0032116	Mco1	INTRON	0
2R_10042121_SNP	T	C	0.782609	0.598837	0.183771	0.00693088	2.15921	0.775862	0.650224	0.125638	0.0389973	1.40897	0.772152	0.74026	0.0318922	0.671349	0.173052	0.833333	0.515789	0.317544	4.20793e-06	5.37593	FBgn0086895	pea	SYNONYMOUS_CODING	0
2R_10178154_SNP	T	C	0.892157	0.552486	0.339671	1.04087e-07	6.9826	0.706522	0.583333	0.123188	0.0721785	1.14159	0.675676	0.605634	0.0700419	0.418788	0.378006	0.721739	0.549451	0.172289	0.0226932	1.6441	FBgn0263397	Ih	INTRON	0
2R_10178166_SNP	G	A	0.884615	0.561798	0.322818	3.92814e-07	6.40581	0.704082	0.593074	0.111008	0.0961737	1.01694	0.666667	0.613333	0.0533333	0.532371	0.273785	0.722222	0.594059	0.128163	0.0737845	1.13203	FBgn0263397	Ih	INTRON	0
2R_10311402_SNP	C	T	0.795455	0.411483	0.383971	6.75663e-08	7.17027	0.626984	0.454936	0.172049	0.00852854	2.06913	0.630952	0.630435	0.000517598	0.994865	0.00223567	0.604396	0.5	0.104396	0.130411	0.884687	FBgn0033936	CG17386	UTR_3_PRIME	0
2R_10524465_SNP	C	T	0.534884	0.469613	0.0652705	0.380446	0.419708	0.611111	0.515695	0.095416	0.144952	0.838776	0.621053	0.621212	0.00015949	0.998502	0.000650929	0.692308	0.368852	0.323455	7.31389e-06	5.13585	INTERGENIC	INTERGENIC	INTERGENIC	> 1 kb
2R_1059985_SNP	C	G	0.369863	0.594937	0.225074	0.00441101	2.35546	0.25	0.587302	0.337302	4.44907e-06	5.35173	0.3625	0.518519	0.156019	0.0977381	1.00994	0.27451	0.435294	0.160784	0.0392514	1.40614	INTERGENIC	INTERGENIC	INTERGENIC	> 1 kb
2R_10680814_SNP	C	T	0.827586	0.740113	0.0874732	0.153268	0.814547	0.942857	0.686486	0.256371	2.95817e-06	5.52898	0.708861	0.757143	0.0482821	0.541438	0.266451	0.715385	0.791209	0.0758242	0.253052	0.596791	FBgn0001319	kn	INTRON	0
2R_10984859_SNP	G	T	0.890625	0.525926	0.364699	1.65126e-06	5.78218	0.626866	0.611842	0.0150236	0.849264	0.0709572	0.783333	0.642857	0.140476	0.118246	0.927214	0.648936	0.657143	0.00820669	0.920609	0.0359247	INTERGENIC	INTERGENIC	INTERGENIC	> 1 kb
2R_11041025_SNP	T	C	0.144737	0.491429	0.346692	1.45047e-06	5.83849	0.295238	0.408377	0.113139	0.0918985	1.03669	0.365854	0.342105	0.0237484	0.775606	0.110359	0.385185	0.365591	0.0195938	0.790324	0.102195	INTERGENIC	INTERGENIC	INTERGENIC	> 1 kb
2R_11083349_SNP	A	T	0.8	0.560209	0.239791	0.000650889	3.18649	0.84466	0.548246	0.296415	3.08093e-06	5.51132	0.816901	0.659574	0.157327	0.0748414	1.12586	0.605634	0.617978	0.0123437	0.868147	0.0614066	INTERGENIC	INTERGENIC	INTERGENIC	> 1 kb
2R_1147740_SNP	T	C	0.69863	0.772455	0.073825	0.28672	0.542542	0.421053	0.763819	0.342766	1.13967e-06	5.94322	0.719512	0.637931	0.0815812	0.346478	0.460324	0.635593	0.584746	0.0508475	0.48161	0.317305	FBgn0033015	d4	INTRON	0
2R_1180130_SNP	T	C	0.196078	0.595376	0.399297	2.81143e-06	5.55107	0.290323	0.510101	0.219778	0.00556399	2.25461	0.283951	0.522727	0.238777	0.0150381	1.82281	0.325	0.377049	0.0520492	0.527063	0.278137	FBgn0033015	d4	INTRON	0
2R_12345385_SNP	T	G	0.451923	0.465969	0.0140455	0.841439	0.0749773	0.223214	0.532751	0.309537	2.3632e-06	5.6265	0.346939	0.565217	0.218279	0.0109865	1.95914	0.455026	0.413043	0.041983	0.56036	0.251533	INTERGENIC	INTERGENIC	INTERGENIC	> 1 kb
2R_1247603_SNP	G	A	0.307692	0.251613	0.0560794	0.404238	0.393363	0.215054	0.22549	0.0104364	0.860904	0.0650452	0.49	0.133333	0.356667	1.88419e-06	5.72488	0.372549	0.229167	0.143382	0.0490005	1.3098	FBgn0033021	CG10417	DOWNSTREAM	233
2R_1287929_SNP	A	C	0.645455	0.333333	0.312121	3.70188e-06	5.43158	-	-	-	-	-	0.62037	0.425	0.19537	0.0167976	1.77475	0.69403	0.597561	0.0964689	0.198966	0.701222	INTERGENIC	INTERGENIC	INTERGENIC	> 1 kb
2R_1360556_SNP	T	A	0.179245	0.339286	0.16004	0.0105355	1.97735	0.176471	0.407583	0.231112	0.000277075	3.5574	0.152778	0.392857	0.240079	0.00492578	2.30752	0.112782	0.458333	0.345551	4.3814e-07	6.35839	FBgn0050440	CG30440	INTRON	0
2R_14008837_SNP	A	G	0.507692	0.462766	0.0449264	0.575009	0.240325	0.513158	0.683616	0.170458	0.0242254	1.61573	0.763158	0.354839	0.408319	8.94169e-06	5.04858	0.59375	0.554054	0.0396959	0.620781	0.207061	FBgn0003520	stau	SYNONYMOUS_CODING	0
2R_1575872_SNP	G	A	0.910891	0.637255	0.273636	3.3227e-06	5.47851	0.83871	0.7	0.13871	0.0136532	1.86477	0.775281	0.712329	0.0629521	0.404559	0.393018	0.925466	0.788462	0.137004	0.00669652	2.17415	FBgn0033033	scaf	INTRON	0
2R_1579107_SNP	G	C	0.205882	0.529412	0.323529	2.28118e-06	5.64184	0.244444	0.495413	0.250968	0.000302381	3.51945	0.342105	0.467532	0.125427	0.147641	0.830794	0.2	0.311111	0.111111	0.10089	0.99615	FBgn0033033	scaf	INTRON	0
2R_1588309_SNP	G	A	0.21519	0.561702	0.346512	1.56592e-06	5.80523	0.275	0.526531	0.251531	0.000476095	3.32231	0.352113	0.578947	0.226835	0.0174966	1.75705	0.270073	0.358491	0.0884176	0.196376	0.706911	FBgn0259979	CG17337	DOWNSTREAM	592
2R_1598294_SNP	C	T	0.0694444	0.361257	0.291812	4.86569e-06	5.31286	0.150943	0.368421	0.217478	0.000409113	3.38816	0.137931	0.303571	0.16564	0.0311785	1.50615	0.111888	0.292135	0.180247	0.00322383	2.49163	FBgn0000099	ap	INTRON	0
2R_1601419_SNP	T	A	0.704225	0.342697	0.361529	4.11386e-06	5.38575	0.589744	0.433333	0.15641	0.0207508	1.68297	0.662921	0.550725	0.112197	0.190082	0.721059	0.605839	0.488095	0.117744	0.128417	0.891377	FBgn0000099	ap	INTRON	0
2R_1601850_SNP	A	C	0.324786	0.49115	0.166364	0.0115666	1.93679	0.19403	0.531646	0.337616	5.43499e-08	7.2648	0.300971	0.427273	0.126302	0.0888622	1.05128	0.2	0.328671	0.128671	0.0290792	1.53642	FBgn0000099	ap	INTRON	0
2R_1606955_SNP	A	T	0.0693069	0.367347	0.29804	9.72482e-07	6.01212	0.204545	0.330049	0.125504	0.0519418	1.28448	0.181818	0.298507	0.116689	0.132144	0.878951	0.161538	0.285714	0.124176	0.0527957	1.2774	FBgn0000099	ap	INTRON	0
2R_1608305_SNP	C	G	0.423913	0.229592	0.194321	0.00422398	2.37428	0.636364	0.313901	0.322462	1.25416e-06	5.90165	0.404959	0.507463	0.102504	0.220298	0.656988	0.435065	0.418033	0.0170321	0.806131	0.0935946	FBgn0000099	ap	INTRON	0
2R_1619124_SNP	A	G	0.298246	0.561086	0.26284	8.66174e-05	4.06239	0.188976	0.491803	0.302827	9.31474e-07	6.03083	0.241758	0.445783	0.204025	0.010306	1.98691	0.235955	0.435484	0.199529	0.00199363	2.70035	INTERGENIC	INTERGENIC	INTERGENIC	> 1 kb
2R_1678166_SNP	C	T	0.28866	0.52356	0.2349	0.000846858	3.07219	0.267327	0.58296	0.315633	4.52629e-06	5.34426	0.316832	0.460526	0.143695	0.0784336	1.1055	0.222222	0.330579	0.108356	0.0850944	1.0701	FBgn0033041	Or42a	DOWNSTREAM	780
2R_1680972_SNP	C	T	0.0531915	0.321429	0.268237	2.88434e-06	5.53995	0.0967742	0.316062	0.219288	0.0001806	3.74328	0.123288	0.178571	0.0552838	0.419252	0.377525	0.174757	0.154639	0.0201181	0.731658	0.135692	FBgn0033041	Or42a	UPSTREAM	500
2R_17189497_SNP	C	G	0.816092	0.485207	0.330885	3.55315e-06	5.44939	0.659341	0.57346	0.0858809	0.219929	0.657717	0.617284	0.644444	0.0271605	0.738648	0.131562	0.572414	0.566265	0.00614873	0.936041	0.0287051	FBgn0261554	CG42672	INTRON	0
2R_17254149_SNP	A	G	0.21978	0.561224	0.341444	1.44152e-06	5.84118	0.393939	0.443925	0.0499858	0.471236	0.326761	0.419048	0.462687	0.0436389	0.608522	0.215724	0.41573	0.495868	0.0801374	0.241617	0.616872	FBgn0000395	cv-2	INTRON	0
2R_1727676_SNP	T	A	0.767442	0.42439	0.343052	1.86922e-06	5.72834	0.666667	0.471861	0.194805	0.00325671	2.48722	0.744898	0.474359	0.270539	0.000923839	3.0344	0.743243	0.608696	0.134548	0.0444062	1.35256	FBgn0085414	dpr12	INTRON	0
2R_17886142_SNP	C	T	0.582278	0.462312	0.119967	0.110787	0.955512	0.753086	0.417431	0.335655	4.21941e-06	5.37475	0.53012	0.484848	0.045272	0.613811	0.211965	0.539823	0.519231	0.0205922	0.787677	0.103652	FBgn0085399	CG34370	INTRON	0
2R_1811261_SNP	T	A	0.756757	0.491892	0.264865	8.66943e-05	4.06201	0.733333	0.415584	0.317749	2.86123e-06	5.54345	0.653846	0.490909	0.162937	0.082611	1.08296	0.677966	0.539326	0.13864	0.0707474	1.15029	FBgn0263109	CG43366	INTRON	0
2R_1821603_SNP	A	C	0.0583333	0.32	0.261667	8.03731e-07	6.09489	0.207547	0.268398	0.0608511	0.296854	0.527457	0.272727	0.307692	0.034965	0.638628	0.194752	0.144828	0.195652	0.0508246	0.370127	0.43165	INTERGENIC	INTERGENIC	INTERGENIC	> 1 kb
2R_1838606_SNP	A	C	0.0769231	0.384615	0.307692	1.06312e-06	5.97342	0.121212	0.30198	0.180768	0.00177501	2.7508	0.164706	0.264151	0.0994451	0.199287	0.700522	0.107914	0.223881	0.115967	0.0583506	1.23395	INTERGENIC	INTERGENIC	INTERGENIC	> 1 kb
2R_1858563_SNP	G	A	0.171429	0.338235	0.166807	0.00602456	2.22007	0.138614	0.43299	0.294376	4.20683e-06	5.37605	0.186813	0.328125	0.141312	0.0691121	1.16045	0.15	0.289157	0.139157	0.0306714	1.51327	FBgn0263855	BubR1	SYNONYMOUS_CODING	0
2R_1920286_SNP	G	A	0.309524	0.536458	0.226935	0.00200826	2.69718	0.20339	0.518519	0.315129	7.52624e-07	6.12342	0.406977	0.521739	0.114762	0.192097	0.71648	0.25	0.357895	0.107895	0.122754	0.910963	FBgn0033052	SCAP	INTRON	0
2R_1927115_SNP	A	T	0.786408	0.451087	0.335321	1.14802e-06	5.94005	-	-	-	-	-	0.59375	0.536082	0.0576675	0.46832	0.329458	0.783133	0.578947	0.204185	0.00129439	2.88794	FBgn0033054	CG14591	INTRON	0
2R_1927148_SNP	T	A	0.736364	0.416216	0.320147	3.48394e-06	5.45793	0.681159	0.455645	0.225514	0.000358898	3.44503	0.588785	0.526316	0.0624693	0.425155	0.371453	0.77439	0.569231	0.205159	0.00143531	2.84305	FBgn0033054	CG14591	INTRON	0
2R_19328022_SNP	T	C	0.0869565	0.349282	0.262326	2.97255e-06	5.52687	0.198413	0.195652	0.00276052	0.9579	0.01868	0.185841	0.153846	0.0319946	0.618244	0.20884	0.184049	0.1875	0.00345092	0.948604	0.0229153	FBgn0026384	Or59a	SYNONYMOUS_CODING	0
2R_1948866_SNP	G	T	0.153153	0.272251	0.119098	0.0359096	1.44479	0.0887097	0.336245	0.247535	4.57575e-06	5.33954	0.215517	0.3	0.0844828	0.21938	0.658802	0.165605	0.254902	0.0892969	0.132066	0.879208	FBgn0033058	CCHa2-R	INTRON	0
2R_1949627_SNP	A	T	0.28972	0.520231	0.230512	0.00093289	3.03017	0.252427	0.569565	0.317138	3.02286e-06	5.51958	0.291139	0.528736	0.237596	0.00466355	2.33128	0.276596	0.466667	0.190071	0.00981939	2.00792	FBgn0033058	CCHa2-R	INTRON	0
2R_1951789_SNP	G	A	0.285714	0.619718	0.334004	1.96656e-06	5.70629	0.264706	0.526316	0.26161	9.7515e-05	4.01093	0.243243	0.413793	0.17055	0.0360623	1.44295	0.275641	0.36	0.084359	0.215653	0.666244	FBgn0033058	CCHa2-R	INTRON	0
2R_1951790_SNP	C	A	0.28866	0.619718	0.331059	2.58679e-06	5.58724	0.264706	0.522449	0.257743	0.000123531	3.90823	0.236842	0.418605	0.181763	0.0248493	1.60469	0.275641	0.363636	0.0879953	0.198251	0.702785	FBgn0033058	CCHa2-R	INTRON	0
2R_1963881_SNP	A	C	0.170213	0.51	0.339787	5.95754e-07	6.22493	0.328	0.509259	0.181259	0.00565438	2.24762	0.298969	0.464789	0.16582	0.0465125	1.33243	0.294479	0.333333	0.0388548	0.562861	0.249599	FBgn0033059	CG7845	UPSTREAM	9	FBgn0033060	CG7849	UPSTREAM	534
2R_1963882_SNP	T	C	0.0652174	0.351759	0.286541	1.06205e-06	5.97385	0.170732	0.322581	0.151849	0.00817107	2.08772	0.1875	0.357143	0.169643	0.0270216	1.56829	0.180124	0.196078	0.0159542	0.778235	0.108889	FBgn0033059	CG7845	UPSTREAM	10	FBgn0033060	CG7849	UPSTREAM	533
2R_1974831_SNP	A	T	0.309091	0.452489	0.143398	0.0304328	1.51666	0.209677	0.502283	0.292606	4.17634e-06	5.3792	0.27907	0.402299	0.123229	0.121026	0.91712	0.253425	0.354545	0.101121	0.128713	0.890379	FBgn0000546	EcR	DOWNSTREAM	547
2R_2014086_SNP	A	G	0.68932	0.35567	0.33365	2.14218e-06	5.66914	0.509804	0.462857	0.0469468	0.511995	0.290735	0.652174	0.458333	0.193841	0.0237473	1.62439	0.627586	0.520408	0.107178	0.144855	0.839068	FBgn0000546	EcR	INTRON	0
2R_2042347_SNP	G	A	0.150442	0.378378	0.227936	0.000195594	3.70864	0.0729167	0.342857	0.26994	2.82833e-06	5.54847	0.117647	0.282353	0.164706	0.011531	1.93813	0.0883978	0.243243	0.154845	0.00289288	2.53867	FBgn0000546	EcR	INTRON	0
2R_2045508_SNP	G	T	0.123711	0.421875	0.298164	2.96058e-06	5.52862	0.123967	0.334951	0.210985	0.000193275	3.71382	0.193878	0.26087	0.066992	0.353668	0.451404	0.117647	0.22449	0.106843	0.064803	1.1884	FBgn0000546	EcR	INTRON	0	FBgn0264505	CR43904	UPSTREAM	594
2R_2116377_SNP	C	G	0.0555556	0.31016	0.254605	2.55253e-06	5.59303	0.113821	0.274775	0.160954	0.00218873	2.65981	0.11215	0.268041	0.155892	0.0113974	1.94319	0.155405	0.253968	0.0985628	0.0817246	1.08765	FBgn0263144	bin3	INTRON	0
2R_2142382_SNP	G	A	0.818182	0.497537	0.320645	1.78993e-06	5.74716	0.635659	0.515284	0.120375	0.0626905	1.2028	0.737864	0.513158	0.224706	0.00541546	2.26636	0.778523	0.536	0.242523	0.000273143	3.56361	FBgn0033075	Pld	SYNONYMOUS_CODING	0
2R_2206956_SNP	G	C	0.197674	0.31746	0.119786	0.0642825	1.19191	0.0989011	0.392523	0.293622	2.08668e-06	5.68054	0.244444	0.388889	0.144444	0.0951912	1.0214	0.0775194	0.146341	0.0688221	0.166959	0.777389	INTERGENIC	INTERGENIC	INTERGENIC	> 1 kb
2R_2212137_SNP	A	G	0.0689655	0.4	0.331034	1.42619e-07	6.84582	0.133333	0.248756	0.115423	0.0431853	1.36466	0.144444	0.294118	0.149673	0.0556174	1.25479	0.130435	0.186916	0.0564811	0.292796	0.533434	INTERGENIC	INTERGENIC	INTERGENIC	> 1 kb
2R_2324085_SNP	A	G	0.0625	0.372222	0.309722	2.15604e-07	6.66634	0.25	0.34466	0.0946602	0.137756	0.860889	0.207921	0.298507	0.0905867	0.227737	0.642566	0.195652	0.265957	0.0703053	0.270028	0.568591	INTERGENIC	INTERGENIC	INTERGENIC	> 1 kb
2R_2336698_SNP	C	G	0.09	0.39011	0.30011	9.19536e-07	6.03643	0.191489	0.327731	0.136242	0.0273687	1.56275	0.115789	0.346667	0.230877	0.00126671	2.89732	0.115646	0.204545	0.0888992	0.111203	0.953884	INTERGENIC	INTERGENIC	INTERGENIC	> 1 kb
2R_2401087_SNP	G	T	0.174419	0.513158	0.338739	2.8471e-06	5.5456	0.20202	0.445783	0.243763	0.000338493	3.47045	0.197368	0.3	0.102632	0.224177	0.649409	0.230769	0.345238	0.114469	0.113081	0.946609	FBgn0086655	jing	INTRON	0
2R_2401089_SNP	A	T	0.172414	0.513333	0.34092	2.36595e-06	5.62599	0.202128	0.432099	0.229971	0.000819257	3.08658	0.205479	0.306122	0.100643	0.243437	0.613613	0.225225	0.337349	0.112124	0.122386	0.912269	FBgn0086655	jing	INTRON	0
2R_2426666_SNP	C	A	0.219512	0.56213	0.342618	3.86002e-06	5.41341	0.296703	0.475771	0.179068	0.010014	1.99939	0.298851	0.386667	0.0878161	0.284038	0.546624	0.217391	0.27551	0.0581189	0.368075	0.434064	FBgn0086655	jing	INTRON	0
2R_2434416_SNP	C	T	0.913043	0.626374	0.28667	3.18657e-06	5.49668	0.716216	0.736041	0.0198244	0.772245	0.112245	-	-	-	-	-	0.864	0.830769	0.0332308	0.583364	0.234061	FBgn0086655	jing	INTRON	0
2R_2436366_SNP	G	A	0.0561798	0.360976	0.304796	2.43278e-07	6.6139	0.161017	0.341463	0.180446	0.00213325	2.67096	0.175824	0.289474	0.11365	0.115137	0.938787	0.179688	0.308511	0.128823	0.0501841	1.29943	FBgn0086655	jing	INTRON	0
2R_2444582_SNP	C	A	0.0825688	0.388571	0.306003	3.1672e-07	6.49932	0.155963	0.266094	0.110131	0.0470125	1.32779	0.138614	0.216867	0.0782536	0.212432	0.67278	0.0904255	0.160714	0.0702888	0.126279	0.898669	FBgn0086655	jing	INTRON	0
2R_2451032_SNP	G	T	0.0970874	0.374302	0.277214	4.54675e-06	5.3423	0.108911	0.306034	0.197124	0.000452688	3.3442	0.147826	0.226667	0.0788406	0.218969	0.659617	0.12973	0.193548	0.0638187	0.202085	0.694467	FBgn0086655	jing	INTRON	0
2R_2493605_SNP	A	G	0.358491	0.571429	0.212938	0.0023674	2.62573	0.192661	0.491597	0.298936	3.34793e-06	5.47522	0.27027	0.393617	0.123347	0.0952332	1.02121	0.2375	0.303279	0.0657787	0.288239	0.540247	FBgn0086655	jing	INTRON	0
2R_2493612_SNP	C	T	0.368421	0.568182	0.199761	0.00597904	2.22337	0.175926	0.497817	0.321891	6.03208e-07	6.21953	0.259259	0.377778	0.118519	0.110246	0.957635	0.253333	0.299145	0.045812	0.471133	0.326856	FBgn0086655	jing	INTRON	0
2R_2496236_SNP	G	A	0.245614	0.58011	0.334496	1.00447e-06	5.99806	0.26	0.420833	0.160833	0.0142194	1.84712	0.336538	0.481928	0.145389	0.0701659	1.15387	0.228188	0.295455	0.0672666	0.313806	0.503339	FBgn0086655	jing	INTRON	0
2R_2511761_SNP	T	A	0.0819672	0.335079	0.253111	4.45207e-06	5.35144	0.104	0.306667	0.202667	0.000145475	3.83721	0.108434	0.25	0.141566	0.0358578	1.44542	0.138365	0.263636	0.125272	0.0285491	1.54441	FBgn0053919	CG33919	NON_SYNONYMOUS_CODING	0	FBgn0262736	Vha16-1	DOWNSTREAM	986
2R_2537263_SNP	A	G	0.683761	0.372642	0.311119	3.99598e-06	5.39838	0.633588	0.411765	0.221823	0.000619935	3.20765	0.66	0.495413	0.164587	0.0320989	1.49351	0.63253	0.584507	0.0480231	0.464157	0.333335	FBgn0029131	debcl	INTRON	0
2R_2537280_SNP	C	G	0.686869	0.359375	0.327494	4.20518e-06	5.37621	0.598485	0.410959	0.187526	0.00417394	2.37945	0.67033	0.477477	0.192852	0.0136403	1.86517	0.625	0.614173	0.0108268	0.872966	0.0590027	FBgn0029131	debcl	INTRON	0
2R_2540360_SNP	C	T	0.291262	0.19898	0.0922825	0.127461	0.894624	0.188811	0.114894	0.0739176	0.10613	0.974161	0.459184	0.120879	0.338305	4.09476e-06	5.38777	0.290503	0.246032	0.044471	0.46082	0.336469	FBgn0029131	debcl	DOWNSTREAM	13	FBgn0050443	Opbp	UPSTREAM	362
2R_2592756_SNP	C	A	0.0879121	0.384615	0.296703	1.53554e-06	5.81374	0.229358	0.304348	0.07499	0.212861	0.671904	0.215686	0.360465	0.144779	0.0492527	1.30757	0.0779221	0.378947	0.301025	1.35155e-06	5.86917	FBgn0033095	CG3409	START_GAINED	0
2R_2678876_SNP	G	A	0.195876	0.11828	0.0775967	0.13815	0.859649	0.123967	0.178138	0.0541707	0.250279	0.601575	0.415842	0.0795455	0.336296	1.53149e-06	5.81489	0.323699	0.1875	0.136199	0.0261396	1.5827	FBgn0085421	Epac	INTRON	0
2R_2686116_SNP	A	T	0.222222	0.278302	0.0560797	0.369679	0.432175	0.106383	0.395833	0.28945	2.10645e-06	5.67645	0.164706	0.241379	0.0766734	0.256857	0.590308	0.100775	0.224299	0.123524	0.024306	1.61429	FBgn0085421	Epac	INTRON	0
2R_2690200_SNP	T	C	0.112069	0.384211	0.272142	4.54134e-06	5.34282	0.206186	0.336634	0.130448	0.0393084	1.40551	0.25974	0.339286	0.0795455	0.359	0.444906	0.181159	0.326531	0.145371	0.0257945	1.58847	INTERGENIC	INTERGENIC	INTERGENIC	> 1 kb
2R_2739913_SNP	C	G	0.36036	0.258883	0.101477	0.112112	0.950347	0.3	0.199115	0.100885	0.0866726	1.06212	0.414894	0.0886076	0.326286	7.85366e-06	5.10493	0.412587	0.333333	0.0792541	0.25811	0.588195	INTERGENIC	INTERGENIC	INTERGENIC	> 1 kb
2R_2898132_SNP	G	T	0.194175	0.466667	0.272492	2.83922e-05	4.5468	0.210084	0.561086	0.351002	7.21261e-08	7.14191	0.168142	0.422535	0.254394	0.000848457	3.07137	0.288462	0.329787	0.0413257	0.54702	0.261997	FBgn0029507	Tsp42Ed	INTRON	0
2R_2898195_SNP	T	A	0.28972	0.464135	0.174415	0.00825603	2.08323	0.247788	0.561181	0.313394	2.03057e-06	5.69238	0.25	0.369231	0.119231	0.128062	0.892581	0.246835	0.318182	0.0713464	0.267443	0.572768	FBgn0029507	Tsp42Ed	SYNONYMOUS_CODING	0
2R_2907054_SNP	C	A	0.0697674	0.370968	0.3012	9.64592e-07	6.01566	0.258824	0.318627	0.0598039	0.369961	0.431844	0.146341	0.280702	0.13436	0.0785553	1.10482	0.0703125	0.17757	0.107258	0.0287659	1.54112	FBgn0263655	CG43646	DOWNSTREAM	159	FBgn0263656	CG43647	UPSTREAM	584
2R_2927964_SNP	C	G	0.653846	0.509901	0.143945	0.0369504	1.43238	0.733871	0.433628	0.300243	4.11081e-06	5.38607	0.70339	0.605263	0.0981267	0.206121	0.685877	0.740964	0.597938	0.143026	0.0373748	1.42742	FBgn0033132	Tsp42Ej	UTR_5_PRIME	0	FBgn0033131	CR12842	DOWNSTREAM	646
2R_2928097_SNP	C	T	0.105263	0.376812	0.271548	8.59706e-06	5.06565	0.0630631	0.327511	0.264448	8.60725e-07	6.06514	0.103093	0.183099	0.0800058	0.182648	0.738384	0.13253	0.268817	0.136287	0.0211132	1.67545	FBgn0033132	Tsp42Ej	INTRON	0	FBgn0033131	CR12842	DOWNSTREAM	779
2R_2961900_SNP	A	G	0.356436	0.547368	0.190933	0.00689832	2.16126	0.168142	0.530233	0.362091	2.34687e-08	7.62951	0.28125	0.469136	0.187886	0.0198602	1.70202	0.255172	0.352	0.0968276	0.135459	0.868192	FBgn0033141	CG12831	UPSTREAM	279
2R_2961915_SNP	G	A	0.344828	0.547368	0.202541	0.00573884	2.24118	0.173077	0.502262	0.329186	4.87074e-07	6.31241	0.284211	0.452055	0.167844	0.0417801	1.37903	0.265625	0.319328	0.0537027	0.417656	0.379181	FBgn0033141	CG12831	UPSTREAM	294
2R_2970300_SNP	A	C	0.285714	0.477157	0.191443	0.0144184	1.84108	0.162162	0.534031	0.371869	4.07263e-07	6.39012	0.255814	0.315789	0.0599755	0.472682	0.325431	0.225564	0.39759	0.172026	0.0177985	1.74962	INTERGENIC	INTERGENIC	INTERGENIC	> 1 kb
2R_2976694_SNP	G	A	0.382716	0.512346	0.12963	0.0891421	1.04992	0.14433	0.48	0.33567	3.71266e-07	6.43031	0.3	0.448276	0.148276	0.0651475	1.1861	0.230216	0.352381	0.122165	0.0680815	1.16697	FBgn0263934	esn	INTRON	0
2R_2988050_SNP	C	G	0.782178	0.451429	0.33075	2.15541e-06	5.66647	0.758929	0.484848	0.27408	4.0829e-05	4.38903	0.663793	0.730337	0.066544	0.35836	0.44568	0.764045	0.616667	0.147378	0.0205853	1.68644	FBgn0263934	esn	INTRON	0
2R_2989396_SNP	C	T	0.264706	0.471264	0.206558	0.0028102	2.55126	0.16129	0.467811	0.306521	3.12225e-06	5.50553	0.238095	0.426829	0.188734	0.0142486	1.84623	0.230263	0.366412	0.136149	0.0318043	1.49751	FBgn0263934	esn	INTRON	0
2R_3019048_SNP	C	A	0.305085	0.483254	0.178169	0.00697169	2.15666	0.166667	0.485356	0.318689	5.55275e-07	6.25549	0.357798	0.333333	0.0244648	0.769567	0.113753	0.165563	0.307692	0.142129	0.0217499	1.66254	FBgn0015039	Cyp9b2	SYNONYMOUS_CODING	0
2R_3072552_SNP	A	C	0.197674	0.530864	0.33319	4.53301e-06	5.34361	0.236559	0.512563	0.276004	7.62009e-05	4.11804	0.296875	0.424242	0.127367	0.160797	0.793723	0.263514	0.308642	0.0451285	0.520088	0.283923	FBgn0003090	pk	INTRON	0	FBgn0050384	CG30384	NON_SYNONYMOUS_CODING	0
2R_3075302_SNP	G	A	0.778846	0.4689	0.309947	4.35296e-06	5.36122	0.741071	0.490909	0.250162	0.000154155	3.81204	0.732558	0.578947	0.153611	0.080296	1.09531	0.744048	0.670213	0.0738349	0.269514	0.569419	FBgn0003090	pk	INTRON	0
2R_3080310_SNP	A	G	0.297872	0.248848	0.0490244	0.439491	0.35705	0.317647	0.313901	0.00374571	0.955914	0.019581	0.554348	0.111111	0.443237	4.95325e-08	7.30511	0.394118	0.212121	0.181996	0.00626409	2.20314	FBgn0003090	pk	INTRON	0
2R_3082785_SNP	G	A	0.185185	0.529412	0.344227	1.85665e-06	5.73127	0.245455	0.449782	0.204327	0.00158766	2.79924	0.371134	0.4	0.028866	0.730291	0.136504	0.251701	0.25	0.00170068	0.979214	0.00912246	FBgn0003090	pk	INTRON	0
2R_3107898_SNP	G	C	0.268041	0.490291	0.22225	0.00125565	2.90113	0.206612	0.530172	0.323561	4.19737e-07	6.37702	0.247706	0.360825	0.113118	0.116123	0.935082	0.350318	0.333333	0.0169851	0.806932	0.093163	FBgn0003090	pk	INTRON	0
2R_3110404_SNP	C	T	0.321429	0.480769	0.159341	0.0273615	1.56286	0.244444	0.570213	0.325768	3.3856e-06	5.47036	0.337209	0.445946	0.108737	0.199434	0.7002	0.263158	0.403846	0.140688	0.0369757	1.43208	FBgn0003090	pk	UTR_3_PRIME	0
2R_3112687_SNP	T	C	0.257812	0.57732	0.319507	1.34203e-06	5.87224	0.32	0.447368	0.127368	0.0469853	1.32804	0.3	0.392857	0.0928571	0.234154	0.630499	0.248588	0.390244	0.141656	0.0266211	1.57477	INTERGENIC	INTERGENIC	INTERGENIC	> 1 kb
2R_3134767_SNP	T	A	0.690476	0.45625	0.234226	0.00185682	2.73123	0.834862	0.477157	0.357705	5.72428e-08	7.24228	0.777778	0.549296	0.228482	0.00638011	2.19517	0.731884	0.62766	0.104224	0.139762	0.854612	INTERGENIC	INTERGENIC	INTERGENIC	> 1 kb
2R_3134772_SNP	C	A	0.658824	0.459119	0.199704	0.00807253	2.09299	0.833333	0.463158	0.370175	2.88644e-08	7.53964	0.761905	0.585714	0.17619	0.0333389	1.47705	0.746269	0.652174	0.0940947	0.179192	0.746682	INTERGENIC	INTERGENIC	INTERGENIC	> 1 kb
2R_3139390_SNP	C	G	0.366667	0.388298	0.0216312	0.760504	0.118899	0.183908	0.504202	0.320294	2.77777e-06	5.5563	0.268041	0.317073	0.0490319	0.515776	0.287539	0.233333	0.387097	0.153763	0.0264187	1.57809	INTERGENIC	INTERGENIC	INTERGENIC	> 1 kb
2R_3139477_SNP	C	A	0.59434	0.442308	0.152032	0.0282722	1.54864	0.8	0.444444	0.355556	6.24541e-08	7.20444	0.679245	0.630769	0.0484761	0.554823	0.255846	0.768293	0.542553	0.225739	0.00127333	2.89506	INTERGENIC	INTERGENIC	INTERGENIC	> 1 kb
2R_3156958_SNP	G	A	0.252632	0.576419	0.323788	3.16321e-06	5.49987	0.447154	0.46473	0.0175758	0.788348	0.103282	0.261261	0.5	0.238739	0.00324194	2.48919	0.231707	0.394958	0.163251	0.0117257	1.93086	INTERGENIC	INTERGENIC	INTERGENIC	> 1 kb
2R_3167533_SNP	A	G	0.387755	0.605263	0.217508	0.00235959	2.62716	0.329897	0.63587	0.305973	2.12546e-05	4.67255	0.28125	0.3625	0.08125	0.29794	0.525872	0.241379	0.59596	0.35458	3.06322e-06	5.51382	FBgn0260991	Incenp	NON_SYNONYMOUS_CODING	0
2R_3205232_SNP	A	G	0.270833	0.2	0.0708333	0.238568	0.622387	0.189189	0.177215	0.011974	0.818661	0.0868958	0.344086	0.168831	0.175255	0.0179146	1.74679	0.451128	0.125984	0.325144	5.02974e-07	6.29845	FBgn0033159	Dscam1	DOWNSTREAM	197
2R_3275377_SNP	T	A	0.235955	0.58011	0.344155	2.0644e-06	5.68521	0.297297	0.475	0.177703	0.0081134	2.0908	0.23913	0.444444	0.205314	0.00840615	2.0754	0.217143	0.369565	0.152422	0.0226849	1.64426	FBgn0033160	CG11107	SYNONYMOUS_CODING	0	FBgn0000352	cos	UPSTREAM	757
2R_3387384_SNP	G	C	0.192771	0.570513	0.377742	3.83674e-07	6.41604	0.267442	0.527174	0.259732	0.000352339	3.45304	0.320988	0.436364	0.115376	0.206969	0.684095	0.168224	0.366197	0.197973	0.00796915	2.09859	FBgn0015929	dpa	UPSTREAM	2	FBgn0261397	didum	UPSTREAM	268
2R_3399969_SNP	T	C	0.756522	0.403061	0.353461	1.76044e-07	6.75438	-	-	-	-	-	0.643478	0.631579	0.0118993	0.879933	0.0555506	0.726115	0.590909	0.135206	0.0462307	1.33507	FBgn0025185	az2	NON_SYNONYMOUS_CODING	0
2R_3399990_SNP	C	T	0.75	0.409574	0.340426	5.40161e-07	6.26748	-	-	-	-	-	0.612069	0.608108	0.00396086	0.96068	0.0174213	0.708861	0.605505	0.103356	0.128331	0.89167	FBgn0025185	az2	NON_SYNONYMOUS_CODING	0
2R_3452837_SNP	G	A	0.389381	0.585586	0.196205	0.00376256	2.42452	0.274336	0.59009	0.315754	2.54119e-06	5.59496	0.316239	0.313433	0.00280648	0.971433	0.0125869	0.319527	0.40566	0.0861338	0.209146	0.67955	FBgn0050499	CG30499	SYNONYMOUS_CODING	0	FBgn0004132	boca	DOWNSTREAM	541
2R_3454125_SNP	G	C	0.375	0.578947	0.203947	0.00377805	2.42273	0.394958	0.574766	0.179808	0.00745085	2.12779	0.308511	0.6875	0.378989	6.22264e-06	5.20603	0.330935	0.44086	0.109925	0.136052	0.866296	FBgn0004132	boca	NON_SYNONYMOUS_CODING	0	FBgn0033194	Vps13	UPSTREAM	189
2R_3479131_SNP	G	A	0.6	0.460177	0.139823	0.0473214	1.32494	0.689655	0.35814	0.331516	9.07732e-07	6.04204	0.626374	0.53	0.0963736	0.226082	0.645733	0.628571	0.482353	0.146218	0.0496924	1.30371	FBgn0261385	scra	SYNONYMOUS_CODING	0
2R_3553468_SNP	G	A	0.846939	0.43299	0.413949	1.50384e-09	8.8228	0.704348	0.490476	0.213872	0.00132757	2.87694	0.743119	0.538462	0.204658	0.00568045	2.24562	0.759036	0.598361	0.160675	0.0130716	1.88367	FBgn0033205	CG2064	SYNONYMOUS_CODING	0	FBgn0033204	CG2065	DOWNSTREAM	694
2R_3560499_SNP	C	T	0.108108	0.379808	0.2717	3.98864e-06	5.39918	0.198347	0.29148	0.0931327	0.104035	0.982821	0.184466	0.333333	0.148867	0.0309539	1.50928	0.144578	0.226277	0.0816991	0.120431	0.919261	FBgn0033208	mRpL52	DOWNSTREAM	727
2R_3640103_SNP	C	T	0.0736842	0.423313	0.349629	3.85964e-08	7.41345	0.164835	0.346734	0.181899	0.00402766	2.39495	0.237288	0.288462	0.0511734	0.566732	0.246622	0.136986	0.258065	0.121078	0.0690424	1.16088	FBgn0050497	CG30497	INTRON	0
2R_3684777_SNP	A	G	0.8	0.486239	0.313761	2.1635e-06	5.66484	-	-	-	-	-	0.70297	0.574713	0.128258	0.100275	0.998806	0.778378	0.591837	0.186542	0.00514878	2.2883	FBgn0002891	mus205	SYNONYMOUS_CODING	0
2R_3684803_SNP	A	G	0.806818	0.461929	0.344889	1.00437e-06	5.99811	0.757895	0.534979	0.222915	0.000877796	3.05661	0.7125	0.577465	0.135035	0.112319	0.949547	0.78882	0.567901	0.220919	0.00205977	2.68618	FBgn0002891	mus205	NON_SYNONYMOUS_CODING	0
2R_3684831_SNP	A	C	0.777778	0.45098	0.326797	3.62771e-06	5.44037	-	-	-	-	-	0.620253	0.638554	0.0183011	0.825984	0.0830282	0.739884	0.610526	0.129358	0.0584374	1.23331	FBgn0002891	mus205	SYNONYMOUS_CODING	0
2R_3786646_SNP	G	A	0.220779	0.37594	0.155161	0.0337192	1.47212	0.307692	0.355932	0.0482399	0.486142	0.313237	0.256098	0.241935	0.0141621	0.857625	0.0667026	0.117188	0.417476	0.300288	6.14611e-06	5.2114	FBgn0050377	CG30377	INTRON	0
2R_3841476_SNP	T	G	0.510638	0.475728	0.0349101	0.625707	0.203629	0.548077	0.388889	0.159188	0.0202792	1.69295	0.554217	0.461538	0.0926784	0.303307	0.518117	0.727848	0.315217	0.412631	2.95469e-08	7.52949	FBgn0033236	CG14764	SYNONYMOUS_CODING	0
2R_3889631_SNP	-	-	-	-		-		0.0775862	0.325893	0.248307	4.20268e-06	5.37647	0.16129	0.295918	0.134628	0.0466029	1.33159	0.121019	0.190909	0.06989	0.178082	0.74938	FBgn0033249	CG11191	UPSTREAM	6
2R_3936083_SNP	G	C	0.788462	0.464088	0.324373	2.30707e-06	5.63694	0.725664	0.622318	0.103346	0.101656	0.992869	0.738095	0.652778	0.0853175	0.290773	0.536446	0.776398	0.654412	0.121986	0.0472352	1.32573	INTERGENIC	INTERGENIC	INTERGENIC	> 1 kb
2R_3936439_SNP	C	T	0.794118	0.443243	0.350874	3.74325e-07	6.42675	0.723881	0.550607	0.173273	0.00503687	2.29784	0.69697	0.571429	0.125541	0.119895	0.921199	0.761905	0.586207	0.175698	0.00737815	2.13205	INTERGENIC	INTERGENIC	INTERGENIC	> 1 kb
2R_3961037_SNP	C	T	0.0818182	0.418079	0.336261	3.24914e-08	7.48823	-	-	-	-	-	0.153061	0.244444	0.0913832	0.158057	0.801187	0.0863309	0.173913	0.0875821	0.0865037	1.06297	FBgn0020279	lig	INTRON	0
2R_3974373_SNP	C	T	0.169492	0.410448	0.240956	0.00195861	2.70805	0.133333	0.471204	0.337871	4.76548e-07	6.32189	0.146667	0.3	0.153333	0.0415018	1.38193	0.193277	0.361702	0.168425	0.0152692	1.81618	FBgn0028563	sut1	UTR_3_PRIME	0	FBgn0028562	sut2	UPSTREAM	528
2R_4060493_SNP	G	A	0.890244	0.573248	0.316995	3.14821e-06	5.50194	0.885417	0.622754	0.262662	3.05825e-05	4.51453	0.738636	0.647887	0.090749	0.259408	0.586017	0.867647	0.8	0.0676471	0.206398	0.685294	FBgn0033274	CG14757	INTRON	0	FBgn0011659	Mlh1	DOWNSTREAM	587
2R_4082239_SNP	C	G	0.333333	0.477833	0.144499	0.0303679	1.51759	0.196721	0.484581	0.28786	4.69157e-06	5.32868	0.333333	0.442857	0.109524	0.194714	0.710602	0.244444	0.366667	0.122222	0.071457	1.14596	FBgn0053087	LRP1	INTRON	0
2R_4107538_SNP	T	C	0.155556	0.45509	0.299534	1.21378e-05	4.91586	0.104651	0.544503	0.439851	2.10745e-10	9.67624	0.268817	0.409639	0.140821	0.0744419	1.12818	0.227848	0.345679	0.117831	0.0903958	1.04385	FBgn0053087	LRP1	SYNONYMOUS_CODING	0
2R_4114462_SNP	C	T	0.226415	0.457143	0.230728	0.000610137	3.21457	0.247312	0.565217	0.317906	4.98175e-06	5.30262	0.264368	0.391304	0.126937	0.124504	0.904817	0.246479	0.33913	0.0926516	0.157398	0.803001	FBgn0053087	LRP1	DOWNSTREAM	519
2R_4123671_SNP	T	C	0.678571	0.506579	0.171992	0.0223609	1.65051	0.792683	0.429379	0.363304	8.20363e-07	6.08599	0.776316	0.549296	0.22702	0.00748756	2.12566	0.79798	0.556962	0.241018	0.00197026	2.70548	INTERGENIC	INTERGENIC	INTERGENIC	> 1 kb
2R_4192977_SNP	A	T	0.117647	0.398964	0.281317	2.42271e-06	5.6157	0.196721	0.259434	0.0627127	0.264125	0.57819	0.188119	0.323232	0.135114	0.0501386	1.29983	0.0774648	0.185185	0.10772	0.022204	1.65357	INTERGENIC	INTERGENIC	INTERGENIC	> 1 kb
2R_4201838_SNP	A	T	0.275	0.140449	0.134551	0.0291564	1.53527	0.22619	0.100418	0.125772	0.0191287	1.71832	0.5	0.125	0.375	2.13294e-06	5.67102	0.323741	0.259259	0.0644817	0.332685	0.477967	INTERGENIC	INTERGENIC	INTERGENIC	> 1 kb
2R_4207274_SNP	A	G	0.776978	0.454128	0.32285	3.00497e-07	6.52216	0.692308	0.626866	0.065442	0.310211	0.508343	0.730769	0.653465	0.0773039	0.284833	0.545409	0.733333	0.622047	0.111286	0.0794296	1.10002	INTERGENIC	INTERGENIC	INTERGENIC	> 1 kb
2R_4251943_SNP	T	C	0.636364	0.372093	0.264271	0.000612367	3.21299	0.515464	0.403587	0.111876	0.11057	0.956363	0.566667	0.410256	0.15641	0.0920019	1.0362	0.691667	0.352381	0.339286	7.03296e-06	5.15286	FBgn0050363	cola	UTR_3_PRIME	0	FBgn0261588	pdm3	INTRON	0
2R_4296474_SNP	A	T	0.215054	0.55	0.334946	2.34346e-06	5.63014	0.316832	0.401961	0.0851291	0.207396	0.683199	0.301887	0.487179	0.185293	0.0216515	1.66451	0.208054	0.397849	0.189796	0.00585757	2.23228	FBgn0033289	CG2121	INTRON	0
2R_4307571_SNP	A	T	0.458333	0.37234	0.0859929	0.262042	0.58163	0.568627	0.425	0.143627	0.0412239	1.38485	0.764045	0.360656	0.403389	6.74897e-06	5.17076	0.633803	0.54321	0.0905929	0.238467	0.622571	FBgn0028836	CSN7	UPSTREAM	967
2R_4307789_SNP	T	C	0.0674157	0.34359	0.276174	2.92365e-06	5.53407	0.123894	0.270142	0.146248	0.00699967	2.15492	0.228571	0.164179	0.0643923	0.344886	0.462325	0.100775	0.20155	0.100775	0.0494465	1.30586	FBgn0028836	CSN7	UPSTREAM	749
2R_4318646_SNP	G	T	0.66087	0.345178	0.315692	4.05814e-06	5.39167	0.585106	0.390351	0.194756	0.00589764	2.22932	0.57971	0.452055	0.127655	0.160889	0.793474	0.640845	0.425287	0.215558	0.00485848	2.3135	FBgn0002531	Lcp1	INTRON	0
2R_4320432_SNP	T	A	0.657658	0.345622	0.312036	4.78937e-06	5.31972	0.6	0.410256	0.189744	0.00626405	2.20314	0.540541	0.439252	0.101288	0.184894	0.733076	0.572289	0.448819	0.12347	0.0723804	1.14038	FBgn0011812	Lcp1Psi	EXON	0	FBgn0002533	Lcp2	DOWNSTREAM	870
2R_4333059_SNP	G	A	0.522523	0.396476	0.126047	0.0623412	1.20522	0.692308	0.387931	0.304377	2.81794e-06	5.55007	0.532258	0.413333	0.118925	0.142623	0.845811	0.605839	0.504274	0.101566	0.156919	0.804324	FBgn0014469	Cyp4e2	SYNONYMOUS_CODING	0	FBgn0262316	mir-986	DOWNSTREAM	473
2R_4337834_SNP	A	C	0.115385	0.402116	0.286732	3.47711e-06	5.45878	0.205607	0.307692	0.102085	0.0867452	1.06175	0.23913	0.25	0.0108696	0.886689	0.0522285	0.150685	0.15625	0.00556507	0.912322	0.039852	FBgn0002570	Mal-A1	INTRON	0	FBgn0015034	Cyp4e1	DOWNSTREAM	584
2R_4350625_SNP	G	C	0.598131	0.462428	0.135703	0.0552855	1.25739	0.684685	0.345622	0.339063	6.6188e-07	6.17922	0.593023	0.414286	0.178738	0.0420312	1.37643	0.654412	0.571429	0.0829832	0.274015	0.562226	FBgn0050359	Mal-A5	SYNONYMOUS_CODING	0
2R_4365120_SNP	T	A	0.87	0.550296	0.319704	1.10305e-06	5.95741	0.824074	0.668085	0.155989	0.00844159	2.07358	0.883117	0.791667	0.0914502	0.165109	0.782228	0.889764	0.813187	0.076577	0.16333	0.786934	FBgn0050361	mtt	INTRON	0
2R_4395328_SNP	C	G	0.7	0.349515	0.350485	3.41505e-07	6.4666	0.508929	0.443439	0.0654897	0.3344	0.475733	0.544444	0.476744	0.0677003	0.41613	0.380771	0.689441	0.52459	0.164851	0.0154022	1.81242	FBgn0050361	mtt	INTRON	0
2R_4400834_SNP	C	A	0.105882	0.420382	0.3145	2.65532e-06	5.57588	0.181818	0.315476	0.133658	0.0330743	1.48051	0.112676	0.271429	0.158753	0.0273718	1.5627	0.115385	0.2	0.0846154	0.133234	0.875385	FBgn0050361	mtt	INTRON	0
2R_4402867_SNP	C	A	0.590361	0.356757	0.233605	0.00179435	2.74609	0.681818	0.339367	0.342452	2.13781e-06	5.67003	0.6	0.402778	0.197222	0.0227662	1.64271	0.61194	0.474359	0.137581	0.0823893	1.08413	FBgn0050361	mtt	INTRON	0
2R_4439368_SNP	T	A	0.75	0.405229	0.344771	2.46488e-06	5.6082	0.55914	0.467033	0.0921068	0.206154	0.685808	0.657534	0.564516	0.0930181	0.306598	0.513431	0.725	0.693333	0.0316667	0.669384	0.174325	FBgn0033301	CG12780	UTR_3_PRIME	0
2R_4453097_SNP	G	A	0.797872	0.477679	0.320194	2.62012e-06	5.58168	0.681034	0.515284	0.165751	0.0117096	1.93146	0.699115	0.569892	0.129223	0.087123	1.05987	0.712644	0.61	0.102644	0.132131	0.878995	FBgn0033302	Cyp6a14	NON_SYNONYMOUS_CODING	0
2R_4464789_SNP	C	T	0.193878	0.590674	0.396796	1.25622e-08	7.90093	0.306306	0.543379	0.237073	0.000433337	3.36317	0.235955	0.493671	0.257716	0.00163516	2.78644	0.350993	0.322917	0.0280767	0.689068	0.161738	FBgn0259226	CG42326	SYNONYMOUS_CODING	0
2R_4465174_SNP	A	C	0.65	0.283019	0.366981	1.84821e-06	5.73325	0.494624	0.380208	0.114415	0.111143	0.954119	0.564103	0.486111	0.0779915	0.380452	0.4197	0.614035	0.453333	0.160702	0.0503895	1.29766	FBgn0259226	CG42326	INTRON	0
2R_4465179_SNP	T	C	0.651685	0.29878	0.352905	2.25952e-06	5.64598	0.5	0.391089	0.108911	0.126728	0.897128	0.581395	0.539474	0.0419217	0.624562	0.204424	0.620155	0.5	0.120155	0.125382	0.901765	FBgn0259226	CG42326	INTRON	0
2R_4473873_SNP	C	A	0.44	0.330189	0.109811	0.108036	0.966433	0.738739	0.416244	0.322495	2.29096e-06	5.63998	0.528455	0.445783	0.0826722	0.297242	0.52689	0.656566	0.419355	0.237211	0.000971024	3.01277	INTERGENIC	INTERGENIC	INTERGENIC	> 1 kb
2R_4503345_SNP	T	C	0.528571	0.716535	0.187964	0.0186297	1.72979	0.467532	0.658824	0.191291	0.0125492	1.90139	0.446429	0.411765	0.0346639	0.73396	0.134327	0.261905	0.714286	0.452381	2.98423e-07	6.52517	FBgn0033313	Cirl	INTRON	0
2R_4503386_SNP	T	A	0.558824	0.34507	0.213753	0.00863704	2.06364	0.538462	0.367816	0.170645	0.0200644	1.69757	0.5	0.622642	0.122642	0.226306	0.645304	0.677083	0.3	0.377083	3.62852e-06	5.44027	FBgn0033313	Cirl	INTRON	0
2R_4504772_SNP	C	G	0.57	0.396825	0.173175	0.0149837	1.82438	0.59	0.481481	0.108519	0.115528	0.937313	0.611111	0.48	0.131111	0.142402	0.846484	0.738255	0.375	0.363255	4.87572e-06	5.31196	FBgn0033313	Cirl	SYNONYMOUS_CODING	0
2R_4533064_SNP	G	A	0.0978261	0.422857	0.325031	4.61526e-07	6.3358	0.162162	0.296875	0.134713	0.020841	1.68108	0.162791	0.394737	0.231946	0.00272411	2.56478	0.136691	0.288889	0.152198	0.0148544	1.82814	INTERGENIC	INTERGENIC	INTERGENIC	> 1 kb
2R_4551365_SNP	G	A	0.809091	0.492754	0.316337	1.40426e-06	5.85255	0.741379	0.490909	0.25047	0.000132805	3.87678	0.737864	0.630952	0.106912	0.158506	0.799953	0.735632	0.711538	0.0240937	0.705772	0.151335	FBgn0003892	ptc	NON_SYNONYMOUS_CODING	0
2R_4551385_SNP	G	T	0.809524	0.488764	0.32076	2.18163e-06	5.66122	0.813725	0.502513	0.311213	3.17347e-06	5.49847	0.783505	0.666667	0.116838	0.122038	0.913503	0.777778	0.712766	0.0650118	0.312344	0.505367	FBgn0003892	ptc	SYNONYMOUS_CODING	0
2R_4552068_SNP	T	C	0.813187	0.461538	0.351648	1.02269e-06	5.99026	0.647619	0.541667	0.105952	0.124464	0.904955	0.764706	0.526316	0.23839	0.00288016	2.54058	0.798611	0.578947	0.219664	0.000979661	3.00892	FBgn0003892	ptc	UTR_3_PRIME	0
2R_4552076_SNP	T	G	0.817073	0.446667	0.370407	6.63382e-07	6.17824	0.634409	0.526882	0.107527	0.133847	0.87339	0.8	0.519481	0.280519	0.000821413	3.08544	0.809524	0.54902	0.260504	0.000214709	3.66815	FBgn0003892	ptc	UTR_3_PRIME	0
2R_4552077_SNP	C	T	0.817073	0.44898	0.368094	8.22445e-07	6.08489	0.630435	0.524064	0.106371	0.139335	0.855939	0.8	0.512821	0.287179	0.000612497	3.2129	0.809524	0.565657	0.243867	0.000527012	3.27818	FBgn0003892	ptc	UTR_3_PRIME	0
2R_4556748_SNP	G	T	0.788889	0.447917	0.340972	1.53054e-06	5.81515	0.7	0.447826	0.252174	0.000173028	3.76188	0.714286	0.595238	0.119048	0.133816	0.873492	0.735099	0.637097	0.0980026	0.132306	0.878422	FBgn0263120	Acsl	INTRON	0
2R_4561371_SNP	G	T	0.643564	0.30102	0.342544	1.22599e-06	5.91151	0.5	0.408696	0.0913043	0.16957	0.770651	0.520408	0.347222	0.173186	0.0404874	1.39268	0.601399	0.4	0.201399	0.00804972	2.09422	FBgn0263120	Acsl	INTRON	0
2R_4594980_SNP	C	T	0.336207	0.656716	0.32051	2.59111e-06	5.58651	0.469565	0.624454	0.154889	0.0206016	1.6861	0.413793	0.512195	0.098402	0.219356	0.65885	0.371257	0.405405	0.0341479	0.620265	0.207423	FBgn0033324	CG14744	SYNONYMOUS_CODING	0
2R_4634909_SNP	C	T	0.0731707	0.356757	0.283586	4.39103e-06	5.35743	0.152542	0.292576	0.140034	0.0117235	1.93094	0.244898	0.208333	0.0365646	0.608606	0.215664	0.127907	0.225352	0.0974451	0.0558489	1.25299	FBgn0027585	CG8740	INTRON	0
2R_4636234_SNP	G	A	0.161017	0.312169	0.151152	0.00942338	2.02579	0.0686275	0.321267	0.25264	4.49676e-06	5.3471	0.166667	0.2125	0.0458333	0.495305	0.305128	0.187879	0.184615	0.0032634	0.951189	0.021733	FBgn0027585	CG8740	INTRON	0
2R_4664609_SNP	T	G	0.842857	0.49711	0.345747	3.41309e-06	5.46685	0.773585	0.515837	0.257748	9.18197e-05	4.03706	0.739726	0.632911	0.106815	0.193587	0.713124	0.746667	0.683673	0.0629932	0.345289	0.461817	INTERGENIC	INTERGENIC	INTERGENIC	> 1 kb
2R_4717990_SNP	G	A	0.157895	0.296703	0.138809	0.0223435	1.65085	0.0608696	0.305699	0.24483	4.10995e-06	5.38616	0.197531	0.358209	0.160678	0.0458534	1.33863	0.164384	0.241379	0.0769957	0.210154	0.677463	FBgn0024189	sns	NON_SYNONYMOUS_CODING	0
2R_4753078_SNP	A	G	0.102564	0.420732	0.318168	2.86022e-06	5.5436	0.193548	0.384211	0.190662	0.00371076	2.43054	0.194444	0.205479	0.011035	0.87853	0.0562435	0.131034	0.171717	0.0406827	0.444088	0.352531	FBgn0011286	Rya-r44F	INTRON	0
2R_4759933_SNP	A	T	0.438596	0.0895522	0.349044	4.85861e-06	5.31349	0.323077	0.131148	0.191929	0.00438136	2.35839	0.295082	0.106667	0.188415	0.0116172	1.9349	0.354839	0.202899	0.15194	0.0412487	1.38459	FBgn0011286	Rya-r44F	INTRON	0
2R_4876612_SNP	T	A	0.301205	0.648515	0.34731	2.74277e-06	5.56181	0.40566	0.601896	0.196235	0.00459024	2.33817	0.382979	0.460317	0.0773387	0.377641	0.422921	0.318182	0.455556	0.137374	0.0668472	1.17492	INTERGENIC	INTERGENIC	INTERGENIC	> 1 kb
2R_4883250_SNP	A	T	0.0821918	0.380282	0.29809	3.79175e-06	5.42116	0.147368	0.322917	0.175548	0.00404414	2.39317	0.188889	0.225	0.0361111	0.598207	0.223149	0.119205	0.192771	0.0735658	0.18757	0.726837	FBgn0265011	Np	SYNONYMOUS_CODING	0
2R_4908795_SNP	C	T	0.16092	0.329341	0.168422	0.00902197	2.0447	0.0729167	0.381643	0.308726	2.2524e-07	6.64735	0.235294	0.276923	0.041629	0.583062	0.234286	0.0849673	0.181818	0.0968509	0.0528007	1.27736	FBgn0033365	CG8170	INTRON	0
2R_4910001_SNP	C	T	0.417722	0.589474	0.171752	0.023272	1.63317	0.358696	0.695238	0.336542	2.69416e-06	5.56958	0.319149	0.6125	0.293351	0.000455258	3.34174	0.4	0.445783	0.0457831	0.543747	0.264603	FBgn0033365	CG8170	SYNONYMOUS_CODING	0
2R_4939165_SNP	G	C	0.1875	0.502618	0.315118	3.97754e-06	5.40039	0.258929	0.38191	0.122981	0.0555812	1.25507	0.271739	0.421687	0.149948	0.0593415	1.22664	0.228758	0.350877	0.122119	0.0589083	1.22982	FBgn0033368	CG13743	INTRON	0
2R_4942540_SNP	C	A	0.336449	0.177778	0.158671	0.0100662	1.99714	-	-	-	-	-	0.505495	0.142857	0.362637	8.47898e-06	5.07166	0.449664	0.3125	0.137164	0.0576111	1.23949	FBgn0033368	CG13743	INTRON	0
2R_4942541_SNP	C	G	0.32381	0.179775	0.144034	0.0193761	1.71273	-	-	-	-	-	0.488636	0.117647	0.370989	4.66536e-06	5.33111	0.43662	0.301075	0.135544	0.0627892	1.20211	FBgn0033368	CG13743	INTRON	0
2R_4954048_SNP	T	G	0.21519	0.131429	0.0837613	0.147766	0.830424	0.151515	0.118943	0.0325724	0.464815	0.33272	0.308511	0.172414	0.136097	0.0531963	1.27412	0.362416	0.0841121	0.278304	4.11558e-06	5.38557	FBgn0011746	ana	INTRON	0
2R_4954055_SNP	C	A	0.207792	0.114754	0.0930381	0.0985545	1.00632	0.141791	0.113122	0.0286689	0.509521	0.292838	0.3125	0.179775	0.132725	0.0591166	1.22829	0.369128	0.0952381	0.273889	8.52865e-06	5.06912	FBgn0011746	ana	INTRON	0
2R_4954266_SNP	T	G	0.0679612	0.333333	0.265372	2.66308e-06	5.57462	0.114286	0.297778	0.183492	0.000987422	3.0055	0.122951	0.213675	0.0907244	0.100085	0.99963	0.100559	0.181102	0.0805437	0.0883436	1.05383	FBgn0011746	ana	INTRON	0
2R_5009410_SNP	G	T	0.218182	0.109005	0.109177	0.0314873	1.50186	0.190083	0.137778	0.0523049	0.288379	0.540036	0.392157	0.0707071	0.32145	1.36758e-06	5.86405	0.3	0.219858	0.0801418	0.182168	0.739529	FBgn0033381	GstE13	UPSTREAM	220	FBgn0003612	Su(var)2-10	DOWNSTREAM	293
2R_5016730_SNP	T	C	0.628571	0.305	0.323571	3.45534e-06	5.46151	-	-	-	-	-	0.604396	0.533333	0.0710623	0.383399	0.416349	0.692771	0.566372	0.126399	0.0633601	1.19818	FBgn0027561	CG18659	INTRON	0
2R_5028193_SNP	T	C	0.815217	0.681373	0.133845	0.0323662	1.48991	0.913462	0.648536	0.264926	2.98279e-06	5.52538	0.7875	0.77907	0.00843023	0.904571	0.0435574	0.894737	0.779661	0.115076	0.0277268	1.5571	FBgn0028955	CG8788	INTRON	0	FBgn0265313	CG44286	UPSTREAM	8
2R_5036313_SNP	A	G	0.905263	0.589109	0.316154	3.70768e-07	6.4309	0.774775	0.707207	0.0675676	0.256995	0.590075	0.797753	0.793103	0.00464936	0.949772	0.0223807	0.849206	0.804124	0.0450826	0.43472	0.361791	FBgn0050345	CG30345	UTR_5_PRIME	0	FBgn0050344	CG30344	DOWNSTREAM	296
2R_5096979_SNP	C	T	0.83	0.522472	0.307528	4.71278e-06	5.32672	0.698276	0.650862	0.0474138	0.449819	0.346962	0.739583	0.656566	0.0830177	0.257631	0.589001	0.792683	0.741935	0.0507474	0.416518	0.380366	FBgn0262515	VhaAC45	UTR_3_PRIME	0
2R_5116246_SNP	T	A	0.31068	0.464135	0.153455	0.0220449	1.65669	0.189394	0.538776	0.349382	1.84493e-08	7.73402	0.293578	0.318681	0.0251033	0.731324	0.13589	0.24581	0.290598	0.0447882	0.464861	0.332677	FBgn0010114	hig	SYNONYMOUS_CODING	0
2R_5125221_SNP	T	G	0.708333	0.372385	0.335948	1.47288e-06	5.83183	0.704918	0.409524	0.295394	9.09241e-06	5.04132	0.432692	0.46	0.0273077	0.726243	0.138918	0.544304	0.509259	0.0350445	0.624719	0.204316	FBgn0033395	Cyp4p2	SYNONYMOUS_CODING	0	FBgn0010114	hig	INTRON	0
2R_5125230_SNP	C	T	0.699029	0.368889	0.33014	1.73537e-06	5.76061	0.710744	0.445455	0.265289	5.69384e-05	4.24459	0.473214	0.454545	0.0186688	0.809171	0.0919599	0.556886	0.495413	0.0614734	0.385918	0.413505	FBgn0033395	Cyp4p2	SYNONYMOUS_CODING	0	FBgn0010114	hig	INTRON	0
2R_5147749_SNP	C	A	0.237624	0.329609	0.0919852	0.153949	0.812622	0.0714286	0.362245	0.290816	7.33167e-07	6.1348	0.114286	0.161765	0.047479	0.455304	0.341699	0.0882353	0.234694	0.146459	0.008045	2.09447	FBgn0020621	Pkn	INTRON	0	FBgn0083977	CG34141	DOWNSTREAM	34
2R_5158031_SNP	G	C	0.234043	0.56213	0.328088	4.99127e-06	5.30179	0.357143	0.428571	0.0714286	0.298777	0.524654	0.369231	0.383333	0.0141026	0.879792	0.0556199	0.201299	0.32	0.118701	0.0651291	1.18622	FBgn0020621	Pkn	INTRON	0
2R_5172233_SNP	T	C	0.276316	0.633136	0.35682	3.86867e-06	5.41244	0.278481	0.504464	0.225983	0.00185245	2.73225	0.450704	0.489796	0.0390917	0.693494	0.158957	0.319328	0.546667	0.227339	0.00501636	2.29961	FBgn0020621	Pkn	INTRON	0	FBgn0033400	CG2063	DOWNSTREAM	582
2R_5203876_SNP	T	C	0.0869565	0.434286	0.347329	7.21815e-08	7.14157	0.153846	0.333333	0.179487	0.00339632	2.46899	0.175824	0.273973	0.0981484	0.17246	0.763311	0.123596	0.206897	0.083301	0.131476	0.881153	FBgn0033403	CG13739	INTRON	0	FBgn0033405	CG13954	INTRON	0
2R_5272676_SNP	A	G	0.0697674	0.408537	0.338769	1.37775e-07	6.86083	0.22619	0.343915	0.117725	0.080052	1.09663	0.274194	0.274194	0	1	0	0.142857	0.289157	0.146299	0.025853	1.58749	FBgn0033405	CG13954	INTRON	0
2R_5282991_SNP	G	T	0.430233	0.502703	0.0724701	0.327752	0.484454	0.203883	0.586854	0.382971	1.87523e-08	7.72695	0.325301	0.41573	0.0904291	0.265548	0.575857	0.267606	0.366337	0.098731	0.15202	0.818098	FBgn0033408	CG8800	SYNONYMOUS_CODING	0	FBgn0010549	l(2)03659	DOWNSTREAM	205
2R_5283003_SNP	T	A	0.464286	0.511628	0.0473422	0.529764	0.275917	0.204082	0.57346	0.369378	8.06574e-08	7.09336	0.345679	0.432432	0.0867534	0.311084	0.507122	0.251799	0.385417	0.133618	0.0565042	1.24792	FBgn0033408	CG8800	SYNONYMOUS_CODING	0	FBgn0010549	l(2)03659	DOWNSTREAM	217
2R_5283021_SNP	T	C	0.433735	0.473988	0.0402535	0.592567	0.227263	0.20202	0.578947	0.376927	6.15819e-08	7.21055	0.298701	0.444444	0.145743	0.0911615	1.04019	0.242857	0.352381	0.109524	0.103651	0.984426	FBgn0033408	CG8800	SYNONYMOUS_CODING	0	FBgn0010549	l(2)03659	DOWNSTREAM	235
2R_5289864_SNP	C	A	0.589286	0.425287	0.163998	0.0193577	1.71315	0.765766	0.459459	0.306306	3.81702e-06	5.41828	0.577778	0.597015	0.0192371	0.824465	0.0838276	0.689076	0.516393	0.172682	0.0163444	1.78663	FBgn0016078	wun	INTRON	0
2R_5310238_SNP	T	C	0.237113	0.559809	0.322695	3.32247e-06	5.47854	0.245455	0.467249	0.221794	0.000652564	3.18538	0.322917	0.459016	0.1361	0.117862	0.928626	0.248619	0.330189	0.0815699	0.202945	0.692622	FBgn0033412	CG13955	NON_SYNONYMOUS_CODING	0
2R_5310257_SNP	A	G	0.241758	0.574257	0.332499	2.93437e-06	5.53248	0.327103	0.520179	0.193077	0.00440696	2.35586	0.311828	0.527273	0.215445	0.01779	1.74982	0.304094	0.391753	0.087659	0.205782	0.686593	FBgn0033412	CG13955	SYNONYMOUS_CODING	0
2R_5310269_SNP	A	G	0.23913	0.59375	0.35462	7.23882e-07	6.14033	0.333333	0.553991	0.220657	0.00146932	2.83288	0.3	0.490196	0.190196	0.0395393	1.40297	0.292683	0.372093	0.0794101	0.263465	0.579277	FBgn0033412	CG13955	SYNONYMOUS_CODING	0
2R_5310277_SNP	A	G	0.216867	0.559585	0.342718	2.39758e-06	5.62023	0.333333	0.566667	0.233333	0.000731977	3.1355	0.321839	0.489796	0.167957	0.0749922	1.12498	0.296296	0.377778	0.0814815	0.248202	0.605194	FBgn0033412	CG13955	NON_SYNONYMOUS_CODING	0
2R_5400035_SNP	C	G	0.27027	0.608889	0.338619	5.1076e-07	6.29178	0.284314	0.515419	0.231105	0.000664386	3.17758	0.393162	0.448718	0.0555556	0.488322	0.311294	0.261745	0.45045	0.188705	0.00618648	2.20856	FBgn0259246	brp	INTRON	0
2R_5450610_SNP	T	C	0.722222	0.460733	0.261489	0.000271665	3.56597	0.821429	0.510917	0.310512	1.1272e-06	5.948	0.698925	0.525641	0.173284	0.0353789	1.45126	0.668394	0.62	0.0483938	0.476749	0.321711	FBgn0033423	CG1809	SYNONYMOUS_CODING	0
2R_5481079_SNP	A	G	0.797872	0.680723	0.117149	0.0698273	1.15597	0.923077	0.665272	0.257805	3.30942e-06	5.48025	0.833333	0.768116	0.0652174	0.345149	0.461994	0.831395	0.752475	0.0789201	0.176749	0.752643	FBgn0261016	clos	NON_SYNONYMOUS_CODING	0	FBgn0050338	CG30338	UPSTREAM	471
2R_5557307_SNP	T	C	0.123457	0.477419	0.353963	5.58657e-07	6.25286	-	-	-	-	-	0.228916	0.269841	0.0409256	0.602133	0.220307	0.233533	0.383333	0.1498	0.0196251	1.70719	FBgn0033438	Mmp2	INTRON	0
2R_5562992_SNP	C	G	0.193548	0.544872	0.351323	1.00805e-06	5.99652	0.231884	0.443787	0.211903	0.00494485	2.30585	0.227273	0.377358	0.150086	0.0980473	1.00856	0.21875	0.390244	0.171494	0.018447	1.73407	FBgn0033438	Mmp2	INTRON	0
2R_5562995_SNP	G	A	0.193548	0.528302	0.334753	2.66894e-06	5.57366	0.239437	0.437126	0.197689	0.00831977	2.07989	0.220588	0.381818	0.16123	0.0710005	1.14874	0.203125	0.390244	0.187119	0.00958775	2.01828	FBgn0033438	Mmp2	INTRON	0
2R_5573915_SNP	G	C	0.234694	0.528409	0.293715	2.86669e-05	4.54262	0.168317	0.514563	0.346246	2.0469e-07	6.6889	0.252747	0.472727	0.21998	0.0133183	1.87555	0.29932	0.340426	0.0411058	0.556332	0.254666	INTERGENIC	INTERGENIC	INTERGENIC	> 1 kb
2R_5660778_SNP	A	C	0.278846	0.535912	0.257065	0.000227289	3.64342	0.158416	0.478947	0.320532	1.27086e-06	5.8959	0.348315	0.404255	0.0559407	0.481195	0.317679	0.272727	0.316667	0.0439394	0.505081	0.296639	FBgn0027589	CG1688	INTRON	0
2R_5676012_SNP	G	T	0.616438	0.5	0.116438	0.138312	0.85914	0.813333	0.407821	0.405512	7.5722e-08	7.12078	0.677419	0.407407	0.270012	0.00341554	2.46654	0.747967	0.577778	0.17019	0.0207611	1.68275	FBgn0027589	CG1688	INTRON	0	FBgn0265106	CR44208	UPSTREAM	32
2R_5678144_SNP	A	G	0.731183	0.474227	0.256956	0.000281647	3.5503	0.846939	0.533898	0.31304	1.19681e-06	5.92197	0.722222	0.637681	0.0845411	0.321247	0.493161	0.767857	0.744898	0.0229592	0.713089	0.146857	FBgn0265106	CR44208	EXON	0	FBgn0027589	CG1688	INTRON	0
2R_5681730_SNP	A	G	0.214286	0.606299	0.392013	1.32575e-06	5.87754	0.2125	0.534091	0.321591	1.26028e-05	4.89953	0.272727	0.384615	0.111888	0.230028	0.638219	0.228346	0.362745	0.134399	0.0504729	1.29694	FBgn0033443	CG1698	INTRON	0	FBgn0027589	CG1688	INTRON	0
2R_5683008_SNP	G	A	0.424242	0.395833	0.0284091	0.685251	0.16415	0.690722	0.365957	0.324764	3.30071e-06	5.48139	0.464646	0.45977	0.00487635	0.952176	0.0212828	0.53125	0.414894	0.116356	0.115203	0.938538	FBgn0033443	CG1698	SYNONYMOUS_CODING	0	FBgn0027589	CG1688	INTRON	0
2R_5687400_SNP	C	T	0.303797	0.50303	0.199233	0.00836546	2.07751	0.166667	0.494845	0.328179	1.1543e-06	5.93768	0.255814	0.296296	0.0404823	0.629074	0.201298	0.169492	0.471429	0.301937	0.000103014	3.9871	FBgn0027589	CG1688	INTRON	0
2R_5696733_SNP	C	T	0.247706	0.420765	0.173059	0.00884789	2.05316	0.186047	0.502703	0.316656	7.59124e-07	6.11969	0.359551	0.388889	0.0293383	0.713909	0.146357	0.192857	0.33945	0.146592	0.0230961	1.63646	INTERGENIC	INTERGENIC	INTERGENIC	> 1 kb
2R_5696744_SNP	A	T	0.245455	0.427027	0.181572	0.00591239	2.22824	0.223077	0.533679	0.310602	1.66454e-06	5.77871	0.336957	0.393617	0.0566605	0.469834	0.328055	0.214286	0.3125	0.0982143	0.124524	0.904747	INTERGENIC	INTERGENIC	INTERGENIC	> 1 kb
2R_5698098_SNP	G	A	0.714286	0.440476	0.27381	0.000182518	3.73869	0.752809	0.364641	0.388168	1.1617e-07	6.93491	0.60241	0.605634	0.00322416	0.970195	0.0131409	0.674419	0.555556	0.118863	0.123095	0.909761	FBgn0033446	CG1648	DOWNSTREAM	381
2R_5698142_SNP	G	A	0.72449	0.467005	0.257485	0.000229312	3.63957	0.745098	0.39819	0.346908	4.59472e-07	6.33774	0.692308	0.592105	0.100202	0.220796	0.656009	0.695652	0.637363	0.0582895	0.417313	0.379538	FBgn0033446	CG1648	DOWNSTREAM	337
2R_5710928_SNP	T	C	0.641975	0.495238	0.146737	0.0463018	1.3344	0.779661	0.441176	0.338485	3.05076e-07	6.51559	0.654321	0.52459	0.129731	0.151081	0.82079	0.707006	0.630435	0.0765716	0.275311	0.560177	FBgn0033447	dila	SYNONYMOUS_CODING	0	FBgn0050001	CG30001	UPSTREAM	468
2R_5712148_SNP	G	A	0.228571	0.557018	0.328446	1.00482e-06	5.99791	0.242991	0.486111	0.24312	0.00024545	3.61004	0.427184	0.413462	0.0137229	0.858522	0.0662485	0.252941	0.398305	0.145364	0.0257732	1.58883	FBgn0033447	dila	SYNONYMOUS_CODING	0
2R_5713863_SNP	C	A	0.234234	0.538117	0.303882	4.43898e-06	5.35272	0.307692	0.485944	0.178251	0.00482212	2.31676	0.336364	0.311828	0.0245357	0.739442	0.131096	0.254438	0.407407	0.15297	0.022099	1.65563	FBgn0033447	dila	NON_SYNONYMOUS_CODING	0
2R_5714073_SNP	A	G	0.283333	0.62069	0.337356	5.26724e-07	6.27842	0.326733	0.57563	0.248898	0.000295791	3.52902	0.293478	0.402597	0.109119	0.177494	0.750815	0.278912	0.43956	0.160649	0.0265588	1.57579	FBgn0033447	dila	INTRON	0
2R_5715619_SNP	T	G	0.348837	0.487047	0.138209	0.0577652	1.23833	0.254545	0.570815	0.31627	2.15681e-06	5.66619	0.352113	0.42029	0.0681772	0.444759	0.351875	0.282209	0.395604	0.113396	0.107262	0.969555	FBgn0033448	hebe	UTR_3_PRIME	0	FBgn0033447	dila	UPSTREAM	908
2R_5719034_SNP	A	C	0.221053	0.542105	0.321053	4.56728e-06	5.34034	0.37234	0.495238	0.122898	0.0825297	1.08339	-	-	-	-	-	-	-	-	-	-	FBgn0033448	hebe	INTRON	0
2R_5719334_SNP	G	T	0.252874	0.480447	0.227573	0.0014826	2.82898	-	-	-	-	-	0.337079	0.445545	0.108466	0.169225	0.771534	0.274286	0.593985	0.319699	1.78052e-06	5.74945	FBgn0033448	hebe	INTRON	0
2R_5720273_SNP	A	G	0.628099	0.519651	0.108449	0.0986163	1.00605	0.81746	0.506024	0.311436	4.2877e-07	6.36778	0.724771	0.654545	0.0702252	0.319648	0.495328	0.737968	0.612903	0.125065	0.0490079	1.30973	FBgn0033448	hebe	INTRON	0
2R_5720380_SNP	G	T	0.204301	0.474747	0.270446	7.50724e-05	4.12452	0.171717	0.484716	0.312999	1.77599e-06	5.75056	0.241758	0.336957	0.0951983	0.200198	0.69854	0.267974	0.341463	0.0734896	0.300005	0.522872	FBgn0033448	hebe	INTRON	0
2R_5720382_SNP	C	T	0.215054	0.485	0.269946	8.54293e-05	4.06839	0.178218	0.493776	0.315558	1.29624e-06	5.88732	0.241758	0.34375	0.101992	0.167782	0.775255	0.282051	0.357143	0.0750916	0.291607	0.535202	FBgn0033448	hebe	INTRON	0
2R_5720384_SNP	G	T	0.222222	0.482412	0.26019	0.000179303	3.74641	0.18	0.491667	0.311667	1.8728e-06	5.72751	0.233333	0.351064	0.11773	0.113458	0.945165	0.25974	0.349398	0.0896573	0.204196	0.689953	FBgn0033448	hebe	INTRON	0
2R_5720417_SNP	C	T	0.247619	0.478022	0.230403	0.000706971	3.1506	0.226804	0.556604	0.3298	1.80293e-06	5.74402	0.232558	0.364706	0.132148	0.0865975	1.06249	0.248227	0.386667	0.13844	0.0621555	1.20652	FBgn0033448	hebe	INTRON	0
2R_5724403_SNP	A	T	0.202532	0.540698	0.338166	4.93198e-06	5.30698	0.255319	0.502591	0.247272	0.000411651	3.38547	0.316456	0.477612	0.161156	0.0680489	1.16718	0.276923	0.37234	0.0954173	0.182161	0.739545	FBgn0033449	CG1663	UPSTREAM	87	FBgn0033448	hebe	UPSTREAM	256
2R_5724845_SNP	A	G	0.237705	0.543478	0.305773	2.22699e-06	5.65228	-	-	-	-	-	0.3125	0.38	0.0675	0.359059	0.444834	0.324176	0.336207	0.0120311	0.853201	0.0689488	FBgn0033449	CG1663	NON_SYNONYMOUS_CODING	0	FBgn0033448	hebe	UPSTREAM	698
2R_5724881_SNP	A	C	0.203704	0.546296	0.342593	2.61941e-07	6.5818	0.278261	0.510121	0.231861	0.000368234	3.43388	0.340206	0.355556	0.0153494	0.842839	0.0742553	0.302469	0.300971	0.00149826	0.981978	0.00789805	FBgn0033449	CG1663	NON_SYNONYMOUS_CODING	0	FBgn0033448	hebe	UPSTREAM	734
2R_5734077_SNP	T	A	0.775862	0.460733	0.315129	2.31384e-06	5.63567	0.742574	0.514403	0.228171	0.000616532	3.21004	0.744681	0.657534	0.0871466	0.266371	0.574513	0.672	0.576577	0.0954234	0.184141	0.734849	FBgn0023175	Prosalpha7	DOWNSTREAM	64	FBgn0023180	Orc6	UPSTREAM	87
2R_5736321_SNP	C	T	0.214286	0.544601	0.330315	6.09771e-07	6.21483	0.293233	0.477178	0.183945	0.00341428	2.4667	0.37931	0.344444	0.0348659	0.64454	0.19075	0.277778	0.333333	0.0555556	0.371077	0.430536	FBgn0033454	CG1671	SYNONYMOUS_CODING	0	FBgn0023175	Prosalpha7	UPSTREAM	980
2R_5745828_SNP	G	A	0.259259	0.615764	0.356504	1.46878e-06	5.83304	0.309278	0.460251	0.150973	0.0262513	1.58085	0.311828	0.344828	0.0329996	0.698857	0.155612	0.274194	0.367925	0.093731	0.180754	0.742912	FBgn0027580	CG1516	INTRON	0
2R_5756581_SNP	T	A	0.118812	0.39738	0.278568	4.51437e-06	5.3454	0.114035	0.299065	0.18503	0.000764406	3.11668	0.214876	0.193182	0.0216942	0.731575	0.135741	0.145038	0.178862	0.0338236	0.524026	0.280647	FBgn0011241	cbx	INTRON	0
2R_5781437_SNP	A	C	0.877358	0.582353	0.295006	3.14476e-06	5.50241	0.826087	0.721519	0.104568	0.0618496	1.20866	0.795699	0.662162	0.133537	0.0790817	1.10192	0.831081	0.840909	0.00982801	0.861428	0.0647812	FBgn0050007	CG30007	INTRON	0
2R_5791200_SNP	T	C	0.659091	0.439394	0.219697	0.00432083	2.36443	0.771739	0.42487	0.346869	1.07912e-06	5.96693	0.6875	0.523077	0.164423	0.0762803	1.11759	0.766355	0.571429	0.194927	0.0105743	1.97575	FBgn0033464	CG1441	UPSTREAM	408
2R_5819361_SNP	C	A	0.618421	0.416216	0.202205	0.00838616	2.07644	0.75	0.399061	0.350939	1.89348e-06	5.72274	0.661538	0.44898	0.212559	0.0341915	1.46608	0.609589	0.526882	0.0827073	0.266713	0.573956	FBgn0011656	Mef2	INTRON	0
2R_5833659_SNP	A	C	0.604396	0.393258	0.211137	0.00406908	2.3905	0.744186	0.393782	0.350404	1.65721e-06	5.78062	-	-	-	-	-	-	-	-	-	-	FBgn0011656	Mef2	INTRON	0
2R_5863935_SNP	G	A	0.227273	0.574194	0.346921	2.77458e-06	5.5568	0.463415	0.570136	0.106721	0.107993	0.966604	0.433333	0.493976	0.0606426	0.468648	0.329154	0.309353	0.450382	0.141029	0.0390613	1.40825	FBgn0264599	CR43948	DOWNSTREAM	566
2R_5863937_SNP	A	C	0.227273	0.582781	0.355509	1.7821e-06	5.74907	0.467213	0.571429	0.104215	0.118005	0.9281	0.431818	0.488095	0.0562771	0.501841	0.299434	0.316547	0.445312	0.128766	0.0608412	1.2158	FBgn0264599	CR43948	DOWNSTREAM	564
2R_5863941_SNP	G	C	0.234043	0.597315	0.363273	8.20132e-07	6.08612	0.439024	0.59633	0.157306	0.0180255	1.74411	0.428571	0.5	0.0714286	0.391141	0.407666	0.335714	0.451613	0.115899	0.0951573	1.02156	FBgn0264599	CR43948	DOWNSTREAM	560
2R_5863955_SNP	A	C	0.75	0.395973	0.354027	1.49877e-06	5.82426	0.562963	0.405286	0.157677	0.0149614	1.82503	0.510638	0.527473	0.0168342	0.836417	0.0775771	0.669014	0.507576	0.161438	0.0191803	1.71715	FBgn0264599	CR43948	DOWNSTREAM	546
2R_5881693_SNP	T	A	0.425743	0.421053	0.00468994	0.946706	0.0237851	0.694737	0.371901	0.322836	3.92473e-06	5.40619	0.408602	0.447761	0.039159	0.651391	0.186158	0.496454	0.485981	0.0104726	0.886232	0.0524525	FBgn0022382	Pka-R2	UTR_3_PRIME	0	FBgn0261014	TER94	DOWNSTREAM	629
2R_5918541_SNP	C	A	0.833333	0.683333	0.15	0.0128035	1.89267	0.919355	0.65812	0.261235	1.17266e-06	5.93083	0.804878	0.724638	0.0802404	0.2879	0.540758	0.811189	0.790909	0.0202797	0.72645	0.138794	FBgn0033474	CG1407	INTRON	0	FBgn0033473	CG12128	DOWNSTREAM	368
2R_5919120_SNP	G	A	0.0909091	0.380342	0.289433	9.59908e-07	6.01777	-	-	-	-	-	0.211538	0.210526	0.00101215	0.988125	0.0051883	0.134503	0.212766	0.078263	0.15868	0.799477	FBgn0033474	CG1407	SYNONYMOUS_CODING	0	FBgn0033473	CG12128	DOWNSTREAM	947
2R_6043620_SNP	T	A	0.717647	0.539604	0.178043	0.0123989	1.90662	0.878788	0.570136	0.308652	1.27222e-07	6.89544	0.758621	0.569767	0.188853	0.0170995	1.76702	0.80916	0.714286	0.0948746	0.140585	0.852061	FBgn0033494	KCNQ	INTRON	0	FBgn0033495	CG12214	DOWNSTREAM	275
2R_6082564_SNP	T	A	0.731343	0.483333	0.24801	0.00251839	2.59888	0.784615	0.409639	0.374977	2.5449e-06	5.59433	0.637681	0.5	0.137681	0.135271	0.868795	0.693694	0.46875	0.224944	0.0080827	2.09244	INTERGENIC	INTERGENIC	INTERGENIC	> 1 kb
2R_6082595_SNP	T	C	0.690141	0.47482	0.215321	0.00707228	2.15044	0.774648	0.404908	0.36974	2.20774e-06	5.65605	0.657534	0.48	0.177534	0.068415	1.16485	0.712963	0.514706	0.198257	0.0167274	1.77657	INTERGENIC	INTERGENIC	INTERGENIC	> 1 kb
2R_6082618_SNP	T	C	0.710526	0.421769	0.288758	0.000226182	3.64554	0.733333	0.364706	0.368627	1.92968e-06	5.71452	0.679012	0.574074	0.104938	0.251988	0.598619	0.672897	0.585366	0.0875313	0.266006	0.575109	INTERGENIC	INTERGENIC	INTERGENIC	> 1 kb
2R_6082626_SNP	C	A	0.684932	0.432432	0.252499	0.00143648	2.8427	0.743243	0.380952	0.362291	3.03328e-06	5.51809	0.703704	0.576923	0.126781	0.167181	0.776813	0.660377	0.532468	0.12791	0.115389	0.937835	INTERGENIC	INTERGENIC	INTERGENIC	> 1 kb
2R_6082627_SNP	T	C	0.694444	0.433333	0.261111	0.000988692	3.00494	0.743243	0.377246	0.365998	2.46843e-06	5.60758	0.7125	0.557692	0.154808	0.0933647	1.02982	0.663462	0.533333	0.130128	0.11233	0.949503	INTERGENIC	INTERGENIC	INTERGENIC	> 1 kb
2R_6082637_SNP	T	A	0.676056	0.375	0.301056	0.000208937	3.67998	0.74359	0.345679	0.397911	2.49187e-07	6.60347	0.662338	0.5	0.162338	0.0880854	1.0551	0.659794	0.56	0.0997938	0.226713	0.644524	INTERGENIC	INTERGENIC	INTERGENIC	> 1 kb
2R_6082639_SNP	A	C	0.666667	0.375	0.291667	0.000313234	3.50413	0.74359	0.341463	0.402126	1.79674e-07	6.74551	0.662338	0.5	0.162338	0.0880854	1.0551	0.649485	0.552632	0.096853	0.241089	0.617823	INTERGENIC	INTERGENIC	INTERGENIC	> 1 kb
2R_6082642_SNP	G	T	0.648649	0.402878	0.245771	0.00214224	2.66913	0.740741	0.341176	0.399564	1.43234e-07	6.84395	0.666667	0.480769	0.185897	0.0508346	1.29384	0.66	0.551282	0.108718	0.182295	0.739225	INTERGENIC	INTERGENIC	INTERGENIC	> 1 kb
2R_6082645_SNP	T	C	0.293333	0.575342	0.282009	0.000336749	3.47269	0.258824	0.628571	0.369748	6.91107e-07	6.16045	0.304878	0.490909	0.186031	0.0433092	1.36342	0.315315	0.432099	0.116783	0.137027	0.863195	INTERGENIC	INTERGENIC	INTERGENIC	> 1 kb
2R_6082650_SNP	C	G	0.71831	0.417219	0.301091	0.000150178	3.82339	0.732558	0.379888	0.35267	1.91123e-06	5.71869	0.666667	0.526316	0.140351	0.123232	0.909276	0.683761	0.5625	0.121261	0.121035	0.917089	INTERGENIC	INTERGENIC	INTERGENIC	> 1 kb
2R_6105465_SNP	C	T	0.178947	0.297872	0.118925	0.0532293	1.27385	0.0614035	0.32243	0.261026	1.05827e-06	5.9754	0.107143	0.216867	0.109725	0.0800944	1.0964	0.166667	0.132653	0.0340136	0.519108	0.284742	FBgn0033497	CG12912	INTRON	0	FBgn0000448	Hr46	INTRON	0
2R_6121315_SNP	G	A	0.729412	0.514124	0.215287	0.00302435	2.51937	-	-	-	-	-	0.802083	0.418919	0.383164	3.84305e-06	5.41532	0.751634	0.52381	0.227824	0.00196258	2.70717	FBgn0033497	CG12912	UTR_3_PRIME	0	FBgn0000448	Hr46	INTRON	0
2R_6168579_SNP	C	G	0.525424	0.613861	0.0884377	0.188214	0.725348	0.353383	0.657258	0.303875	2.30926e-06	5.63653	0.615385	0.56701	0.0483743	0.524076	0.280605	0.5	0.590164	0.0901639	0.174541	0.758103	FBgn0033504	CAP	INTRON	0
2R_6170475_SNP	G	A	0.428571	0.387387	0.041184	0.57632	0.239337	0.652542	0.333333	0.319209	1.53129e-06	5.81494	0.539216	0.380952	0.158263	0.0520164	1.28386	0.445783	0.381818	0.063965	0.359813	0.443924	FBgn0033504	CAP	INTRON	0
2R_6179117_SNP	G	T	0.719101	0.456522	0.262579	0.000290376	3.53704	0.731092	0.552036	0.179056	0.00529274	2.27632	0.621849	0.525253	0.0965962	0.202667	0.693217	0.841379	0.54386	0.29752	7.28666e-06	5.13747	FBgn0033504	CAP	INTRON	0
2R_6191310_SNP	C	T	0.584416	0.438889	0.145527	0.0577724	1.23828	0.666667	0.453704	0.212963	0.00265387	2.57612	0.791667	0.411765	0.379902	7.77471e-06	5.10932	0.75	0.616071	0.133929	0.0484862	1.31438	FBgn0033504	CAP	INTRON	0
2R_6191313_SNP	C	A	0.630137	0.429348	0.200789	0.0096091	2.01732	0.670213	0.458333	0.211879	0.0026869	2.57075	0.802083	0.424242	0.377841	9.10797e-06	5.04058	0.762963	0.625	0.137963	0.0404084	1.39353	FBgn0033504	CAP	INTRON	0
2R_6191346_SNP	A	G	0.629213	0.447236	0.181977	0.0123012	1.91005	0.637931	0.434599	0.203332	0.00226803	2.64435	0.786408	0.386364	0.400044	4.887e-07	6.31096	0.732877	0.587786	0.14509	0.0281749	1.55014	FBgn0033504	CAP	INTRON	0
2R_6209284_SNP	A	G	0.182692	0.5	0.317308	1.30084e-06	5.88578	0.223301	0.423729	0.200428	0.0018545	2.73177	0.27551	0.405941	0.13043	0.0824134	1.084	0.305556	0.336364	0.0308081	0.649105	0.187685	FBgn0026403	Ndg	UTR_3_PRIME	0	FBgn0261698	CG42732	DOWNSTREAM	416
2R_6243148_SNP	C	T	0.472527	0.48913	0.016603	0.820399	0.0859749	0.247706	0.571429	0.323722	1.42199e-06	5.8471	0.323944	0.569767	0.245824	0.00478151	2.32043	0.328	0.463415	0.135415	0.0567748	1.24584	FBgn0261698	CG42732	INTRON	0	FBgn0033512	CG12902	UTR_5_PRIME	0
2R_6244270_SNP	A	T	0.257143	0.5	0.242857	0.000386132	3.41326	0.264957	0.583732	0.318775	1.901e-06	5.72102	0.403846	0.504762	0.100916	0.192058	0.716567	0.340102	0.348214	0.00811276	0.90142	0.045073	FBgn0261686	CG42733	UTR_5_PRIME	0	FBgn0261698	CG42732	INTRON	0
2R_6246749_SNP	C	T	0.378947	0.546392	0.167444	0.0195316	1.70926	0.192982	0.530435	0.337452	1.81532e-07	6.74105	0.258065	0.4625	0.204435	0.00773759	2.11139	0.29927	0.454545	0.155275	0.0254578	1.59418	FBgn0261698	CG42732	INTRON	0	FBgn0263270	CG43396	UPSTREAM	969
2R_6246803_SNP	T	A	0.428571	0.262136	0.166436	0.0176463	1.75335	0.59292	0.26971	0.323211	1.14804e-06	5.94004	0.352941	0.425926	0.0729847	0.412252	0.384837	0.446154	0.454545	0.00839161	0.909017	0.0414281	FBgn0261698	CG42732	INTRON	0	FBgn0263270	CG43396	UPSTREAM	915
2R_6269153_SNP	C	T	0.329897	0.384146	0.0542494	0.439002	0.357534	0.179775	0.328502	0.148727	0.0185945	1.73062	0.186441	0.578947	0.392507	7.4824e-07	6.12596	0.255474	0.306306	0.0508319	0.438451	0.358079	FBgn0261698	CG42732	INTRON	0
2R_6274712_SNP	C	A	0.319588	0.653631	0.334044	3.77553e-06	5.42302	0.355556	0.527174	0.171618	0.0185423	1.73184	0.477612	0.367089	0.110523	0.215119	0.667321	0.39	0.409639	0.0196386	0.807415	0.0929035	FBgn0261698	CG42732	INTRON	0
2R_6290349_SNP	G	C	0.474359	0.323383	0.150976	0.0411394	1.38574	0.590476	0.262136	0.32834	1.84745e-06	5.73343	0.447059	0.339286	0.107773	0.235702	0.627637	0.423611	0.347826	0.075785	0.302647	0.519064	FBgn0261698	CG42732	INTRON	0
2R_6292078_SNP	G	A	0.5	0.368984	0.131016	0.0847134	1.07205	0.653465	0.327511	0.325954	2.63608e-06	5.57904	0.555556	0.479452	0.0761035	0.377718	0.422832	0.428571	0.40367	0.0249017	0.731597	0.135728	FBgn0261698	CG42732	INTRON	0
2R_6318627_SNP	A	G	0.253165	0.359788	0.106624	0.126847	0.89672	0.320388	0.458564	0.138175	0.0463648	1.33381	0.305556	0.373134	0.0675788	0.437653	0.35887	0.212903	0.594937	0.382033	5.32461e-07	6.27371	FBgn0262114	RanBPM	START_GAINED	0
2R_6318680_SNP	T	C	0.258824	0.388298	0.129474	0.0625582	1.20372	0.29703	0.409326	0.112297	0.0973281	1.01176	0.252747	0.345238	0.0924908	0.22642	0.645086	0.198795	0.551282	0.352487	2.41691e-06	5.61674	FBgn0262114	RanBPM	NON_SYNONYMOUS_CODING	0
2R_6329163_SNP	C	G	0.0652174	0.347594	0.282376	1.66882e-06	5.77759	0.178571	0.319444	0.140873	0.0167884	1.77499	0.244186	0.328571	0.0843854	0.288387	0.540024	0.113821	0.302326	0.188504	0.00316441	2.49971	FBgn0001122	Galphao	INTRON	0
2R_6331739_SNP	T	C	0.706522	0.409326	0.297195	3.71553e-05	4.42998	0.670732	0.442396	0.228335	0.00185381	2.73193	0.585106	0.5	0.0851064	0.308484	0.510767	0.759259	0.415929	0.34333	8.26811e-07	6.08259	FBgn0001122	Galphao	INTRON	0
2R_6340045_SNP	T	G	0.557692	0.208	0.349692	6.14408e-05	4.21154	0.552239	0.373626	0.178612	0.024657	1.60806	0.583333	0.45098	0.132353	0.192335	0.715941	0.709302	0.314286	0.395017	6.97001e-06	5.15677	FBgn0001122	Galphao	INTRON	0	FBgn0033524	Cyp49a1	INTRON	0
2R_6340047_SNP	T	G	0.557692	0.204724	0.352968	4.99223e-05	4.3017	0.567164	0.377778	0.189386	0.0174797	1.75747	0.583333	0.45098	0.132353	0.192335	0.715941	0.709302	0.318841	0.390462	9.4893e-06	5.02277	FBgn0001122	Galphao	INTRON	0	FBgn0033524	Cyp49a1	INTRON	0
2R_6340056_SNP	A	G	0.580645	0.212121	0.368524	8.71479e-06	5.05974	0.588235	0.373684	0.214551	0.00657705	2.18197	0.548387	0.433962	0.114425	0.252429	0.597861	0.698925	0.298701	0.400223	2.33954e-06	5.63087	FBgn0001122	Galphao	INTRON	0	FBgn0033524	Cyp49a1	INTRON	0
2R_6340088_SNP	T	C	0.465517	0.235294	0.230223	0.00503113	2.29833	0.507042	0.314286	0.192757	0.0128425	1.89135	0.55814	0.461538	0.0966011	0.375203	0.425733	0.680412	0.27027	0.410142	1.31452e-06	5.88123	FBgn0001122	Galphao	INTRON	0	FBgn0033524	Cyp49a1	INTRON	0
2R_6347511_SNP	C	G	0.797101	0.427083	0.370018	1.3543e-06	5.86829	0.638554	0.491124	0.14743	0.0497294	1.30339	0.675325	0.553571	0.121753	0.186416	0.729518	0.717742	0.558824	0.158918	0.0471793	1.32625	FBgn0001122	Galphao	INTRON	0
2R_6355695_SNP	G	A	0.860465	0.549451	0.311015	4.53951e-06	5.34299	0.752475	0.57377	0.178705	0.00806223	2.09354	0.76	0.633803	0.126197	0.107385	0.969054	0.759563	0.659091	0.100472	0.134224	0.872171	FBgn0033526	Caf1-105	SYNONYMOUS_CODING	0	FBgn0033527	CG11777	UPSTREAM	426
2R_6368241_SNP	T	A	0.773585	0.4375	0.336085	7.14369e-07	6.14608	0.744	0.484979	0.259021	5.18649e-05	4.28513	0.688679	0.565217	0.123462	0.108521	0.964487	0.589888	0.376238	0.21365	0.00283832	2.54694	FBgn0033529	CG17765	INTRON	0	FBgn0033528	trsn	UPSTREAM	625
2R_6409961_SNP	G	A	0.219178	0.591837	0.372659	8.665e-07	6.06223	0.349057	0.502392	0.153336	0.0252892	1.59706	0.395833	0.479167	0.0833333	0.295954	0.528776	0.290909	0.489583	0.198674	0.00545084	2.26354	FBgn0005630	lola	INTRON	0
2R_6414386_SNP	T	C	0.813433	0.509615	0.303817	1.03072e-06	5.98686	0.796053	0.554054	0.241999	4.61621e-05	4.33571	0.711712	0.565217	0.146494	0.0532185	1.27394	0.701863	0.513761	0.188102	0.00696808	2.15689	FBgn0005630	lola	INTRON	0
2R_6427274_SNP	C	T	0.450704	0.477987	0.0272832	0.731274	0.13592	0.378947	0.528205	0.149258	0.0369677	1.43218	0.340659	0.457627	0.116968	0.188163	0.725466	0.283465	0.642105	0.358641	2.57595e-06	5.58906	FBgn0005630	lola	INTRON	0
2R_6470801_SNP	C	T	0.726316	0.434783	0.291533	4.49252e-05	4.34751	0.75	0.392344	0.357656	3.68564e-07	6.43349	0.717172	0.482759	0.234413	0.00334568	2.47552	0.654135	0.597826	0.0563093	0.446691	0.349993	FBgn0263102	psq	INTRON	0
2R_6485118_SNP	T	C	0.357895	0.527919	0.170024	0.0170938	1.76716	0.2	0.519824	0.319824	7.31898e-07	6.13555	0.336735	0.547945	0.211211	0.0123703	1.90762	0.290541	0.420561	0.13002	0.0615098	1.21106	FBgn0263102	psq	INTRON	0
2R_6526180_SNP	G	A	0.0958904	0.417178	0.321288	3.0351e-06	5.51783	0.107143	0.333333	0.22619	0.0012749	2.89452	0.149254	0.285714	0.136461	0.0804127	1.09468	0.198473	0.203125	0.00465172	0.944929	0.0246009	FBgn0033538	CG11883	SYNONYMOUS_CODING	0
2R_6537370_SNP	C	T	0.636364	0.476415	0.159949	0.0326243	1.48646	0.752381	0.404145	0.348236	5.07578e-07	6.2945	0.632653	0.575758	0.0568955	0.504276	0.297332	0.662252	0.57377	0.0884812	0.19582	0.708142	FBgn0033541	CG12934	DOWNSTREAM	35
2R_6567623_SNP	T	G	0.219048	0.547264	0.328216	1.33276e-06	5.87525	0.30303	0.514894	0.211863	0.00195237	2.70944	0.266667	0.513158	0.246491	0.00157339	2.80316	0.263441	0.417476	0.154035	0.02181	1.66134	FBgn0024836	stan	INTRON	0
2R_6601004_SNP	G	C	0.318584	0.465	0.146416	0.0289138	1.5389	0.188119	0.497758	0.309639	2.79977e-06	5.55288	0.238095	0.412698	0.174603	0.039551	1.40284	0.292517	0.352459	0.059942	0.364517	0.438282	FBgn0024836	stan	SYNONYMOUS_CODING	0
2R_6641227_SNP	C	T	0.595506	0.60733	0.0118242	0.86909	0.060935	0.348214	0.666667	0.318452	2.42752e-06	5.61484	0.547368	0.513158	0.0342105	0.685676	0.163881	0.428571	0.551402	0.12283	0.0937045	1.02824	FBgn0053144	CG33144	INTRON	0
2R_6653930_SNP	G	C	0.75	0.463277	0.286723	5.25559e-05	4.27938	0.632	0.481328	0.150672	0.0205561	1.68706	0.745455	0.388235	0.357219	7.34769e-06	5.13385	0.704545	0.415842	0.288704	5.03157e-05	4.2983	FBgn0053144	CG33144	INTRON	0
2R_6659524_SNP	G	A	0.19697	0.570588	0.373619	1.92092e-06	5.71649	0.375	0.461538	0.0865385	0.235375	0.628239	0.342466	0.509091	0.166625	0.0793051	1.1007	0.398551	0.538462	0.139911	0.0658605	1.18137	FBgn0053144	CG33144	INTRON	0
2R_6661220_SNP	T	C	0.551724	0.389671	0.162053	0.0257227	1.58968	0.708333	0.382222	0.326111	3.36637e-06	5.47284	0.650407	0.45	0.200407	0.0118585	1.92597	0.707317	0.483051	0.224266	0.00109153	2.96196	FBgn0053144	CG33144	INTRON	0
2R_6671562_SNP	G	A	0.764706	0.416244	0.348462	1.62752e-06	5.78847	0.547619	0.441748	0.105871	0.112382	0.949303	0.691489	0.397436	0.294053	0.000465204	3.33236	0.661538	0.365591	0.295947	0.000110164	3.95796	FBgn0265345	CG44299	INTRON	0	FBgn0053144	CG33144	INTRON	0
2R_6698575_SNP	T	G	0.539326	0.547368	0.00804258	0.912317	0.0398543	0.255319	0.57384	0.318521	4.4725e-06	5.34945	0.382022	0.482759	0.100736	0.266422	0.57443	0.489655	0.45679	0.032865	0.672465	0.17233	FBgn0033549	mms4	UPSTREAM	8	FBgn0033548	CG7637	UPSTREAM	134
2R_6706990_SNP	T	C	0.319672	0.517857	0.198185	0.0025049	2.60121	0.193548	0.497925	0.304377	1.07281e-06	5.96948	0.244444	0.457447	0.213002	0.00635711	2.19674	0.318182	0.315315	0.0028665	0.965675	0.0151689	FBgn0086898	dgo	INTRON	0	FBgn0029134	Prosbeta5	UPSTREAM	493
2R_6719648_SNP	C	T	0.857143	0.467742	0.389401	6.3814e-07	6.19508	0.828125	0.517483	0.310642	6.77727e-05	4.16894	0.84058	0.555556	0.285024	0.00236806	2.62561	0.819048	0.507042	0.312005	9.51494e-05	4.02159	FBgn0033558	CG12344	INTRON	0
2R_6719764_SNP	C	T	0.614286	0.418182	0.196104	0.019832	1.70263	0.736842	0.371795	0.365047	2.79058e-06	5.55431	0.645161	0.509434	0.135727	0.169491	0.770854	0.732673	0.450549	0.282124	0.000360916	3.44259	FBgn0033558	CG12344	INTRON	0
2R_6719771_SNP	G	A	0.6	0.4	0.2	0.016791	1.77492	0.706667	0.34375	0.362917	3.5658e-06	5.44784	0.645161	0.481481	0.16368	0.0974382	1.01127	0.71134	0.45977	0.25157	0.00181332	2.74153	FBgn0033558	CG12344	INTRON	0
2R_6735422_SNP	T	C	0.686047	0.334928	0.351118	1.58639e-06	5.79959	0.525253	0.383085	0.142168	0.0438809	1.35772	0.56383	0.407407	0.156422	0.061357	1.21214	0.566434	0.515625	0.0508086	0.468756	0.329053	FBgn0050015	CG30015	INTRON	0
2R_6735435_SNP	C	A	0.613636	0.280788	0.332848	4.47479e-06	5.34923	0.526882	0.37	0.156882	0.0285453	1.54447	0.493827	0.338028	0.155799	0.0745879	1.12733	0.446154	0.491379	0.0452255	0.534742	0.271855	FBgn0050015	CG30015	INTRON	0
2R_6741185_SNP	C	T	0.551724	0.325714	0.22601	0.0022415	2.64946	0.658537	0.353712	0.304825	4.0408e-06	5.39353	0.416667	0.459459	0.0427928	0.620933	0.206955	0.573248	0.470588	0.10266	0.157835	0.801797	FBgn0050015	CG30015	INTRON	0
2R_6750359_SNP	G	A	0.652632	0.408654	0.243978	0.00060725	3.21663	0.672414	0.364017	0.308397	3.73667e-06	5.42752	0.477273	0.396552	0.080721	0.374666	0.426356	0.606452	0.504348	0.102104	0.147731	0.830528	FBgn0050015	CG30015	UTR_5_PRIME	0
2R_6750551_SNP	T	C	0.364486	0.627778	0.263292	0.000189335	3.72277	0.263736	0.61165	0.347914	1.18852e-06	5.92499	0.548387	0.526316	0.0220713	0.808323	0.0924152	0.3	0.55	0.25	0.00165263	2.78182	FBgn0050015	CG30015	INTRON	0
2R_6750552_SNP	C	T	0.376147	0.622951	0.246804	0.000427837	3.36872	0.274725	0.606796	0.332071	3.607e-06	5.44285	0.542553	0.517857	0.024696	0.786876	0.104094	0.305785	0.55	0.244215	0.00210451	2.67685	FBgn0050015	CG30015	INTRON	0
2R_6754343_SNP	C	T	0.746988	0.56	0.186988	0.00920031	2.0362	0.841463	0.505319	0.336144	1.77989e-06	5.74961	0.715909	0.444444	0.271465	0.00218728	2.6601	0.765217	0.712871	0.0523461	0.437771	0.358753	FBgn0050015	CG30015	INTRON	0
2R_6754345_SNP	T	A	0.75641	0.547619	0.208791	0.00447047	2.34965	0.835443	0.505495	0.329949	3.96411e-06	5.40185	0.701149	0.4375	0.263649	0.00296921	2.52736	0.754545	0.693069	0.0614761	0.374713	0.426302	FBgn0050015	CG30015	INTRON	0
2R_6767244_SNP	A	C	0.646465	0.417582	0.228882	0.001392	2.85636	0.62069	0.558011	0.0626786	0.390555	0.408318	0.758621	0.355932	0.402688	9.28667e-06	5.03214	0.6875	0.528846	0.158654	0.0268675	1.57077	FBgn0010356	Taf5	UPSTREAM	66	FBgn0033564	Pex6	UPSTREAM	235
2R_6768098_SNP	A	T	0.736264	0.405882	0.330381	6.36831e-06	5.19598	0.741071	0.428571	0.3125	4.28182e-06	5.36837	0.645833	0.461538	0.184295	0.027368	1.56276	0.785714	0.615385	0.17033	0.0162062	1.79032	FBgn0033564	Pex6	NON_SYNONYMOUS_CODING	0	FBgn0010356	Taf5	UPSTREAM	920
2R_6783572_SNP	G	A	0.62069	0.354651	0.266038	0.000365972	3.43655	0.72043	0.336406	0.384025	6.99559e-08	7.15518	0.52381	0.384615	0.139194	0.142055	0.847544	0.474074	0.377778	0.0962963	0.204137	0.690079	FBgn0033569	CG12942	SYNONYMOUS_CODING	0
2R_6783578_SNP	A	G	0.72619	0.429448	0.296743	7.55217e-05	4.12193	0.769231	0.430622	0.338609	1.62373e-06	5.78949	0.741379	0.5	0.241379	0.0122943	1.91029	0.656489	0.523256	0.133233	0.0820249	1.08605	FBgn0033569	CG12942	SYNONYMOUS_CODING	0
2R_6783584_SNP	A	G	0.74359	0.439759	0.303831	6.2529e-05	4.20392	0.784946	0.421053	0.363894	2.10557e-07	6.67663	0.733333	0.47541	0.257923	0.00685701	2.16387	0.654135	0.511628	0.142507	0.0629002	1.20135	FBgn0033569	CG12942	SYNONYMOUS_CODING	0
2R_6783659_SNP	T	C	0.605263	0.410811	0.194452	0.0112816	1.94763	0.715789	0.339713	0.376077	1.25158e-07	6.90254	0.573034	0.294118	0.278916	0.00137614	2.86134	0.559701	0.416667	0.143035	0.05852	1.2327	FBgn0033569	CG12942	SYNONYMOUS_CODING	0	FBgn0033570	CG7712	DOWNSTREAM	990
2R_6783665_SNP	G	T	0.608108	0.440415	0.167694	0.0291553	1.53528	0.742574	0.34434	0.398235	1.14271e-08	7.94206	0.537634	0.333333	0.204301	0.0178227	1.74903	0.593985	0.434343	0.159642	0.0336901	1.4725	FBgn0033569	CG12942	SYNONYMOUS_CODING	0	FBgn0033570	CG7712	DOWNSTREAM	984
2R_6783677_SNP	G	A	0.518987	0.428571	0.0904159	0.228222	0.641642	0.684211	0.321782	0.362428	4.07168e-07	6.39023	0.521739	0.318182	0.203557	0.0191978	1.71675	0.554688	0.313953	0.240734	0.00189218	2.72304	FBgn0033569	CG12942	SYNONYMOUS_CODING	0	FBgn0033570	CG7712	DOWNSTREAM	972
2R_6792186_SNP	T	G	0.263636	0.439252	0.175616	0.00724529	2.13994	0.2	0.497925	0.297925	2.88228e-06	5.54026	0.247619	0.452381	0.204762	0.00827312	2.08233	0.265193	0.380531	0.115338	0.0763636	1.11711	FBgn0033572	CG12943	INTRON	0
2R_6803891_SNP	G	T	0.62963	0.450331	0.179299	0.0201411	1.69592	0.735043	0.394231	0.340812	3.90012e-07	6.40892	-	-	-	-	-	0.588235	0.450549	0.137686	0.0712697	1.1471	INTERGENIC	INTERGENIC	INTERGENIC	> 1 kb
2R_6804536_SNP	C	A	0.630631	0.313725	0.316905	3.91008e-06	5.40781	0.571429	0.386957	0.184472	0.00718775	2.14341	0.425743	0.339623	0.0861199	0.334941	0.475032	0.552147	0.444444	0.107703	0.173292	0.761222	INTERGENIC	INTERGENIC	INTERGENIC	> 1 kb
2R_6813066_SNP	T	A	0.242105	0.430303	0.188198	0.00669913	2.17398	0.181818	0.484018	0.3022	1.56827e-06	5.80458	0.363636	0.352941	0.0106952	0.894199	0.048566	0.25731	0.33913	0.0818205	0.200772	0.697296	INTERGENIC	INTERGENIC	INTERGENIC	> 1 kb
2R_6824023_SNP	G	T	0.646465	0.365269	0.281195	0.000107536	3.96845	0.722772	0.354651	0.368121	2.88525e-07	6.53982	0.55814	0.409091	0.149049	0.0943104	1.02544	0.59375	0.56	0.03375	0.651064	0.186377	INTERGENIC	INTERGENIC	INTERGENIC	> 1 kb
2R_6829446_SNP	G	A	0.575758	0.394558	0.1812	0.0272207	1.5651	0.689655	0.350515	0.33914	3.95722e-06	5.40261	0.564103	0.509091	0.0550117	0.560961	0.251067	0.603306	0.436782	0.166524	0.0341476	1.46664	FBgn0033574	Spn47C	UPSTREAM	203
2R_6829946_SNP	C	T	0.658537	0.294393	0.364144	4.64605e-08	7.33292	0.641026	0.372807	0.268219	6.16993e-05	4.20972	0.55814	0.449275	0.108864	0.21711	0.663319	0.594203	0.566929	0.0272738	0.696799	0.156892	FBgn0033574	Spn47C	UPSTREAM	703
2R_6869552_SNP	C	T	0.760563	0.404494	0.356069	4.34809e-06	5.3617	0.607143	0.447236	0.159907	0.0305546	1.51492	0.637363	0.481013	0.15635	0.062802	1.20203	0.699029	0.45045	0.248579	0.00109519	2.96051	FBgn0040765	luna	DOWNSTREAM	747
2R_6879433_SNP	C	G	0.679487	0.420765	0.258722	0.000654043	3.18439	0.777778	0.39899	0.378788	6.53641e-07	6.18466	0.642857	0.408451	0.234406	0.0101769	1.99238	0.477273	0.364706	0.112567	0.143907	0.841917	FBgn0040765	luna	INTRON	0
2R_6893965_SNP	C	T	0.650485	0.4	0.250485	0.000404939	3.39261	0.73913	0.40099	0.33814	2.20569e-06	5.65646	0.557692	0.467391	0.090301	0.257776	0.588758	0.622517	0.504274	0.118243	0.0932076	1.03055	FBgn0040765	luna	INTRON	0
2R_6914941_SNP	G	C	0.717172	0.385057	0.332114	3.75495e-06	5.4254	0.62	0.347639	0.272361	8.71372e-05	4.0598	0.561905	0.421053	0.140852	0.11564	0.936892	0.625954	0.456522	0.169432	0.0265604	1.57577	FBgn0040765	luna	INTRON	0
2R_6914958_SNP	A	T	0.67619	0.335227	0.340963	1.60528e-06	5.79445	0.50495	0.278761	0.226189	0.000859098	3.06596	0.304762	0.303571	0.00119048	0.988527	0.00501164	0.466667	0.377551	0.0891156	0.230168	0.637954	FBgn0040765	luna	INTRON	0
2R_6921004_SNP	G	A	0.640449	0.269912	0.370538	2.26008e-07	6.64588	0.601942	0.401709	0.200232	0.00365317	2.43733	0.5	0.315068	0.184932	0.031448	1.50241	0.532468	0.381443	0.151024	0.040051	1.39739	FBgn0040765	luna	INTRON	0
2R_6923326_SNP	A	G	0.689655	0.339623	0.350033	1.51798e-06	5.81874	0.536842	0.404348	0.132494	0.0597092	1.22396	0.477273	0.44	0.0372727	0.66424	0.177675	0.526012	0.365591	0.16042	0.02785	1.55518	FBgn0040765	luna	INTRON	0
2R_6930733_SNP	A	G	0.625	0.306011	0.318989	4.38644e-06	5.35789	0.529915	0.43299	0.0969248	0.15605	0.806737	0.483516	0.390625	0.0928915	0.292224	0.534284	0.471074	0.470085	0.00098891	0.989297	0.00467351	FBgn0040765	luna	INTRON	0
2R_6931056_SNP	G	A	0.25641	0.612565	0.356155	2.22418e-06	5.65283	0.4	0.557522	0.157522	0.0277766	1.55632	0.52439	0.487179	0.0372108	0.719145	0.143184	0.414815	0.568182	0.153367	0.0466174	1.33145	FBgn0040765	luna	INTRON	0
2R_6933899_SNP	A	G	0.2	0.515152	0.315152	2.60392e-06	5.58437	-	-	-	-	-	0.336842	0.4	0.0631579	0.440873	0.355686	0.299435	0.439024	0.139589	0.0556582	1.25447	FBgn0040765	luna	INTRON	0
2R_6933901_SNP	A	T	0.19802	0.517766	0.319747	2.36891e-06	5.62545	-	-	-	-	-	0.326087	0.394737	0.0686499	0.401335	0.396493	0.298851	0.45	0.151149	0.0405278	1.39225	FBgn0040765	luna	INTRON	0
2R_6934075_SNP	T	A	0.311321	0.658654	0.347333	5.43874e-07	6.2645	0.42268	0.574297	0.151617	0.0291611	1.5352	0.431579	0.453125	0.0215461	0.805844	0.0937489	0.445205	0.534091	0.0888854	0.243191	0.614052	FBgn0040765	luna	INTRON	0
2R_6952590_SNP	T	A	0.597938	0.398844	0.199094	0.00610793	2.21411	0.733333	0.364532	0.368801	1.17543e-06	5.9298	0.506173	0.418367	0.0878055	0.288671	0.539597	0.529801	0.481928	0.0478736	0.533697	0.272705	FBgn0040765	luna	INTRON	0
2R_6952619_SNP	C	T	0.412371	0.59322	0.180849	0.0124743	1.90398	0.236111	0.588832	0.352721	3.68494e-06	5.43357	0.465753	0.563218	0.097465	0.261735	0.582138	0.441176	0.56962	0.128444	0.104284	0.981783	FBgn0040765	luna	INTRON	0
2R_6982684_SNP	T	C	0.736842	0.543353	0.19349	0.00574927	2.24039	0.865979	0.556561	0.309418	1.24619e-06	5.90442	0.606383	0.523077	0.0833061	0.340098	0.468396	0.650685	0.594595	0.0560903	0.423004	0.373655	FBgn0040765	luna	INTRON	0
2R_6982772_SNP	T	A	0.824742	0.519417	0.305325	4.64564e-06	5.33295	0.826923	0.533981	0.292942	6.72192e-06	5.17251	0.566667	0.583333	0.0166667	0.852271	0.0694224	0.686567	0.56701	0.119557	0.101404	0.993945	FBgn0040765	luna	INTRON	0
2R_6993782_SNP	A	C	0.135135	0.565217	0.430082	9.81869e-09	8.00795	0.385965	0.484375	0.0984101	0.149645	0.824939	0.5	0.487805	0.0121951	0.90479	0.0434523	0.423423	0.578125	0.154702	0.0722818	1.14097	FBgn0040765	luna	UTR_5_PRIME	0
2R_6996103_SNP	G	C	0.613636	0.364706	0.24893	0.0122157	1.91308	0.491525	0.357798	0.133727	0.125145	0.902587	0.5	0.354167	0.145833	0.168483	0.773445	0.654321	0.25	0.404321	5.6891e-06	5.24496	INTERGENIC	INTERGENIC	INTERGENIC	> 1 kb
2R_6996247_SNP	C	A	0.75	0.402299	0.347701	8.18977e-07	6.08673	0.72549	0.5	0.22549	0.00103463	2.98521	0.622222	0.43038	0.191842	0.0234988	1.62895	0.755102	0.504762	0.25034	0.000384581	3.41501	INTERGENIC	INTERGENIC	INTERGENIC	> 1 kb
2R_7037405_SNP	C	G	0.653333	0.404762	0.248571	0.00139585	2.85516	0.731707	0.365591	0.366116	9.72876e-07	6.01194	0.590164	0.289474	0.30069	0.0055469	2.25595	0.546763	0.476923	0.0698395	0.400165	0.397761	FBgn0033579	CG13229	INTRON	0	FBgn0033581	CG12391	UTR_5_PRIME	0
2R_7042630_SNP	C	T	0.734177	0.381503	0.352674	3.51198e-06	5.45445	0.693182	0.558511	0.134671	0.05876	1.23092	0.6375	0.467742	0.169758	0.0626381	1.20316	0.604651	0.485714	0.118937	0.109524	0.960489	FBgn0033579	CG13229	INTRON	0	FBgn0040764	CG13230	INTRON	0
2R_7049739_SNP	-	-	-	-	-	-	-	0.19375	0.475806	0.282056	1.33265e-06	5.87528	0.374046	0.39759	0.0235446	0.758184	0.120225	0.279412	0.357798	0.0783864	0.223202	0.651303	FBgn0033579	CG13229	INTRON	0	FBgn0003396	shn	INTRON	0
2R_7049891_SNP	A	T	0.789116	0.5	0.289116	1.70998e-06	5.76701	-	-	-	-	-	0.648	0.531646	0.116354	0.139728	0.854717	0.702479	0.593496	0.108983	0.0824234	1.08395	FBgn0033579	CG13229	INTRON	0	FBgn0003396	shn	INTRON	0
2R_7051425_SNP	G	T	0.891566	0.544118	0.347449	1.87946e-07	6.72597	-	-	-	-	-	-	-	-	-	-	-	-	-	-	-	FBgn0033579	CG13229	INTRON	0	FBgn0003396	shn	INTRON	0
2R_7051430_SNP	C	T	0.865169	0.546729	0.31844	1.34137e-06	5.87245	0.805556	0.628141	0.177415	0.00457221	2.33987	0.766667	0.72093	0.0457364	0.597462	0.22369	0.678832	0.808824	0.129991	0.0699662	1.15511	FBgn0033579	CG13229	INTRON	0	FBgn0003396	shn	INTRON	0
2R_7054119_SNP	T	C	0.788136	0.495935	0.292201	4.17923e-06	5.3789	-	-	-	-	-	0.622047	0.612903	0.00914402	0.91203	0.0399907	0.670659	0.598214	0.0724444	0.286463	0.542931	FBgn0033579	CG13229	INTRON	0	FBgn0003396	shn	INTRON	0
2R_7059134_SNP	A	C	0.0511364	0.256098	0.204961	2.85777e-06	5.54397	-	-	-	-	-	0.137405	0.160714	0.0233097	0.6558	0.183229	0.139896	0.18593	0.0460333	0.31208	0.505735	FBgn0033579	CG13229	INTRON	0	FBgn0003396	shn	INTRON	0
2R_7063905_SNP	A	C	0.109244	0.384615	0.275372	4.34509e-06	5.362	0.184397	0.3361	0.151702	0.00666876	2.17595	0.208333	0.397959	0.189626	0.0071626	2.14493	0.171429	0.3125	0.141071	0.0155197	1.80912	FBgn0003396	shn	INTRON	0
2R_7075202_SNP	G	T	0.798611	0.474886	0.323725	1.61889e-07	6.79078	-	-	-	-	-	0.663551	0.625	0.0385514	0.615507	0.210767	0.678363	0.605263	0.0730994	0.248131	0.605319	FBgn0003396	shn	INTRON	0
2R_7086949_SNP	C	T	0.75	0.443478	0.306522	2.61228e-06	5.58298	0.695652	0.557447	0.138205	0.0261376	1.58274	0.689655	0.469388	0.220267	0.00384172	2.41547	0.696335	0.595745	0.10059	0.145405	0.83742	FBgn0003396	shn	INTRON	0
2R_7086958_SNP	C	T	0.709677	0.394495	0.315182	1.8373e-06	5.73582	0.633094	0.504673	0.128421	0.0458617	1.33855	0.648649	0.436893	0.211755	0.00577861	2.23818	0.653409	0.539326	0.114083	0.116269	0.934537	FBgn0003396	shn	INTRON	0
2R_7087485_SNP	G	A	0.857143	0.56338	0.293763	2.99533e-06	5.52356	0.703704	0.623853	0.0798505	0.218237	0.661071	0.726027	0.521739	0.204288	0.0359771	1.44397	0.661972	0.658537	0.00343525	0.962841	0.0164455	FBgn0003396	shn	INTRON	0
2R_7120195_SNP	A	G	0.0714286	0.318681	0.247253	4.30135e-06	5.3664	0.105691	0.268595	0.162904	0.00147792	2.83035	0.132653	0.191919	0.0592661	0.312281	0.505455	0.189024	0.228758	0.0397338	0.461695	0.335645	FBgn0050021	metro	UPSTREAM	174	FBgn0033587	CG13218	DOWNSTREAM	502
2R_7150224_SNP	A	T	0.212121	0.351598	0.139477	0.0270637	1.56761	0.108333	0.415638	0.307305	1.21809e-07	6.91432	0.194444	0.360465	0.166021	0.0211903	1.67386	0.20979	0.298077	0.0882867	0.167629	0.77565	FBgn0033601	Cpr47Ed	UPSTREAM	913
2R_7150254_SNP	G	A	0.301075	0.404762	0.103687	0.129806	0.886705	0.151261	0.446352	0.295091	1.25753e-06	5.90048	0.282828	0.358974	0.0761461	0.32898	0.482831	0.272727	0.365591	0.0928641	0.186533	0.729245	FBgn0033601	Cpr47Ed	UPSTREAM	943
2R_7150337_SNP	C	G	0.246154	0.441441	0.195288	0.00171673	2.7653	0.114754	0.42623	0.311475	9.72673e-08	7.01203	0.361905	0.43617	0.0742655	0.339045	0.469743	0.271676	0.345455	0.0737782	0.257174	0.589773	INTERGENIC	INTERGENIC	INTERGENIC	> 1 kb
2R_7153132_SNP	T	C	0.479592	0.515556	0.0359637	0.607854	0.2162	0.346154	0.646018	0.299864	4.55982e-06	5.34105	0.367347	0.48913	0.121783	0.127463	0.894616	0.430168	0.573913	0.143745	0.0384173	1.41547	FBgn0033602	Cpr47Ee	SYNONYMOUS_CODING	0
2R_7166029_SNP	G	A	0.0636364	0.321429	0.257792	1.5883e-06	5.79907	-	-	-	-	-	0.263158	0.315217	0.0520595	0.464489	0.333024	0.184524	0.266667	0.0821429	0.157024	0.804034	FBgn0086519	Cpr47Eg	UPSTREAM	79	FBgn0033605	CG9067	DOWNSTREAM	369
2R_7174737_SNP	G	A	0.0731707	0.35514	0.281969	3.35198e-06	5.4747	0.12037	0.241667	0.121296	0.0202986	1.69253	0.136364	0.290698	0.154334	0.0188561	1.72455	0.148387	0.2	0.0516129	0.342387	0.465482	FBgn0033609	fbl6	SYNONYMOUS_CODING	0
2R_7178612_SNP	A	G	0.670732	0.432432	0.238299	0.0014363	2.84276	0.773585	0.43662	0.336965	6.22592e-07	6.2058	0.534091	0.493506	0.0405844	0.635525	0.196867	0.578125	0.516854	0.0612711	0.427313	0.369253	FBgn0015582	dare	UTR_3_PRIME	0	FBgn0033610	CG18335	UPSTREAM	11
2R_7183595_SNP	C	T	0.7625	0.548571	0.213929	0.00312922	2.50456	0.811765	0.47205	0.339715	2.94523e-06	5.53088	0.584416	0.484848	0.0995671	0.272844	0.564086	0.598214	0.576471	0.0217437	0.782902	0.106292	FBgn0259238	CG42336	INTRON	0
2R_7207874_SNP	A	G	0.7	0.482955	0.217045	0.0027807	2.55585	0.744898	0.409524	0.335374	1.5508e-06	5.80944	0.663265	0.573333	0.089932	0.27315	0.563599	0.735849	0.414894	0.320955	1.15982e-05	4.93561	FBgn0026385	Or47b	SYNONYMOUS_CODING	0
2R_7210040_SNP	T	C	0.588235	0.406091	0.182144	0.0137013	1.86324	0.776786	0.4375	0.339286	3.01582e-07	6.52059	0.607843	0.515625	0.0922181	0.286666	0.542624	0.582278	0.46789	0.114389	0.109659	0.959958	INTERGENIC	INTERGENIC	INTERGENIC	> 1 kb
2R_7210635_SNP	G	T	0.663043	0.406593	0.25645	0.000435469	3.36104	0.770115	0.330233	0.439882	1.19632e-09	8.92215	0.541176	0.488095	0.0530812	0.530489	0.275324	0.585034	0.5	0.085034	0.230663	0.637022	INTERGENIC	INTERGENIC	INTERGENIC	> 1 kb
2R_7210918_SNP	G	A	0.564815	0.241546	0.323269	1.84534e-06	5.73392	-	-	-	-	-	0.401869	0.453488	0.0516192	0.51738	0.28619	0.5	0.439655	0.0603448	0.391036	0.407783	FBgn0003382	sha	UPSTREAM	901
2R_7210927_SNP	C	T	0.572816	0.256039	0.316777	4.22005e-06	5.37468	-	-	-	-	-	0.424528	0.477273	0.0527444	0.509276	0.293047	0.529032	0.472727	0.056305	0.43205	0.364466	FBgn0003382	sha	UPSTREAM	892
2R_7215439_SNP	C	T	0.646465	0.314917	0.331548	3.82723e-06	5.41711	0.644444	0.405172	0.239272	0.000799847	3.09699	0.4	0.517647	0.117647	0.16755	0.775856	0.597222	0.491667	0.105556	0.136642	0.864416	FBgn0003382	sha	INTRON	0
2R_7225024_SNP	G	A	0.858824	0.666667	0.192157	0.00230916	2.63655	0.884956	0.605634	0.279322	2.50434e-06	5.60131	0.678161	0.58209	0.0960714	0.261577	0.5824	0.753333	0.628866	0.124467	0.0691869	1.15998	FBgn0043470	lambdaTry	SYNONYMOUS_CODING	0	FBgn0043471	kappaTry	DOWNSTREAM	276
2R_7228527_SNP	G	A	0.770833	0.390625	0.380208	8.08342e-08	7.09241	0.622642	0.38326	0.239382	0.000486355	3.31305	0.441441	0.37931	0.0621311	0.428991	0.367552	0.517483	0.413462	0.104021	0.155999	0.806879	FBgn0011554	etaTry	SYNONYMOUS_CODING	0	FBgn0011555	thetaTry	DOWNSTREAM	692
2R_7228761_SNP	G	A	0.736111	0.340426	0.395686	3.37426e-07	6.47182	0.575342	0.430622	0.14472	0.0589175	1.22976	0.438356	0.435484	0.00287229	0.975246	0.010886	0.574324	0.385542	0.188782	0.0143212	1.84402	FBgn0011554	etaTry	SYNONYMOUS_CODING	0	FBgn0011555	thetaTry	DOWNSTREAM	458
2R_7246869_SNP	C	T	0.636364	0.401099	0.235265	0.00144843	2.8391	0.708738	0.387255	0.321483	3.97545e-06	5.40061	0.569892	0.434783	0.13511	0.120235	0.919969	0.593496	0.449438	0.144058	0.0646807	1.18923	FBgn0001276	ix	DOWNSTREAM	73	FBgn0033624	CG12384	UPSTREAM	188
2R_7252964_SNP	T	G	0.670886	0.54878	0.122106	0.104349	0.981513	0.711538	0.392857	0.318681	3.49081e-06	5.45707	0.628571	0.4875	0.141071	0.111092	0.954317	0.6	0.411765	0.188235	0.0148931	1.82702	INTERGENIC	INTERGENIC	INTERGENIC	> 1 kb
2R_7257096_SNP	T	C	0.676056	0.467456	0.208601	0.00767314	2.11503	0.731183	0.386792	0.34439	1.24667e-06	5.90425	0.483146	0.566667	0.0835206	0.35651	0.447928	0.573529	0.449275	0.124254	0.12924	0.888604	FBgn0033627	CG13204	SYNONYMOUS_CODING	0	FBgn0021795	Tapdelta	DOWNSTREAM	709
2R_7266068_SNP	T	C	0.14433	0.493976	0.349646	2.81539e-07	6.55046	0.236641	0.386243	0.149602	0.0158226	1.80072	0.258065	0.352273	0.0942082	0.214087	0.66941	0.178344	0.284615	0.106271	0.0680084	1.16744	FBgn0033629	Tsp47F	INTRON	0
2R_7274630_SNP	A	T	0.642857	0.412935	0.229922	0.00118625	2.92582	0.606557	0.294118	0.31244	1.92675e-06	5.71517	0.409524	0.366667	0.0428571	0.618507	0.208655	0.50641	0.361111	0.145299	0.041424	1.38275	FBgn0082585	sprt	INTRON	0	FBgn0050022	CG30022	DOWNSTREAM	35
2R_7276974_SNP	G	T	0.673469	0.342697	0.330773	4.53635e-06	5.34329	0.681416	0.448276	0.23314	0.000599402	3.22228	0.590909	0.396825	0.194084	0.0306101	1.51414	0.610294	0.532609	0.0776854	0.302945	0.518636	FBgn0082585	sprt	INTRON	0	FBgn0050022	CG30022	UPSTREAM	690
2R_7287482_SNP	A	T	0.111111	0.320513	0.209402	0.000252654	3.59747	0.112069	0.267857	0.155788	0.00314528	2.50234	0.206897	0.246154	0.0392573	0.599391	0.22229	0.0687023	0.368421	0.299719	1.88358e-06	5.72502	FBgn0050506	tRNA:CR30506	UPSTREAM	136
2R_7324355_SNP	G	A	0.619565	0.464865	0.1547	0.0332686	1.47797	0.714286	0.405405	0.30888	3.32302e-06	5.47847	0.644444	0.553191	0.091253	0.254979	0.593496	0.653543	0.64486	0.00868349	0.902844	0.0443871	FBgn0033635	CG7777	INTRON	0
2R_7325205_SNP	G	A	0.123457	0.301075	0.177618	0.00395654	2.40268	0.102564	0.409756	0.307192	2.16552e-07	6.66444	0.180952	0.338028	0.157076	0.0341292	1.46687	0.187919	0.259843	0.0719231	0.217612	0.662317	FBgn0033635	CG7777	INTRON	0
2R_7332094_SNP	A	G	0.533333	0.365591	0.167742	0.0168294	1.77393	0.670588	0.330357	0.340231	3.00843e-06	5.52166	0.522727	0.364865	0.157862	0.0660282	1.18027	0.579365	0.385246	0.194119	0.00753299	2.12303	FBgn0260499	qvr	UTR_5_PRIME	0
2R_7369838_SNP	T	C	0.411765	0.558974	0.14721	0.0616115	1.21034	0.217822	0.558824	0.341002	6.62541e-07	6.17879	0.383562	0.4375	0.0539384	0.553964	0.256519	0.445378	0.5	0.0546218	0.465712	0.331882	FBgn0001269	inv	INTRON	0
2R_7392806_SNP	G	T	0.521739	0.321918	0.199821	0.0126672	1.89732	0.701149	0.348039	0.35311	1.33883e-06	5.87328	0.446154	0.411765	0.0343891	0.710694	0.148317	0.507353	0.296703	0.21065	0.00492263	2.3078	FBgn0001269	inv	INTRON	0
2R_7395825_SNP	C	T	0.728155	0.405263	0.322892	4.01087e-06	5.39676	0.673267	0.50495	0.168317	0.0151774	1.8188	0.704545	0.520548	0.183998	0.0293822	1.53192	0.699422	0.539062	0.160359	0.015437	1.81144	INTERGENIC	INTERGENIC	INTERGENIC	> 1 kb
2R_7426663_SNP	A	T	0.666667	0.360731	0.305936	4.19818e-06	5.37694	-	-	-	-	-	0.448	0.468085	0.0200851	0.793168	0.100635	0.553763	0.385714	0.168049	0.0109611	1.96014	INTERGENIC	INTERGENIC	INTERGENIC	> 1 kb
2R_7430312_SNP	G	A	0.267442	0.669951	0.402509	3.92775e-08	7.40586	0.373737	0.643154	0.269416	0.000102689	3.98848	0.479167	0.545455	0.0662879	0.469375	0.32848	0.473333	0.506173	0.0328395	0.671612	0.172881	INTERGENIC	INTERGENIC	INTERGENIC	> 1 kb
2R_7454825_SNP	C	G	0.7	0.530387	0.169613	0.0128092	1.89248	0.807339	0.493151	0.314189	1.48983e-06	5.82686	0.716535	0.615385	0.101151	0.202039	0.694565	0.708075	0.68	0.0280745	0.660262	0.180284	INTERGENIC	INTERGENIC	INTERGENIC	> 1 kb
2R_7456136_SNP	C	A	0.564103	0.288591	0.275512	0.000375294	3.42563	0.706667	0.33871	0.367957	1.71646e-06	5.76537	0.487805	0.344828	0.142977	0.118054	0.927919	0.433333	0.4375	0.00416667	0.956512	0.0193094	INTERGENIC	INTERGENIC	INTERGENIC	> 1 kb
2R_7482127_SNP	T	C	0.540816	0.401235	0.139582	0.0558036	1.25334	0.744681	0.405797	0.338884	1.65246e-06	5.78187	0.6625	0.542169	0.120331	0.152623	0.81638	0.695035	0.617647	0.0773884	0.270812	0.567332	FBgn0033636	tou	INTRON	0
2R_7482149_SNP	G	T	0.517647	0.382353	0.135294	0.0799197	1.09735	0.708333	0.349112	0.359221	4.89825e-06	5.30996	0.680556	0.534247	0.146309	0.0969722	1.01335	0.675	0.53125	0.14375	0.0565804	1.24733	FBgn0033636	tou	INTRON	0
2R_7486970_SNP	T	A	0.693333	0.300578	0.392755	4.22397e-07	6.37428	0.52381	0.373626	0.150183	0.0436351	1.36016	0.552632	0.403226	0.149406	0.106243	0.9737	0.537037	0.442857	0.0941799	0.26481	0.577065	FBgn0033636	tou	INTRON	0
2R_7493372_SNP	C	T	0.308333	0.419192	0.110859	0.0892166	1.04955	0.188312	0.47234	0.284029	1.49349e-06	5.8258	0.391667	0.475	0.0833333	0.253255	0.596441	0.301887	0.343949	0.0420623	0.498448	0.30238	FBgn0033636	tou	INTRON	0
2R_7502051_SNP	C	G	0.243902	0.598837	0.354935	2.15007e-06	5.66755	0.25	0.599057	0.349057	6.45709e-07	6.18996	0.477273	0.518072	0.0407996	0.628311	0.201826	0.455128	0.527027	0.0718988	0.3623	0.440931	FBgn0033636	tou	INTRON	0
2R_7502088_SNP	A	G	0.261905	0.607735	0.34583	3.19228e-06	5.4959	0.255319	0.587629	0.33231	3.05622e-06	5.51482	0.47	0.474227	0.0042268	0.957556	0.0188357	0.433962	0.421687	0.0122755	0.870982	0.0599907	FBgn0033636	tou	INTRON	0
2R_7508665_SNP	G	A	0.282353	0.55	0.267647	0.000278623	3.55498	0.259259	0.589744	0.330484	1.57032e-06	5.80401	0.236842	0.546667	0.309825	0.000348046	3.45836	0.305344	0.417582	0.112239	0.128501	0.891093	FBgn0033638	CG9005	SYNONYMOUS_CODING	0
2R_7513097_SNP	T	A	0.62069	0.358852	0.261838	0.000329797	3.48175	0.657895	0.342975	0.31492	2.51274e-06	5.59985	0.5	0.458824	0.0411765	0.631802	0.199419	0.542484	0.338843	0.203641	0.00355698	2.44892	FBgn0033638	CG9005	INTRON	0
2R_7520240_SNP	G	C	0.705357	0.306122	0.399235	7.10489e-09	8.14844	-	-	-	-	-	0.585106	0.506667	0.0784397	0.354662	0.450186	0.626437	0.450549	0.175887	0.0167058	1.77713	FBgn0033638	CG9005	INTRON	0
2R_7521726_SNP	A	G	0.21	0.564356	0.354356	2.59932e-07	6.58514	0.221154	0.460526	0.239372	0.000248669	3.60438	0.234043	0.480769	0.246727	0.00583231	2.23416	0.272059	0.271028	0.00103079	0.987447	0.00548626	FBgn0033638	CG9005	INTRON	0
2R_7524811_SNP	A	T	0.591837	0.366492	0.225345	0.00160426	2.79473	0.62037	0.282178	0.338192	9.41521e-07	6.02617	0.55	0.4	0.15	0.0920268	1.03609	0.477941	0.445455	0.0324866	0.656319	0.182885	FBgn0033638	CG9005	INTRON	0
2R_7532428_SNP	G	T	0.351064	0.691244	0.34018	1.70328e-06	5.76871	0.38835	0.563981	0.175632	0.0116799	1.93256	0.52381	0.61039	0.0865801	0.312164	0.505617	0.44375	0.539326	0.0955758	0.202336	0.693927	FBgn0033639	CG9003	SYNONYMOUS_CODING	0
2R_7534405_SNP	A	T	0.256	0.578378	0.322378	1.44232e-06	5.84094	-	-	-	-	-	0.245455	0.35	0.104545	0.126809	0.89685	0.205882	0.38255	0.176668	0.00346823	2.45989	FBgn0033639	CG9003	INTRON	0
2R_7580617_SNP	A	T	0.66	0.321429	0.338571	2.88498e-06	5.53986	0.585586	0.431373	0.154213	0.0248877	1.60402	0.485149	0.528571	0.0434229	0.61118	0.213831	0.6	0.489796	0.110204	0.130818	0.883331	FBgn0062449	CG13197	INTRON	0
2R_7585509_SNP	C	G	0.610526	0.52027	0.090256	0.222565	0.652543	0.802198	0.454106	0.348092	5.98849e-07	6.22268	0.701923	0.675	0.0269231	0.72406	0.140225	0.704545	0.632184	0.0723615	0.321843	0.492356	INTERGENIC	INTERGENIC	INTERGENIC	> 1 kb
2R_7585546_SNP	G	A	0.518519	0.467213	0.0513054	0.520805	0.283325	0.75	0.405405	0.344595	4.03138e-06	5.39455	0.52439	0.483871	0.0405193	0.657084	0.182379	0.508475	0.431818	0.0766564	0.329795	0.481756	INTERGENIC	INTERGENIC	INTERGENIC	> 1 kb
2R_7585857_SNP	C	T	0.608696	0.344828	0.263868	0.000248762	3.60422	0.802469	0.451883	0.350586	7.76611e-07	6.1098	0.493151	0.622222	0.129072	0.198901	0.701363	0.574627	0.517241	0.0573855	0.456479	0.34058	FBgn0053471	Ir48a	DOWNSTREAM	740
2R_7599441_SNP	A	T	0.450704	0.305195	0.145509	0.0605989	1.21754	0.589474	0.24	0.349474	7.38152e-07	6.13185	0.441176	0.333333	0.107843	0.235706	0.627629	0.5	0.369863	0.130137	0.108578	0.964257	FBgn0033649	pyr	UPSTREAM	327
2R_7614933_SNP	A	G	0.329545	0.536723	0.207178	0.00483164	2.31591	0.214953	0.589041	0.374088	2.88846e-08	7.53933	0.372549	0.488372	0.115823	0.150205	0.823316	0.406452	0.525862	0.11941	0.0911142	1.04041	INTERGENIC	INTERGENIC	INTERGENIC	> 1 kb
2R_7614955_SNP	G	A	0.373626	0.54375	0.170124	0.0220553	1.65649	0.211009	0.570732	0.359723	9.24389e-08	7.03415	0.389474	0.45679	0.0673164	0.414424	0.382555	0.38961	0.508929	0.119318	0.0932403	1.0304	INTERGENIC	INTERGENIC	INTERGENIC	> 1 kb
2R_7614973_SNP	T	G	0.348837	0.506494	0.157656	0.0361097	1.44238	0.182692	0.544944	0.362252	1.19994e-07	6.92084	0.38961	0.454545	0.0649351	0.470147	0.327767	0.377622	0.444444	0.0668221	0.36088	0.442637	INTERGENIC	INTERGENIC	INTERGENIC	> 1 kb
2R_761702_SNP	C	T	0.626866	0.256579	0.370287	4.64636e-06	5.33289	0.428571	0.340541	0.0880309	0.207505	0.682971	0.381579	0.425	0.0434211	0.613193	0.212403	0.427586	0.440476	0.01289	0.86613	0.0624168	INTERGENIC	INTERGENIC	INTERGENIC	> 1 kb
2R_7619486_SNP	C	A	0.467391	0.621622	0.15423	0.0300339	1.52239	0.353448	0.707819	0.354371	9.72196e-08	7.01225	0.45283	0.622951	0.170121	0.0519641	1.2843	0.397163	0.517544	0.120381	0.0943452	1.02528	INTERGENIC	INTERGENIC	INTERGENIC	> 1 kb
2R_7626768_SNP	T	G	0.728972	0.307692	0.42128	2.15397e-09	8.66676	0.666667	0.419689	0.246978	0.000955206	3.0199	0.448718	0.421875	0.0268429	0.767195	0.115094	0.544828	0.517241	0.0275862	0.71777	0.144015	INTERGENIC	INTERGENIC	INTERGENIC	> 1 kb
2R_7626774_SNP	C	G	0.711538	0.3125	0.399038	2.10179e-08	7.67741	0.675325	0.409574	0.26575	0.000475609	3.32275	0.448718	0.421875	0.0268429	0.767195	0.115094	0.555556	0.465909	0.0896465	0.240133	0.619548	INTERGENIC	INTERGENIC	INTERGENIC	> 1 kb
2R_7631083_SNP	G	T	0.637255	0.314433	0.322822	4.7515e-06	5.32317	0.640777	0.431111	0.209666	0.00238298	2.62288	0.5	0.442623	0.057377	0.505992	0.295856	0.561404	0.590909	0.0295056	0.706467	0.150908	INTERGENIC	INTERGENIC	INTERGENIC	> 1 kb
2R_7633584_SNP	G	A	0.592105	0.385027	0.207079	0.00689126	2.1617	0.730337	0.376147	0.35419	7.93013e-07	6.10072	0.388889	0.509091	0.120202	0.191892	0.716943	0.542056	0.462366	0.0796905	0.314394	0.502525	INTERGENIC	INTERGENIC	INTERGENIC	> 1 kb
2R_7633594_SNP	T	C	0.584416	0.37	0.214416	0.00463489	2.33396	0.705263	0.380282	0.324981	4.48484e-06	5.34825	0.385542	0.516667	0.131124	0.151251	0.8203	0.513043	0.478261	0.0347826	0.657142	0.182341	INTERGENIC	INTERGENIC	INTERGENIC	> 1 kb
2R_7648813_SNP	G	A	0.675	0.497297	0.177703	0.0171275	1.76631	0.81	0.452489	0.357511	1.13871e-07	6.94359	0.733333	0.647059	0.0862745	0.287866	0.54081	0.695946	0.60396	0.0919855	0.190055	0.72112	FBgn0033652	ths	INTRON	0
2R_7654536_SNP	T	C	0.6875	0.346667	0.340833	4.43679e-06	5.35293	0.62963	0.469484	0.160146	0.019389	1.71245	0.45122	0.555556	0.104336	0.251157	0.600055	0.446154	0.444444	0.0017094	0.981824	0.00796616	FBgn0033652	ths	INTRON	0
2R_7667678_SNP	T	C	0.648438	0.314286	0.334152	4.54231e-07	6.34272	-	-	-	-	-	0.583333	0.43956	0.143773	0.0651477	1.1861	0.572254	0.430894	0.14136	0.0397894	1.40023	FBgn0033652	ths	INTRON	0	FBgn0260007	CG42493	DOWNSTREAM	938
2R_7669289_SNP	C	A	0.272727	0.66879	0.396063	3.91527e-06	5.40724	0.325	0.518717	0.193717	0.00945765	2.02422	0.310811	0.31746	0.00664951	0.938422	0.0276018	0.225	0.349398	0.124398	0.0843926	1.0737	FBgn0033652	ths	INTRON	0
2R_7670574_SNP	A	T	0.72	0.358108	0.361892	4.57503e-06	5.33961	0.606742	0.365169	0.241573	0.00107727	2.96768	0.450704	0.522727	0.072023	0.480996	0.317859	0.630769	0.486486	0.144283	0.0726621	1.13869	FBgn0033652	ths	INTRON	0
2R_7676967_SNP	A	G	0.618421	0.381503	0.236918	0.00219465	2.65864	0.7	0.374302	0.325698	2.04582e-06	5.68913	0.48	0.375	0.105	0.249422	0.603066	0.589744	0.530612	0.0591313	0.439528	0.357014	FBgn0033652	ths	INTRON	0	FBgn0033651	Ir48c	NON_SYNONYMOUS_CODING	0
2R_7684302_SNP	T	C	0.648936	0.398104	0.250832	0.000434533	3.36198	0.661871	0.3375	0.324371	3.93936e-07	6.40457	0.480392	0.5	0.0196078	0.810328	0.0913393	0.561111	0.426667	0.134444	0.0404535	1.39304	FBgn0033652	ths	INTRON	0
2R_7684397_SNP	C	G	0.0842105	0.366667	0.282456	3.23396e-06	5.49026	0.229508	0.350962	0.121453	0.0461206	1.33611	0.214286	0.207317	0.00696864	0.917791	0.0372561	0.225	0.315789	0.0907895	0.148578	0.828046	FBgn0033652	ths	INTRON	0
2R_7699070_SNP	C	G	0.336735	0.673267	0.336533	2.12413e-06	5.67282	0.580153	0.611111	0.0309584	0.627577	0.202333	0.474747	0.543478	0.0687308	0.39359	0.404956	0.425287	0.583333	0.158046	0.0357041	1.44728	FBgn0033652	ths	SYNONYMOUS_CODING	0
2R_7732959_SNP	C	T	0.638298	0.304094	0.334204	4.93452e-06	5.30676	0.547619	0.32766	0.219959	0.00230352	2.63761	0.545455	0.40625	0.139205	0.128423	0.891356	0.589928	0.369369	0.220559	0.0024303	2.61434	FBgn0033657	Sln	UTR_5_PRIME	0	FBgn0262819	CG43190	DOWNSTREAM	355
2R_7736953_SNP	C	A	0.729167	0.394231	0.334936	2.06824e-06	5.6844	0.5	0.428571	0.0714286	0.318048	0.497508	0.465753	0.5	0.0342466	0.700997	0.154284	0.522293	0.4625	0.059793	0.438859	0.357675	FBgn0033657	Sln	SYNONYMOUS_CODING	0
2R_7767280_SNP	C	T	0.84375	0.505495	0.338255	5.95554e-07	6.22508	0.737864	0.52968	0.208184	0.00185517	2.73162	0.75	0.625	0.125	0.14489	0.838961	0.7	0.636364	0.0636364	0.393917	0.404596	FBgn0033661	CG13185	SYNONYMOUS_CODING	0
2R_7768111_SNP	T	G	0.648649	0.300971	0.347678	3.99255e-07	6.39875	0.708738	0.396396	0.312341	5.84771e-06	5.23301	0.5	0.409836	0.0901639	0.330008	0.481476	0.4625	0.52	0.0575	0.463208	0.334224	FBgn0033661	CG13185	SYNONYMOUS_CODING	0
2R_7804343_SNP	T	C	0.652632	0.315152	0.33748	4.30062e-06	5.36647	0.545455	0.376682	0.168773	0.0155508	1.80825	0.561798	0.447761	0.114037	0.196333	0.707007	0.62963	0.473118	0.156511	0.038658	1.41276	INTERGENIC	INTERGENIC	INTERGENIC	> 1 kb
2R_7806609_SNP	T	A	0.552381	0.198758	0.353623	3.95536e-07	6.40281	0.445455	0.352632	0.092823	0.173039	0.761856	0.452381	0.40625	0.046131	0.605343	0.217998	0.414634	0.463636	0.0490022	0.507729	0.294368	FBgn0265364	CR44305	DOWNSTREAM	8
2R_7806620_SNP	T	G	0.622449	0.236842	0.385607	1.307e-07	6.88373	0.490909	0.358696	0.132213	0.0556041	1.25489	0.45	0.430769	0.0192308	0.830844	0.0804803	0.447154	0.46729	0.0201352	0.787466	0.103768	FBgn0265364	CR44305	DOWNSTREAM	19
2R_7806638_SNP	T	A	0.61	0.251613	0.358387	7.75577e-07	6.11037	0.525862	0.347594	0.178268	0.00906131	2.04281	0.466667	0.384615	0.0820513	0.34975	0.456242	0.462121	0.504425	0.0423036	0.563032	0.249467	FBgn0265364	CR44305	DOWNSTREAM	37
2R_7806644_SNP	C	T	0.56044	0.197279	0.363161	7.09317e-07	6.14916	0.490196	0.306011	0.184185	0.00821916	2.08517	0.431818	0.377049	0.054769	0.537508	0.269615	0.42735	0.455446	0.0280951	0.711757	0.147668	FBgn0265364	CR44305	DOWNSTREAM	43
2R_7806646_SNP	A	G	0.549451	0.195946	0.353505	1.24957e-06	5.90324	0.49505	0.312849	0.1822	0.0094819	2.0231	0.436782	0.403509	0.0332728	0.714826	0.1458	0.436364	0.46	0.0236364	0.75944	0.119507	FBgn0265364	CR44305	DOWNSTREAM	45
2R_7806659_SNP	A	T	0.505747	0.156463	0.349285	1.15859e-06	5.93607	0.425743	0.260355	0.165388	0.0157544	1.8026	0.371795	0.375	0.00320513	0.973114	0.0118363	0.396396	0.38	0.0163964	0.828103	0.0819154	FBgn0265364	CR44305	DOWNSTREAM	58
2R_7806785_SNP	C	G	0.694118	0.331081	0.363037	2.18277e-06	5.66099	0.657407	0.383621	0.273787	5.7786e-05	4.23818	0.495146	0.519481	0.0243349	0.769918	0.113555	0.475524	0.448276	0.0272486	0.70344	0.152773	FBgn0265364	CR44305	DOWNSTREAM	184
2R_7834507_SNP	C	T	0.714286	0.393519	0.320767	4.6052e-06	5.33675	0.607843	0.411523	0.196321	0.00430188	2.36634	0.46	0.457831	0.00216867	0.978889	0.0092667	0.596026	0.5	0.0960265	0.203152	0.692179	FBgn0033668	CG13188	INTRON	0
2R_7837936_SNP	C	T	0.758929	0.433526	0.325403	2.31185e-06	5.63604	0.685714	0.504545	0.181169	0.00427637	2.36893	0.696078	0.455882	0.240196	0.00466434	2.33121	0.666667	0.625	0.0416667	0.5311	0.274824	FBgn0033668	CG13188	INTRON	0
2R_7856210_SNP	A	G	0.55102	0.365957	0.185063	0.00775667	2.11032	0.731092	0.431624	0.299469	4.97881e-06	5.30287	0.529412	0.4	0.129412	0.1219	0.913996	0.548872	0.471698	0.0771741	0.297433	0.526611	FBgn0033669	PI31	INTRON	0
2R_7865722_SNP	G	A	0.811881	0.491803	0.320078	2.4999e-06	5.60208	0.780952	0.61039	0.170563	0.00693929	2.15868	0.712644	0.568182	0.144462	0.0712896	1.14697	0.686667	0.673684	0.0129825	0.851782	0.0696717	FBgn0050036	CG30036	SYNONYMOUS_CODING	0	FBgn0026573	CG8290	DOWNSTREAM	496
2R_7882983_SNP	C	T	0.593023	0.412766	0.180257	0.0126037	1.8995	0.699029	0.362869	0.33616	9.77283e-07	6.00998	0.59434	0.539326	0.0550138	0.488339	0.311279	0.517647	0.417476	0.100171	0.161782	0.79107	INTERGENIC	INTERGENIC	INTERGENIC	> 1 kb
2R_7882985_SNP	C	G	0.593023	0.407563	0.18546	0.0101686	1.99274	0.682692	0.355649	0.327044	1.80603e-06	5.74327	0.586538	0.553191	0.033347	0.67168	0.172838	0.514451	0.419048	0.0954032	0.179585	0.745729	INTERGENIC	INTERGENIC	INTERGENIC	> 1 kb
2R_7883183_SNP	C	A	0.636364	0.330317	0.306047	1.23317e-05	4.90898	0.658537	0.33617	0.322366	1.00925e-06	5.996	0.459459	0.477273	0.0178133	0.822672	0.0847735	0.579487	0.553398	0.0260891	0.708565	0.14962	INTERGENIC	INTERGENIC	INTERGENIC	> 1 kb
2R_7891073_SNP	G	A	0.257732	0.346341	0.0886095	0.174369	0.75853	0.0860215	0.392694	0.306673	4.60467e-07	6.3368	0.306931	0.402985	0.0960544	0.245096	0.610664	0.28777	0.435644	0.147874	0.0384153	1.4155	FBgn0004839	otk	NON_SYNONYMOUS_CODING	0
2R_7896155_SNP	C	T	0.254545	0.562212	0.307667	4.70877e-06	5.32709	0.341085	0.478814	0.137728	0.0316775	1.49925	0.35514	0.421687	0.0665466	0.400672	0.397211	0.297143	0.452381	0.155238	0.0188605	1.72445	FBgn0004839	otk	INTRON	0
2R_7919324_SNP	T	C	0.357143	0.702857	0.345714	1.67414e-06	5.77621	0.292135	0.6	0.307865	1.45102e-05	4.83833	0.447059	0.589041	0.141982	0.103522	0.984969	0.465753	0.514706	0.0489525	0.547897	0.261301	FBgn0260012	pds5	INTRON	0
2R_7919349_SNP	C	T	0.352941	0.711957	0.359015	4.23953e-07	6.37268	0.333333	0.591489	0.258156	0.000197952	3.70344	0.457447	0.586667	0.12922	0.128553	0.890918	0.477273	0.48	0.00272727	0.971896	0.0123801	FBgn0260012	pds5	INTRON	0
2R_7919419_SNP	A	G	0.388889	0.7	0.311111	2.65687e-06	5.57563	-	-	-	-	-	0.591667	0.615385	0.0237179	0.764318	0.116726	0.516854	0.563636	0.0467824	0.503724	0.297807	FBgn0260012	pds5	SYNONYMOUS_CODING	0
2R_7928957_SNP	G	C	0.583333	0.238095	0.345238	1.58211e-06	5.80076	0.553719	0.35	0.203719	0.00216019	2.66551	0.504854	0.435484	0.0693705	0.428666	0.367881	0.483444	0.524272	0.0408281	0.576089	0.23951	FBgn0004463	RpIII128	SYNONYMOUS_CODING	0
2R_7928999_SNP	C	G	0.590476	0.239264	0.351212	7.06856e-07	6.15067	0.484536	0.364444	0.120092	0.0838568	1.07646	0.465909	0.507042	0.0411332	0.637192	0.19573	0.530201	0.459184	0.0710177	0.337307	0.471975	FBgn0004463	RpIII128	SYNONYMOUS_CODING	0
2R_7931822_SNP	T	A	0.59596	0.324022	0.271937	0.000148547	3.82814	0.616071	0.3	0.316071	3.48012e-06	5.45841	0.47619	0.298851	0.17734	0.0307696	1.51188	0.421569	0.427419	0.00585073	0.937608	0.0279786	FBgn0024732	Drep-1	UPSTREAM	295
2R_7932755_SNP	A	T	0.310345	0.64532	0.334975	4.60512e-06	5.33676	0.353535	0.576923	0.223388	0.00129286	2.88845	0.53271	0.550725	0.0180144	0.831404	0.0801881	0.467105	0.616071	0.148966	0.0368247	1.43386	FBgn0024732	Drep-1	INTRON	0
2R_7943595_SNP	C	T	0.186992	0.491803	0.304811	9.37248e-07	6.02815	0.244898	0.390947	0.146049	0.012924	1.8886	0.338583	0.354545	0.0159628	0.820941	0.0856878	0.281407	0.327869	0.0464618	0.454563	0.342406	FBgn0028407	Drep-3	NON_SYNONYMOUS_CODING	0	FBgn0265373	CG44314	UTR_3_PRIME	0
2R_7959595_SNP	A	G	0.725275	0.590062	0.135213	0.0558062	1.25332	0.831325	0.497326	0.333999	2.28754e-06	5.64063	0.647887	0.578125	0.0697623	0.442013	0.354565	0.694737	0.702381	0.00764411	0.919886	0.0362662	FBgn0033679	CG8888	INTRON	0
2R_7964151_SNP	C	T	0.701299	0.345912	0.355387	4.9492e-06	5.30546	0.54321	0.388889	0.154321	0.0387203	1.41206	0.392405	0.31746	0.0749447	0.392361	0.406314	0.467213	0.380952	0.0862607	0.270598	0.567676	FBgn0033679	CG8888	INTRON	0
2R_8354201_SNP	A	T	0.696629	0.349282	0.347347	1.61425e-06	5.79203	0.54717	0.412245	0.134925	0.0471695	1.32634	0.52381	0.486842	0.0369674	0.656751	0.182599	0.548387	0.525253	0.0231346	0.751983	0.123792	FBgn0033740	dgt5	NON_SYNONYMOUS_CODING	0
2R_8354203_SNP	A	T	0.681319	0.345794	0.335524	3.01018e-06	5.52141	0.54717	0.395918	0.151251	0.0259661	1.58559	0.52381	0.486842	0.0369674	0.656751	0.182599	0.538961	0.510204	0.028757	0.695853	0.157482	FBgn0033740	dgt5	NON_SYNONYMOUS_CODING	0
2R_8370696_SNP	T	C	0.55814	0.192	0.36614	1.44246e-06	5.8409	0.492537	0.351515	0.141022	0.0765095	1.11628	0.349398	0.546667	0.197269	0.0228553	1.64101	0.463158	0.336538	0.126619	0.103072	0.98686	FBgn0033744	Dh44-R2	INTRON	0
2R_8406367_SNP	G	T	0.811111	0.345	0.466111	8.2685e-11	10.0826	0.55102	0.485849	0.0651714	0.355427	0.44925	0.46	0.494118	0.0341176	0.676292	0.169866	0.525316	0.514563	0.0107533	0.882031	0.054516	FBgn0033751	CG8818	UTR_5_PRIME	0	FBgn0033752	CG8569	UPSTREAM	304
2R_8416020_SNP	G	A	0.421053	0.576159	0.155106	0.0487653	1.31189	0.151163	0.49711	0.345947	7.91069e-07	6.10179	0.404255	0.390625	0.0136303	0.87483	0.0580762	0.303279	0.5	0.196721	0.0128524	1.89102	FBgn0011592	fra	UPSTREAM	538
2R_8419427_SNP	A	G	0.56	0.437838	0.122162	0.0871938	1.05951	0.707317	0.371901	0.335416	3.02463e-07	6.51933	0.520408	0.544304	0.0238956	0.774178	0.111159	0.50303	0.495575	0.00745508	0.915845	0.0381778	FBgn0011592	fra	INTRON	0
2R_8419447_SNP	C	G	0.597938	0.47619	0.121748	0.0940298	1.02673	0.720721	0.394958	0.325763	1.17006e-06	5.93179	0.488095	0.557143	0.0690476	0.433785	0.362725	0.496855	0.5	0.00314465	0.965618	0.0151946	FBgn0011592	fra	INTRON	0
2R_8425498_SNP	A	G	0.585859	0.47	0.115859	0.101647	0.992906	0.8	0.477551	0.322449	8.5979e-07	6.06561	0.606061	0.642857	0.0367965	0.675547	0.170345	0.632653	0.54955	0.0831035	0.241307	0.617431	FBgn0011592	fra	INTRON	0
2R_8435453_SNP	T	A	0.708738	0.356383	0.352355	6.03254e-07	6.2195	0.642105	0.407895	0.234211	0.000888375	3.0514	0.537736	0.428571	0.109164	0.209539	0.678735	0.521739	0.455357	0.066382	0.36145	0.441952	FBgn0011592	fra	INTRON	0
2R_8447393_SNP	G	A	0.819277	0.497512	0.321765	4.83447e-06	5.31565	-	-	-	-	-	0.616822	0.614458	0.0023646	0.97613	0.0104922	0.708333	0.578512	0.129821	0.0505661	1.29614	FBgn0011592	fra	INTRON	0
2R_8514116_SNP	C	A	0.211009	0.530864	0.319855	3.45068e-06	5.4621	0.27551	0.4375	0.16199	0.0168127	1.77436	0.215054	0.178571	0.0364823	0.616715	0.209916	0.307692	0.294118	0.0135747	0.849894	0.0706353	FBgn0033756	CG17760	INTRON	0
2R_8515514_SNP	A	C	0.740385	0.373057	0.367328	1.47765e-07	6.83043	0.805825	0.530928	0.274897	3.4285e-05	4.4649	0.697248	0.57377	0.123477	0.142265	0.846901	0.8	0.625	0.175	0.0126683	1.89728	FBgn0033756	CG17760	SYNONYMOUS_CODING	0	FBgn0033757	muskelin	DOWNSTREAM	688
2R_8541049_SNP	A	C	0.273684	0.602151	0.328466	4.66657e-06	5.331	0.235955	0.469484	0.233529	0.000729604	3.13691	0.467532	0.460317	0.00721501	0.937332	0.0281068	0.383562	0.476636	0.0930739	0.196601	0.706415	FBgn0033762	CG8632	SYNONYMOUS_CODING	0
2R_8547038_SNP	T	C	0.61165	0.273885	0.337765	2.81694e-06	5.55022	0.541284	0.329897	0.211387	0.00216602	2.66434	0.321429	0.348315	0.026886	0.734158	0.13421	0.472222	0.487395	0.0151727	0.8314	0.0801902	FBgn0261673	nemy	DOWNSTREAM	56	FBgn0033763	CG8646	DOWNSTREAM	192
2R_8548856_SNP	T	C	0.77	0.41629	0.35371	2.56463e-07	6.59097	0.57554	0.482301	0.0932387	0.147354	0.831639	0.641026	0.505618	0.135408	0.0820224	1.08607	0.541096	0.529915	0.0111814	0.87526	0.0578629	FBgn0261673	nemy	INTRON	0
2R_8548882_SNP	T	C	0.788991	0.420792	0.368199	5.14817e-08	7.28835	0.575	0.48	0.095	0.153534	0.813796	0.618182	0.479452	0.13873	0.0944465	1.02481	0.529412	0.485437	0.0439749	0.553721	0.256709	FBgn0261673	nemy	INTRON	0
2R_8627384_SNP	G	A	0.709677	0.316901	0.392776	2.84184e-06	5.5464	0.632911	0.37931	0.253601	0.000737406	3.13229	0.576271	0.413043	0.163228	0.118301	0.927013	0.516667	0.388235	0.128431	0.103366	0.985621	FBgn0261545	CG42663	INTRON	0
2R_8627387_SNP	A	T	0.703125	0.308725	0.3944	1.83139e-06	5.73722	0.65	0.366337	0.283663	0.000152568	3.81654	0.576271	0.425532	0.150739	0.147042	0.832559	0.512605	0.388889	0.123716	0.112276	0.949711	FBgn0261545	CG42663	INTRON	0
2R_8627564_SNP	A	T	0.235294	0.636364	0.40107	5.82246e-07	6.23489	0.271739	0.546875	0.275136	0.000116135	3.93504	0.44	0.388889	0.0511111	0.563271	0.249283	0.36	0.454545	0.0945455	0.204796	0.688678	FBgn0261545	CG42663	INTRON	0
2R_8630382_SNP	G	A	0.806122	0.486188	0.319935	3.36359e-06	5.4732	0.723404	0.512295	0.211109	0.00198468	2.70231	0.622222	0.644444	0.0222222	0.779865	0.107981	0.723926	0.581081	0.142845	0.0249155	1.60353	FBgn0261545	CG42663	INTRON	0
2R_8643408_SNP	A	C	0.164179	0.51875	0.354571	3.80755e-06	5.41935	0.266667	0.533679	0.267012	0.000187776	3.72636	0.421875	0.454545	0.0326705	0.727751	0.138017	0.366667	0.402439	0.0357724	0.645361	0.190197	FBgn0026619	Taz	INTRON	0	FBgn0026741	mRpL18	UPSTREAM	531
2R_8645267_SNP	T	C	0.359551	0.518325	0.158774	0.0290036	1.53755	0.248	0.590909	0.342909	1.55357e-07	6.80867	0.361446	0.430556	0.0691098	0.421742	0.374953	0.44186	0.494737	0.0528764	0.48735	0.312159	FBgn0020930	Dgkepsilon	SYNONYMOUS_CODING	0	FBgn0011227	ox	UPSTREAM	233
2R_8646593_SNP	A	G	0.65	0.305699	0.344301	4.06985e-07	6.39042	-	-	-	-	-	0.57	0.52439	0.0456098	0.578464	0.237724	0.479167	0.428571	0.0505952	0.476902	0.32157	FBgn0020930	Dgkepsilon	SYNONYMOUS_CODING	0	FBgn0086904	Nacalpha	DOWNSTREAM	605
2R_8646611_SNP	G	A	0.653846	0.298969	0.354877	4.3389e-07	6.36262	0.632812	0.496	0.136813	0.0333366	1.47708	0.593407	0.5375	0.0559066	0.504005	0.297565	0.484375	0.45	0.034375	0.627912	0.202101	FBgn0020930	Dgkepsilon	SYNONYMOUS_CODING	0	FBgn0086904	Nacalpha	DOWNSTREAM	587
2R_8646698_SNP	G	A	0.766667	0.386935	0.379732	1.24598e-07	6.90449	-	-	-	-	-	0.596639	0.571429	0.0252101	0.739217	0.131228	0.536424	0.564815	0.028391	0.692865	0.159351	FBgn0020930	Dgkepsilon	SYNONYMOUS_CODING	0	FBgn0086904	Nacalpha	DOWNSTREAM	500
2R_8646716_SNP	T	A	0.78022	0.37931	0.400909	3.60612e-08	7.44296	0.623762	0.487288	0.136474	0.0471123	1.32687	0.603448	0.5625	0.0409483	0.607356	0.216557	0.548611	0.554545	0.00593434	0.934431	0.0294529	FBgn0020930	Dgkepsilon	SYNONYMOUS_CODING	0	FBgn0086904	Nacalpha	DOWNSTREAM	482
2R_8650150_SNP	T	A	0.818182	0.531401	0.286781	3.48257e-06	5.4581	0.654206	0.562212	0.0919936	0.171049	0.766878	0.811881	0.648649	0.163233	0.0291195	1.53582	0.659574	0.640351	0.0192236	0.780231	0.107777	FBgn0033774	CG12374	SYNONYMOUS_CODING	0
2R_8690953_SNP	T	A	0.655172	0.307292	0.347881	2.28776e-06	5.64059	-	-	-	-	-	0.54321	0.393939	0.14927	0.0970434	1.01303	0.5	0.476636	0.0233645	0.750413	0.1247	INTERGENIC	INTERGENIC	INTERGENIC	> 1 kb
2R_8693257_SNP	G	A	0.641304	0.450262	0.191043	0.00826237	2.0829	0.795918	0.44186	0.354058	2.29453e-07	6.63931	0.727273	0.633803	0.0934699	0.26298	0.580078	0.722892	0.617978	0.104914	0.134663	0.870753	FBgn0040755	CG17580	UPSTREAM	862
2R_8695979_SNP	T	A	0.443396	0.617647	0.174251	0.0120417	1.91931	0.357143	0.683486	0.326343	3.42882e-06	5.46486	0.464646	0.608108	0.143462	0.0890013	1.0506	0.54717	0.626168	0.0789984	0.264086	0.578254	FBgn0040755	CG17580	DOWNSTREAM	663
2R_8702506_SNP	T	C	0.24	0.589189	0.349189	6.9807e-07	6.1561	0.28	0.46888	0.18888	0.00924748	2.03398	0.246914	0.301887	0.0549732	0.517371	0.286198	0.342857	0.345238	0.00238095	0.974217	0.0113443	INTERGENIC	INTERGENIC	INTERGENIC	> 1 kb
2R_8781420_SNP	A	G	0.649485	0.297619	0.351865	1.34493e-06	5.8713	0.592593	0.4	0.192593	0.00509264	2.29306	0.6	0.408451	0.191549	0.0274735	1.56109	0.488372	0.468468	0.0199036	0.787082	0.10398	FBgn0003975	vg	INTRON	0
2R_8798442_SNP	G	A	0.736842	0.406593	0.330249	4.16037e-06	5.38087	0.64486	0.507538	0.137322	0.0458651	1.33852	0.618421	0.648936	0.0305151	0.708974	0.14937	0.662338	0.49505	0.167288	0.0205431	1.68733	INTERGENIC	INTERGENIC	INTERGENIC	> 1 kb
2R_8841767_SNP	G	T	0.718182	0.333333	0.384848	2.7066e-08	7.56758	0.607692	0.366667	0.241026	0.0002623	3.5812	0.538462	0.368421	0.17004	0.0404078	1.39354	0.538012	0.368421	0.169591	0.0197949	1.70345	FBgn0033787	CG13321	SYNONYMOUS_CODING	0
2R_8841883_SNP	G	A	0.696429	0.382488	0.31394	3.72612e-06	5.42874	0.654867	0.530172	0.124695	0.0596788	1.22418	0.536364	0.4375	0.0988636	0.225143	0.647541	0.573333	0.528	0.0453333	0.515779	0.287536	FBgn0033787	CG13321	INTRON	0
2R_8842505_SNP	A	G	0.5625	0.379518	0.182982	0.0122968	1.91021	0.698113	0.368715	0.329398	3.06474e-06	5.51361	0.40625	0.442857	0.0366071	0.667388	0.175622	0.455128	0.337349	0.117779	0.115905	0.935897	FBgn0033787	CG13321	SYNONYMOUS_CODING	0
2R_8842511_SNP	T	C	0.59	0.375	0.215	0.00295411	2.52957	0.709091	0.353261	0.35583	3.34525e-07	6.47557	0.411765	0.467532	0.0557678	0.500322	0.30075	0.45679	0.337209	0.119581	0.105538	0.976589	FBgn0033787	CG13321	SYNONYMOUS_CODING	0
2R_8842523_SNP	C	T	0.656863	0.430769	0.226094	0.00130329	2.88496	0.724771	0.380711	0.34406	6.12007e-07	6.21324	0.420561	0.486842	0.0662814	0.422103	0.374582	0.47561	0.318182	0.157428	0.0317937	1.49766	FBgn0033787	CG13321	SYNONYMOUS_CODING	0
2R_8851594_SNP	G	A	0.0789474	0.334884	0.255936	3.24407e-06	5.48891	0.211864	0.231132	0.0192677	0.730834	0.136181	0.177215	0.282353	0.105138	0.145126	0.838256	0.124088	0.146552	0.0224641	0.649795	0.187224	INTERGENIC	INTERGENIC	INTERGENIC	> 1 kb
2R_8851612_SNP	T	C	0.0847458	0.358586	0.27384	1.27391e-06	5.89486	0.194175	0.264706	0.0705311	0.230982	0.636422	0.215385	0.318841	0.103456	0.210556	0.676633	0.133333	0.17	0.0366667	0.503369	0.298113	INTERGENIC	INTERGENIC	INTERGENIC	> 1 kb
2R_8851649_SNP	A	G	0.100917	0.416216	0.315299	2.65648e-07	6.57569	0.174312	0.318681	0.144369	0.0169141	1.77175	0.260274	0.2	0.060274	0.437962	0.358563	0.1	0.2125	0.1125	0.0538892	1.2685	INTERGENIC	INTERGENIC	INTERGENIC	> 1 kb
2R_8913384_SNP	C	T	0.436782	0.582353	0.145571	0.0515765	1.28755	0.266667	0.580645	0.313978	3.09299e-06	5.50962	0.517241	0.582278	0.0650371	0.443901	0.352714	0.5	0.557522	0.0575221	0.420102	0.376645	INTERGENIC	INTERGENIC	INTERGENIC	> 1 kb
2R_8931001_SNP	A	C	0.7875	0.442424	0.345076	3.83674e-06	5.41604	0.576923	0.474654	0.102269	0.171448	0.765867	0.693182	0.59322	0.0999615	0.252934	0.596993	0.683824	0.484848	0.198975	0.00705317	2.15162	INTERGENIC	INTERGENIC	INTERGENIC	> 1 kb
2R_8968650_SNP	T	G	0.766355	0.45	0.316355	3.17268e-06	5.49857	0.648352	0.567308	0.081044	0.249711	0.602563	0.691489	0.6375	0.0539894	0.495458	0.304993	0.688235	0.541284	0.146951	0.0329919	1.48159	INTERGENIC	INTERGENIC	INTERGENIC	> 1 kb
2R_8984785_SNP	A	G	0.743902	0.383234	0.360669	1.78555e-06	5.74823	0.542553	0.429348	0.113205	0.118692	0.925578	0.466667	0.464286	0.00238095	0.980845	0.00839972	0.571429	0.3	0.271429	0.00135431	2.86828	INTERGENIC	INTERGENIC	INTERGENIC	> 1 kb
2R_8994813_SNP	A	T	0.266667	0.604278	0.337611	3.34711e-06	5.47533	0.280488	0.561224	0.280737	0.000140009	3.85384	0.357143	0.412698	0.0555556	0.542578	0.265538	0.34188	0.5	0.15812	0.0472083	1.32598	INTERGENIC	INTERGENIC	INTERGENIC	> 1 kb
2R_9083955_SNP	T	C	0.244186	0.597765	0.353579	1.54766e-06	5.81032	0.327586	0.493776	0.16619	0.0112721	1.948	0.395604	0.484375	0.0887706	0.314513	0.502361	0.446541	0.496644	0.0501034	0.454405	0.342557	FBgn0053182	Kdm4B	INTRON	0
2R_9105621_SNP	A	G	0.277778	0.614035	0.336257	4.99229e-06	5.3017	0.4	0.561224	0.161224	0.0174716	1.75767	0.5	0.394737	0.105263	0.215926	0.665695	0.489933	0.485437	0.00449599	0.950995	0.0218219	FBgn0033809	CG4630	SYNONYMOUS_CODING	0
2R_9186966_SNP	G	T	0.64	0.359788	0.280212	8.34492e-05	4.07858	0.692308	0.356021	0.336287	1.75982e-06	5.75453	0.46875	0.443038	0.025712	0.758	0.120331	0.576923	0.443038	0.133885	0.0925469	1.03364	FBgn0033827	CG17047	UPSTREAM	138	FBgn0033826	CG4734	UPSTREAM	994
2R_919763_SNP	G	C	0.0860215	0.430464	0.344442	1.4309e-07	6.84439	0.197802	0.341463	0.143661	0.0250227	1.60167	0.223684	0.225806	0.00212224	0.981935	0.00791741	0.170213	0.315789	0.145577	0.0454791	1.34219	FBgn0264914	CR44105	EXON	0
2R_9199761_SNP	T	C	0.175	0.515	0.34	1.85849e-06	5.73084	0.268817	0.473934	0.205116	0.00302139	2.51979	0.4	0.376623	0.0233766	0.792885	0.10079	0.360248	0.494382	0.134134	0.0703304	1.15286	INTERGENIC	INTERGENIC	INTERGENIC	> 1 kb
2R_9276419_SNP	C	G	0.6	0.337017	0.262983	0.000234527	3.62981	0.6875	0.36	0.3275	2.88635e-06	5.53965	0.570093	0.509091	0.0610025	0.497388	0.303305	0.541985	0.494382	0.0476027	0.537477	0.26964	FBgn0263774	CG43691	DOWNSTREAM	759
2R_9343439_SNP	C	A	0.697917	0.510101	0.187816	0.00726719	2.13863	0.715686	0.393035	0.322651	3.91664e-06	5.40709	0.689655	0.472222	0.217433	0.0114661	1.94058	0.598592	0.576923	0.0216685	0.78011	0.107844	FBgn0000119	arr	INTRON	0
2R_9359146_SNP	A	G	0.115942	0.263473	0.147531	0.0184086	1.73498	0.120482	0.209091	0.088609	0.104081	0.982627	0.0666667	0.4	0.333333	6.17348e-06	5.20947	0.142857	0.216981	0.074124	0.201625	0.695456	FBgn0000119	arr	INTRON	0
2R_9398669_SNP	T	C	0.852941	0.553299	0.299642	3.2961e-06	5.482	0.680412	0.528139	0.152274	0.0262779	1.58041	0.708333	0.618421	0.0899123	0.260342	0.584455	0.711656	0.670886	0.0407704	0.567224	0.246245	FBgn0033846	mip120	SYNONYMOUS_CODING	0
2R_9398690_SNP	A	C	0.846939	0.49763	0.349308	1.36662e-07	6.86435	0.623529	0.523605	0.0999243	0.163805	0.785672	0.648936	0.6	0.0489362	0.559104	0.252507	0.644295	0.683544	0.039249	0.594545	0.225815	FBgn0033846	mip120	SYNONYMOUS_CODING	0
2R_9406851_SNP	A	T	0.746988	0.335484	0.411504	7.16087e-08	7.14503	0.535714	0.362745	0.172969	0.0112747	1.94789	0.52	0.523077	0.00307692	0.97324	0.0117798	0.506329	0.51	0.00367089	0.959901	0.0177734	FBgn0260964	Vmat	SYNONYMOUS_CODING	0
2R_957255_SNP	C	T	0.84375	0.52551	0.31824	1.74209e-06	5.75893	0.817073	0.573394	0.243679	0.000334656	3.4754	0.681818	0.6	0.0818182	0.394694	0.403739	0.775	0.674157	0.100843	0.149826	0.824413	FBgn0013348	TpnC41C	INTRON	0
2R_9584208_SNP	C	A	0.8125	0.443787	0.368713	2.83018e-06	5.54819	0.702128	0.453125	0.249003	0.000480286	3.3185	0.630435	0.642857	0.0124224	0.881764	0.0546476	0.664062	0.596154	0.0679087	0.347597	0.458924	FBgn0000633	fas	INTRON	0
2R_9603754_SNP	C	G	0.5375	0.582822	0.0453221	0.552565	0.257617	0.305882	0.643443	0.33756	2.86803e-06	5.54242	0.493151	0.47541	0.0177408	0.849699	0.0707348	0.560976	0.554217	0.00675874	0.928727	0.0321117	FBgn0000633	fas	INTRON	0
2R_9615412_SNP	G	A	0.075	0.379518	0.304518	2.16024e-06	5.6655	0.140845	0.242938	0.102093	0.0992546	1.00325	0.129032	0.145455	0.0164223	0.809783	0.0916315	0.123077	0.2	0.0769231	0.181379	0.741412	FBgn0000633	fas	INTRON	0
2R_986014_SNP	C	T	0.105263	0.370166	0.264903	3.6087e-06	5.44265	-	-	-	-	-	0.217742	0.217822	7.98467e-05	0.998981	0.000442578	0.157895	0.125926	0.0319688	0.497744	0.302994	INTERGENIC	INTERGENIC	INTERGENIC	> 1 kb
3L_10530299_SNP	T	A	0.738462	0.620968	0.117494	0.135447	0.86823	0.694118	0.594203	0.0999147	0.178048	0.749462	0.836735	0.351852	0.484883	2.4581e-06	5.6094	0.626506	0.603774	0.0227324	0.805275	0.0940558	FBgn0052062	A2bp1	INTRON	0
3L_11136715_SNP	C	A	0.620253	0.430168	0.190086	0.012535	1.90188	0.632653	0.516129	0.116524	0.0940681	1.02656	0.54902	0.569231	0.0202112	0.814758	0.0889713	0.392308	0.734694	0.342386	5.05712e-06	5.2961	FBgn0052082	CG32082	INTRON	0
3L_11136765_SNP	T	C	0.26087	0.386503	0.125634	0.0702735	1.15321	0.372727	0.457983	0.0852559	0.200834	0.697162	0.466667	0.391304	0.0753623	0.384079	0.415579	0.572368	0.266129	0.306239	9.50505e-06	5.02205	FBgn0052082	CG32082	INTRON	0
3L_11837099_SNP	T	C	0.611111	0.493506	0.117605	0.137678	0.861134	0.76087	0.435407	0.325463	3.85405e-06	5.41408	0.516854	0.539683	0.0228286	0.798564	0.0976904	0.479339	0.519481	0.0401417	0.620243	0.207438	INTERGENIC	INTERGENIC	INTERGENIC	> 1 kb
3L_12146396_SNP	C	T	0.142857	0.463768	0.320911	1.31043e-06	5.88259	0.313725	0.284519	0.0292067	0.643429	0.191499	0.344086	0.586957	0.242871	0.0119162	1.92386	0.403101	0.279279	0.123821	0.0766554	1.11546	FBgn0013997	Nrx-IV	SYNONYMOUS_CODING	0
3L_13431303_SNP	G	A	0.479167	0.510753	0.031586	0.661303	0.1796	0.533333	0.486486	0.0468468	0.52291	0.281573	0.637363	0.4	0.237363	0.00856733	2.06715	0.70068	0.351648	0.349032	3.65272e-06	5.43738	FBgn0036362	CG10725	INTRON	0
3L_13431304_SNP	C	T	0.484211	0.508108	0.0238976	0.741124	0.130109	0.533333	0.483696	0.0496377	0.498768	0.302101	0.636364	0.4	0.236364	0.00924644	2.03403	0.702703	0.362637	0.340065	6.20446e-06	5.2073	FBgn0036362	CG10725	INTRON	0
3L_13431323_SNP	C	T	0.5	0.551546	0.0515464	0.479014	0.319652	0.586207	0.479167	0.10704	0.145309	0.837707	0.655556	0.393939	0.261616	0.00304773	2.51602	0.711268	0.381443	0.329824	9.36562e-06	5.02846	FBgn0036362	CG10725	INTRON	0
3L_13508269_SNP	T	C	0.417476	0.434211	0.0167348	0.806519	0.0933857	0.431193	0.482412	0.0512194	0.458043	0.339094	0.522936	0.47191	0.0510257	0.522039	0.282297	0.265734	0.610169	0.344435	1.21854e-06	5.91416	FBgn0036376	Liprin-beta	SYNONYMOUS_CODING	0
3L_13508284_SNP	C	T	0.431373	0.453333	0.0219608	0.749951	0.124967	0.403846	0.487562	0.083716	0.228841	0.640466	0.537736	0.458824	0.0789123	0.329523	0.482114	0.298013	0.615385	0.317371	7.24836e-06	5.13976	FBgn0036376	Liprin-beta	SYNONYMOUS_CODING	0
3L_13667980_SNP	G	T	0.223684	0.286585	0.0629012	0.354203	0.450748	0.189189	0.191617	0.00242758	0.968491	0.0139043	0.35	0.211538	0.138462	0.127608	0.894124	0.37594	0.0666667	0.309273	3.59408e-06	5.44441	FBgn0264001	bru-3	INTRON	0
3L_13773863_SNP	G	A	0.528302	0.460993	0.067309	0.444203	0.352418	0.370968	0.456522	0.085554	0.302428	0.519377	0.625	0.54902	0.0759804	0.469121	0.328715	0.258427	0.644737	0.38631	5.96122e-06	5.22467	FBgn0264001	bru-3	INTRON	0
3L_13856436_SNP	A	C	0.307692	0.298429	0.00926299	0.889966	0.0506264	0.35	0.261538	0.0884615	0.144019	0.84158	0.377778	0.1625	0.215278	0.00415331	2.38161	0.430657	0.123596	0.307061	7.75129e-06	5.11063	FBgn0036381	CG8745	INTRON	0
3L_13926228_SNP	G	A	0.567308	0.587912	0.0206044	0.768637	0.114279	0.579439	0.511494	0.067945	0.335723	0.474019	0.544444	0.447368	0.097076	0.256423	0.591043	0.680272	0.341176	0.339096	9.92893e-06	5.0031	FBgn0001108	Gl	SYNONYMOUS_CODING	0
3L_1399659_SNP	C	T	0.537313	0.572917	0.0356032	0.651338	0.186193	0.376344	0.434579	0.0582354	0.406586	0.390848	0.247191	0.650794	0.403603	5.94386e-06	5.22593	0.360656	0.414414	0.0537587	0.459002	0.338185	FBgn0003138	Ptp61F	INTRON	0	FBgn0052320	CG32320	SYNONYMOUS_CODING	0
3L_14070506_SNP	G	T	0.556962	0.54491	0.0120518	0.874797	0.0580926	0.4	0.480583	0.0805825	0.233324	0.63204	0.449438	0.535211	0.0857731	0.324482	0.48881	0.261438	0.574803	0.313365	5.11374e-06	5.29126	FBgn0005592	btl	INTRON	0
3L_14070509_SNP	C	T	0.54878	0.529762	0.0190186	0.801981	0.0958359	0.409449	0.464286	0.0548369	0.401114	0.396732	0.42	0.545455	0.125455	0.13343	0.874746	0.263473	0.562963	0.29949	7.31376e-06	5.13586	FBgn0005592	btl	INTRON	0
3L_14173699_SNP	T	C	0.54321	0.474419	0.0687913	0.353515	0.451592	0.362903	0.523605	0.160702	0.0140696	1.85172	0.504425	0.506849	0.00242454	0.976691	0.0102427	0.277778	0.61194	0.334163	1.38706e-06	5.8579	INTERGENIC	INTERGENIC	INTERGENIC	> 1 kb
3L_14298059_SNP	G	T	0.408163	0.512953	0.10479	0.140895	0.851106	-	-	-	-	-	0.425743	0.542373	0.11663	0.190977	0.71902	0.325	0.637795	0.312795	5.98537e-06	5.22291	FBgn0001085	fz	SYNONYMOUS_CODING	0
3L_14353961_SNP	C	G	0.504274	0.449198	0.0550756	0.422428	0.374247	0.440678	0.552995	0.112317	0.0948162	1.02312	0.45283	0.586957	0.134126	0.0914671	1.03873	0.305085	0.598592	0.293507	9.25509e-06	5.03362	FBgn0001085	fz	INTRON	0
3L_14385520_SNP	A	C	0.285714	0.22449	0.0612245	0.352207	0.453202	0.296296	0.230769	0.0655271	0.289927	0.537712	0.361111	0.215385	0.145726	0.0616741	1.2099	0.364238	0.0854701	0.278768	2.58026e-06	5.58834	INTERGENIC	INTERGENIC	INTERGENIC	> 1 kb
3L_14400851_SNP	G	C	0.192982	0.277778	0.0847953	0.252265	0.598143	0.345455	0.245283	0.100172	0.200884	0.697054	0.345455	0.325	0.0204545	0.843516	0.0739065	0.658824	0.166667	0.492157	4.56967e-08	7.34012	FBgn0003459	stwl	INTRON	0
3L_14400868_SNP	C	A	0.181818	0.283465	0.101646	0.172209	0.763945	0.34	0.251462	0.088538	0.26934	0.5697	0.33871	0.325	0.0137097	0.892169	0.0495527	0.5875	0.1875	0.4	6.44585e-06	5.19072	FBgn0003459	stwl	INTRON	0
3L_14406648_SNP	A	C	0.61157	0.596859	0.0147116	0.824951	0.0835716	0.663866	0.542601	0.121265	0.0638385	1.19492	0.589041	0.396552	0.192489	0.0422631	1.37404	0.730061	0.404255	0.325806	8.33616e-06	5.07903	FBgn0087007	bbg	INTRON	0	FBgn0036423	CG3919	DOWNSTREAM	816
3L_14563267_SNP	T	A	0.0769231	0.441379	0.364456	4.75741e-07	6.32263	0.253968	0.255814	0.0018457	0.979317	0.00907675	0.258621	0.305085	0.0464641	0.601889	0.220483	0.443478	0.329897	0.113581	0.132236	0.878652	INTERGENIC	INTERGENIC	INTERGENIC	> 1 kb
3L_14585737_SNP	A	G	0.440367	0.457143	0.0167759	0.806371	0.0934652	0.521368	0.437209	0.0841582	0.211746	0.674185	0.472727	0.401961	0.0707665	0.356073	0.448461	0.694805	0.369748	0.325057	3.86457e-06	5.4129	FBgn0040318	HGTX	INTRON	0
3L_14671310_SNP	C	T	0.395604	0.549223	0.153618	0.0344462	1.46286	0.588235	0.480198	0.108037	0.123327	0.908942	0.421687	0.487179	0.0654927	0.446614	0.350068	0.673611	0.313253	0.360358	3.26635e-06	5.48594	FBgn0259175	ome	INTRON	0	FBgn0036436	CG4914	UPSTREAM	63
3L_14687915_SNP	T	G	0.457447	0.516854	0.0594071	0.414953	0.382001	0.284404	0.59375	0.309346	4.97605e-06	5.30312	0.511628	0.586957	0.0753286	0.439573	0.356969	0.210526	0.447619	0.237093	0.000677258	3.16925	FBgn0259175	ome	INTRON	0
3L_14762448_SNP	A	T	0.364486	0.251397	0.113089	0.0827146	1.08242	-	-	-	-	-	0.289256	0.193548	0.0957078	0.148979	0.826874	0.393443	0.134615	0.258827	6.18492e-06	5.20867	FBgn0036448	mop	UTR_3_PRIME	0	FBgn0036447	CG17173	UPSTREAM	65
3L_15040293_SNP	A	T	0.5	0.380682	0.119318	0.122298	0.912581	0.481928	0.567376	0.0854482	0.270784	0.567376	0.368421	0.423729	0.0553078	0.546147	0.26269	0.262712	0.61	0.347288	4.86453e-06	5.31296	FBgn0261090	Sytbeta	INTRON	0
3L_15067761_SNP	G	A	0.527473	0.45098	0.0764921	0.307934	0.511542	0.443299	0.509346	0.0660468	0.349526	0.456521	0.45679	0.413793	0.042997	0.64099	0.193149	0.282609	0.62069	0.338081	2.56568e-06	5.5908	FBgn0086690	cp309	INTRON	0
3L_15107190_SNP	C	T	0.712644	0.666667	0.045977	0.498363	0.302454	0.475728	0.816832	0.341104	3.6151e-07	6.44188	0.694737	0.787879	0.0931419	0.224616	0.648559	0.601266	0.737864	0.136598	0.0452644	1.34424	FBgn0036479	CG13458	SYNONYMOUS_CODING	0
3L_15310930_SNP	C	T	0.485714	0.472973	0.0127413	0.874423	0.0582783	0.328767	0.566327	0.237559	0.00195634	2.70856	0.5	0.520833	0.0208333	0.84313	0.0741055	0.254545	0.617978	0.363432	4.12663e-06	5.3844	INTERGENIC	INTERGENIC	INTERGENIC	> 1 kb
3L_15328001_SNP	G	A	0.453333	0.534351	0.0810178	0.314599	0.502242	0.69697	0.342391	0.354578	7.32715e-07	6.13506	0.487805	0.467742	0.0200629	0.825851	0.0830985	0.509434	0.356322	0.153112	0.0549691	1.25988	FBgn0264724	CR43992	INTRON	0
3L_15445210_SNP	G	T	0.428571	0.517699	0.0891277	0.211511	0.674666	0.456522	0.60177	0.145248	0.0410879	1.38629	0.666667	0.519231	0.147436	0.110413	0.95698	0.302158	0.65625	0.354092	2.43249e-06	5.61395	INTERGENIC	INTERGENIC	INTERGENIC	> 1 kb
3L_15495770_SNP	T	G	0.4375	0.424419	0.0130814	0.862648	0.0641663	0.453608	0.478049	0.0244405	0.730215	0.13655	0.541176	0.567901	0.0267248	0.752647	0.123409	0.328671	0.639098	0.310426	8.7084e-06	5.06006	FBgn0036501	CG7272	INTRON	0	FBgn0026738	CG7857	DOWNSTREAM	930
3L_15495782_SNP	C	T	0.444444	0.41989	0.0245549	0.736126	0.133048	0.464646	0.475962	0.0113151	0.872354	0.0593074	0.527473	0.590909	0.0634366	0.43978	0.356764	0.346939	0.65035	0.303411	9.5898e-06	5.01819	FBgn0036501	CG7272	INTRON	0	FBgn0026738	CG7857	DOWNSTREAM	918
3L_1560261_SNP	A	C	0.376344	0.383085	0.00674049	0.923148	0.0347288	0.557692	0.436937	0.120755	0.0807022	1.09311	0.64	0.213333	0.426667	2.97574e-07	6.52641	0.42953	0.446281	0.0167508	0.811195	0.0908746	FBgn0035235	CG7879	SYNONYMOUS_CODING	0	FBgn0035233	Pex10	DOWNSTREAM	398
3L_15657776_SNP	A	T	0.320755	0.220238	0.100517	0.190077	0.72107	0.231579	0.191919	0.0396598	0.498575	0.30227	0.309278	0.222222	0.0870561	0.264398	0.577743	0.466667	0.153846	0.312821	7.03427e-06	5.15278	INTERGENIC	INTERGENIC	INTERGENIC	> 1 kb
3L_15677187_SNP	G	T	0.684211	0.738693	0.0544829	0.401582	0.396225	0.686441	0.777293	0.0908519	0.12468	0.904204	0.72	0.811594	0.0915942	0.207893	0.682161	0.630769	0.916667	0.285897	3.99388e-06	5.39861	FBgn0036529	pgant8	NON_SYNONYMOUS_CODING	0	FBgn0036528	CG7579	UPSTREAM	642
3L_15702571_SNP	A	C	0.84	0.492958	0.347042	3.82219e-06	5.41769	0.692308	0.695906	0.00359874	0.959512	0.0179494	0.666667	0.658537	0.00813008	0.935066	0.0291578	0.469388	0.641026	0.171638	0.0390956	1.40787	INTERGENIC	INTERGENIC	INTERGENIC	> 1 kb
3L_15778449_SNP	C	G	0.544304	0.445026	0.0992776	0.189405	0.722609	0.433735	0.504673	0.070938	0.334805	0.475208	0.5625	0.61194	0.0494403	0.577068	0.238773	0.292857	0.633333	0.340476	7.54536e-06	5.12232	INTERGENIC	INTERGENIC	INTERGENIC	> 1 kb
3L_16010288_SNP	C	T	0.552632	0.680556	0.127924	0.215916	0.665714	0.358491	0.816092	0.457601	7.70256e-07	6.11336	0.387097	0.722222	0.335125	0.00819176	2.08662	0.555556	0.611111	0.0555556	0.618805	0.208446	FBgn0264601	CG43950	UTR_3_PRIME	0
3L_16010292_SNP	A	C	0.589744	0.680556	0.090812	0.371339	0.430229	0.358491	0.811111	0.452621	9.04659e-07	6.04352	0.387097	0.722222	0.335125	0.00819176	2.08662	0.563636	0.611111	0.0474747	0.669246	0.174414	FBgn0264601	CG43950	UTR_3_PRIME	0
3L_16010296_SNP	G	T	0.651163	0.721519	0.0703562	0.453456	0.343464	0.345455	0.824742	0.479288	1.06361e-07	6.97322	0.428571	0.722222	0.293651	0.0164595	1.78358	0.568966	0.625	0.0560345	0.59917	0.22245	FBgn0264601	CG43950	UTR_3_PRIME	0
3L_16083005_SNP	C	A	0.23913	0.22619	0.01294	0.835764	0.0779165	0.46988	0.153846	0.316033	3.93947e-06	5.40456	0.307692	0.2	0.107692	0.19219	0.716269	0.299213	0.263889	0.0353237	0.631163	0.199859	FBgn0036565	CG5235	SYNONYMOUS_CODING	0	FBgn0036566	ClC-c	UPSTREAM	549
3L_16152580_SNP	T	C	0.212963	0.235849	0.0228861	0.690462	0.16086	-	-	-	-	-	0.288288	0.239583	0.048705	0.479543	0.319173	0.383234	0.111111	0.272122	1.88469e-06	5.72476	FBgn0036576	CG5151	INTRON	0
3L_16168252_SNP	C	A	0.657895	0.760563	0.102669	0.154392	0.811376	0.465116	0.826733	0.361616	2.63926e-07	6.57852	0.690476	0.762712	0.0722357	0.378404	0.422044	0.642336	0.791667	0.149331	0.0405069	1.39247	INTERGENIC	INTERGENIC	INTERGENIC	> 1 kb
3L_16168454_SNP	C	A	0.614679	0.786408	0.171729	0.00656716	2.18262	0.495652	0.820084	0.324432	3.15107e-07	6.50154	0.716981	0.805195	0.0882137	0.211565	0.674557	0.674847	0.75	0.0751534	0.2939	0.5318	INTERGENIC	INTERGENIC	INTERGENIC	> 1 kb
3L_16182778_SNP	A	C	0.689655	0.713376	0.0237206	0.73173	0.135649	0.606061	0.785714	0.179654	0.00558938	2.25264	0.657143	0.824324	0.167181	0.0351649	1.45389	0.536585	0.854369	0.317784	4.89514e-06	5.31023	INTERGENIC	INTERGENIC	INTERGENIC	> 1 kb
3L_16182797_SNP	G	A	0.674419	0.733728	0.0593092	0.386843	0.412465	0.64	0.819048	0.179048	0.00414018	2.38298	0.716216	0.772152	0.0559357	0.467769	0.329968	0.526786	0.869159	0.342373	1.01941e-06	5.99165	INTERGENIC	INTERGENIC	INTERGENIC	> 1 kb
3L_16182896_SNP	G	C	0.676056	0.769231	0.0931744	0.184345	0.73437	0.666667	0.842932	0.176265	0.00589473	2.22954	0.746269	0.819277	0.0730085	0.322099	0.492011	0.603306	0.936842	0.333536	2.76207e-07	6.55877	INTERGENIC	INTERGENIC	INTERGENIC	> 1 kb
3L_16213568_SNP	C	T	0.586207	0.603053	0.0168465	0.825168	0.0834578	0.585859	0.678788	0.0929293	0.185212	0.732331	0.720588	0.675676	0.0449126	0.591421	0.228103	0.405405	0.757009	0.351604	3.11062e-06	5.50715	INTERGENIC	INTERGENIC	INTERGENIC	> 1 kb
3L_16321857_SNP	G	A	0.397849	0.40625	0.00840054	0.905799	0.0429682	0.445652	0.490385	0.0447324	0.532994	0.273278	0.427083	0.573034	0.14595	0.0737775	1.13208	0.331361	0.681818	0.350457	7.20909e-07	6.14212	FBgn0036610	CG13058	UPSTREAM	84	FBgn0040795	CG13038	UPSTREAM	864
3L_16451495_SNP	G	A	0.288889	0.137681	0.151208	0.0467829	1.32991	0.565217	0.147929	0.417288	1.42905e-06	5.84495	0.183333	0.113636	0.069697	0.352225	0.45318	0.342105	0.291667	0.0504386	0.582998	0.234333	FBgn0053158	CG33158	INTRON	0
3L_1649934_SNP	A	T	0.449541	0.549223	0.0996815	0.151863	0.818549	0.525862	0.533898	0.00803624	0.904097	0.0437851	0.203883	0.529915	0.326031	9.16785e-06	5.03773	0.430303	0.393162	0.0371406	0.589927	0.229202	FBgn0025712	CG13920	INTRON	0
3L_16527517_SNP	T	C	0.516484	0.843575	0.327092	1.8073e-06	5.74297	0.747475	0.817757	0.0702823	0.22561	0.646642	0.701923	0.807229	0.105306	0.13398	0.872961	0.638158	0.796748	0.15859	0.0121072	1.91696	FBgn0263131	CG43373	INTRON	0
3L_16527524_SNP	A	G	0.535354	0.854054	0.318701	1.34788e-06	5.87035	0.759615	0.808411	0.0487958	0.393211	0.405375	0.707547	0.8125	0.104953	0.134282	0.871983	0.626667	0.814516	0.187849	0.00287908	2.54075	FBgn0263131	CG43373	INTRON	0
3L_16638114_SNP	T	G	0.330097	0.169399	0.160698	0.00895471	2.04795	0.443182	0.134454	0.308728	2.03281e-06	5.6919	0.308511	0.185714	0.122796	0.0998158	1.0008	0.287671	0.126316	0.161355	0.00775772	2.11027	FBgn0000017	Abl	INTRON	0
3L_16655330_SNP	T	G	0.457627	0.590361	0.132734	0.149465	0.82546	-	-	-	-	-	0.25	0.787879	0.537879	4.02825e-06	5.39488	0.435484	0.583333	0.147849	0.148805	0.827383	FBgn0010223	Galphaf	DOWNSTREAM	327	FBgn0260960	Baldspot	UPSTREAM	615
3L_16655332_SNP	G	A	0.462963	0.60241	0.139447	0.138342	0.859046	0.54386	0.644068	0.100208	0.246622	0.607968	0.245283	0.764706	0.519423	6.7691e-06	5.16947	0.435484	0.583333	0.147849	0.148805	0.827383	FBgn0010223	Galphaf	DOWNSTREAM	325	FBgn0260960	Baldspot	UPSTREAM	617
3L_16799376_SNP	T	C	0.315789	0.225225	0.0905642	0.149731	0.824687	0.539823	0.157407	0.382416	3.56086e-09	8.44845	0.263736	0.122807	0.140929	0.0512921	1.28995	0.393443	0.2	0.193443	0.00597149	2.22392	FBgn0036663	CG9674	INTRON	0	FBgn0021768	nudC	INTRON	0
3L_16816732_SNP	G	A	0.233645	0.193548	0.0400965	0.477322	0.321188	0.358621	0.101695	0.256926	1.5448e-06	5.81113	-	-	-	-	-	0.232704	0.186275	0.0464299	0.432113	0.364403	FBgn0036665	CG13024	INTRON	0
3L_16822683_SNP	G	A	0.298969	0.194805	0.104164	0.101841	0.992079	0.32381	0.191489	0.13232	0.0317258	1.49859	0.336634	0.12987	0.206764	0.00341481	2.46663	0.444444	0.153846	0.290598	9.92669e-06	5.0032	FBgn0036665	CG13024	UPSTREAM	509
3L_16848877_SNP	C	T	0.534884	0.53202	0.00286402	0.968808	0.0137623	0.533333	0.457143	0.0761905	0.291531	0.535316	0.608108	0.409836	0.198272	0.0337721	1.47144	0.764228	0.435644	0.328584	9.8934e-06	5.00465	FBgn0003410	sina	INTRON	0	FBgn0003250	Rh4	INTRON	0
3L_16903363_SNP	C	T	0.359223	0.168421	0.190802	0.00218718	2.66012	0.369231	0.103004	0.266226	1.50873e-06	5.82139	0.262626	0.1	0.162626	0.0138048	1.85997	0.251748	0.159574	0.0921738	0.129542	0.887589	FBgn0261565	Lmpt	INTRON	0
3L_17075520_SNP	T	G	0.680556	0.277372	0.403183	6.12317e-07	6.21302	0.45	0.5	0.05	0.524461	0.280287	0.490909	0.423729	0.0671803	0.500844	0.300298	0.582677	0.439394	0.143283	0.08686	1.06118	FBgn0260943	Rbp6	INTRON	0
3L_17130831_SNP	C	T	0.261905	0.136095	0.12581	0.0369862	1.43196	0.404255	0.116505	0.28775	4.63966e-06	5.33351	-	-	-	-	-	0.288591	0.122222	0.166368	0.0064127	2.19296	FBgn0260943	Rbp6	INTRON	0
3L_17131303_SNP	A	T	0.235294	0.205298	0.0299961	0.65556	0.183387	0.385714	0.0639535	0.321761	1.14534e-06	5.94106	-	-	-	-	-	0.252101	0.108108	0.143993	0.0223744	1.65025	FBgn0260943	Rbp6	INTRON	0
3L_17134068_SNP	C	T	0.25	0.142045	0.107955	0.0639724	1.19401	0.373626	0.0797872	0.293839	1.52719e-06	5.81611	0.175676	0.101449	0.0742264	0.236981	0.625286	0.310078	0.0853659	0.224712	0.000354101	3.45087	FBgn0260943	Rbp6	INTRON	0
3L_17273381_SNP	C	A	0.226415	0.253425	0.0270096	0.664618	0.177428	0.266667	0.280952	0.0142857	0.82451	0.0838041	0.21519	0.333333	0.118143	0.143752	0.842386	0.144737	0.462963	0.318226	1.6415e-06	5.78476	INTERGENIC	INTERGENIC	INTERGENIC	> 1 kb
3L_17406115_SNP	A	G	0.571429	0.700935	0.129506	0.111639	0.952185	0.484848	0.844961	0.360113	4.94389e-06	5.30593	0.644737	0.775	0.130263	0.167072	0.777095	0.677778	0.689189	0.0114114	0.88665	0.0522478	FBgn0027660	blot	INTRON	0
3L_17444993_SNP	A	C	0.309278	0.257485	0.0517933	0.430956	0.365567	0.297619	0.184971	0.112648	0.0804635	1.0944	0.247191	0.202703	0.0444883	0.536752	0.270227	0.447205	0.132075	0.315129	1.33034e-06	5.87604	FBgn0036725	CG18265	SYNONYMOUS_CODING	0
3L_17524299_SNP	T	C	0.382022	0.254054	0.127968	0.0617837	1.20913	0.441667	0.15942	0.282246	4.93401e-06	5.3068	0.352941	0.107527	0.245414	0.000441005	3.35556	0.285714	0.259259	0.026455	0.680006	0.167487	FBgn0259174	Nedd4	INTRON	0
3L_17877868_SNP	T	A	0.4	0.330275	0.0697248	0.375245	0.425685	0.157143	0.514286	0.357143	3.28679e-06	5.48323	0.526316	0.423729	0.102587	0.272905	0.563988	0.291262	0.473118	0.181856	0.019006	1.72111	FBgn0036766	CG5506	UPSTREAM	392	FBgn0260721	CR42548	DOWNSTREAM	486
3L_17877869_SNP	A	T	0.4	0.324074	0.0759259	0.334154	0.476054	0.157143	0.51773	0.360588	2.6597e-06	5.57517	0.526316	0.423729	0.102587	0.272905	0.563988	0.294118	0.473118	0.179001	0.0212984	1.67165	FBgn0036766	CG5506	UPSTREAM	393	FBgn0260721	CR42548	DOWNSTREAM	485
3L_18073212_SNP	T	A	0.417582	0.455696	0.0381138	0.606974	0.21683	0.593407	0.455814	0.137593	0.0551409	1.25853	0.588235	0.461538	0.126697	0.198532	0.70217	0.672	0.311828	0.360172	2.9459e-06	5.53078	INTERGENIC	INTERGENIC	INTERGENIC	> 1 kb
3L_18073528_SNP	G	C	0.463158	0.477273	0.0141148	0.846027	0.0726156	0.535354	0.434343	0.10101	0.154512	0.811036	0.585366	0.473684	0.111682	0.229946	0.638375	0.729323	0.357798	0.371525	4.10096e-07	6.38711	FBgn0262898	CG43253	DOWNSTREAM	693
3L_18189395_SNP	G	A	0.575	0.502674	0.0723262	0.337113	0.472225	0.358974	0.666667	0.307692	4.00036e-06	5.3979	0.388235	0.555556	0.16732	0.0494775	1.30559	0.326923	0.481481	0.154558	0.0284751	1.54554	INTERGENIC	INTERGENIC	INTERGENIC	> 1 kb
3L_18200971_SNP	C	G	0.623656	0.274648	0.349008	3.36257e-06	5.47333	0.52	0.415301	0.104699	0.142418	0.846436	0.573333	0.353846	0.219487	0.0165311	1.7817	0.567568	0.489362	0.0782059	0.318325	0.497129	INTERGENIC	INTERGENIC	INTERGENIC	> 1 kb
3L_18206716_SNP	T	C	0.159091	0.209756	0.0506652	0.370069	0.431717	0.217054	0.28972	0.0726654	0.205649	0.686873	0.181818	0.242857	0.061039	0.406077	0.391392	0.119048	0.40708	0.288032	9.33355e-06	5.02995	INTERGENIC	INTERGENIC	INTERGENIC	> 1 kb
3L_18214986_SNP	G	T	0.333333	0.320312	0.0130208	0.875378	0.0578042	0.458333	0.351852	0.106481	0.170641	0.767915	0.328358	0.488372	0.160014	0.117207	0.931045	0.62963	0.240506	0.389123	5.86251e-06	5.23192	INTERGENIC	INTERGENIC	INTERGENIC	> 1 kb
3L_18274299_SNP	C	G	0.182796	0.195266	0.0124706	0.828702	0.0816015	0.327273	0.0717703	0.255502	3.26429e-06	5.48621	-	-	-	-	-	0.206612	0.109375	0.0972366	0.116766	0.932684	INTERGENIC	INTERGENIC	INTERGENIC	> 1 kb
3L_18321834_SNP	G	T	0.303797	0.186335	0.117462	0.0771302	1.11278	0.272727	0.241206	0.0315212	0.621835	0.206325	0.313253	0.246575	0.0666777	0.397003	0.401206	0.456311	0.131868	0.324443	8.91386e-06	5.04993	INTERGENIC	INTERGENIC	INTERGENIC	> 1 kb
3L_1836279_SNP	C	T	0.46875	0.462428	0.00632225	0.930627	0.0312241	0.485149	0.523404	0.0382557	0.580384	0.236284	0.263889	0.666667	0.402778	6.84354e-06	5.16472	0.453237	0.554348	0.10111	0.182993	0.737566	INTERGENIC	INTERGENIC	INTERGENIC	> 1 kb
3L_1836300_SNP	T	G	0.465909	0.45509	0.0108193	0.884562	0.0532717	0.5	0.517699	0.0176991	0.796557	0.0987834	0.242424	0.661972	0.419548	5.21897e-06	5.28242	0.398374	0.538462	0.140088	0.0706592	1.15083	INTERGENIC	INTERGENIC	INTERGENIC	> 1 kb
3L_18421134_SNP	C	G	0.701493	0.790698	0.0892051	0.201428	0.69588	0.602564	0.905263	0.302699	3.73785e-06	5.42738	0.758621	0.857143	0.0985222	0.192981	0.714486	0.798246	0.8	0.00175439	0.97814	0.00959913	INTERGENIC	INTERGENIC	INTERGENIC	> 1 kb
3L_18438047_SNP	C	G	0.69697	0.746377	0.0494071	0.505402	0.296363	0.679012	0.794595	0.115582	0.0818415	1.08703	0.641975	0.73913	0.0971551	0.287741	0.540998	0.552632	0.914286	0.361654	1.04418e-06	5.98122	INTERGENIC	INTERGENIC	INTERGENIC	> 1 kb
3L_18438053_SNP	G	A	0.666667	0.737589	0.070922	0.347443	0.459116	0.646341	0.78866	0.142318	0.0344739	1.46251	0.646341	0.744681	0.0983394	0.275943	0.559181	0.553571	0.914286	0.360714	1.17608e-06	5.92956	INTERGENIC	INTERGENIC	INTERGENIC	> 1 kb
3L_18443062_SNP	C	A	0.317073	0.795918	0.478845	1.27289e-06	5.89521	0.538462	0.793651	0.255189	0.00587133	2.23126	0.609756	0.791667	0.181911	0.136176	0.8659	-	-	-	-	-	INTERGENIC	INTERGENIC	INTERGENIC	> 1 kb
3L_18443069_SNP	T	A	0.341463	0.80198	0.460517	2.66513e-06	5.57428	0.55	0.8	0.25	0.00640676	2.19336	-	-	-	-	-	0.693548	0.723404	0.0298559	0.749711	0.125106	INTERGENIC	INTERGENIC	INTERGENIC	> 1 kb
3L_18586990_SNP	G	A	0.234043	0.165644	0.0683984	0.246382	0.608391	0.361111	0.0888889	0.272222	3.63685e-06	5.43927	0.162162	0.0810811	0.0810811	0.165696	0.780687	0.190083	0.146341	0.0437412	0.424016	0.372618	FBgn0003683	term	UPSTREAM	119
3L_18631802_SNP	G	T	0.644737	0.829787	0.18505	0.00814552	2.08908	0.709302	0.8	0.0906977	0.155605	0.807976	0.649351	0.902778	0.253427	0.000661751	3.17931	0.564103	0.883721	0.319618	9.64449e-07	6.01572	FBgn0036801	MYPT-75D	INTRON	0
3L_18631804_SNP	C	T	0.636364	0.832168	0.195804	0.00503748	2.29779	0.712644	0.78836	0.0757161	0.235824	0.627411	0.649351	0.902778	0.253427	0.000661751	3.17931	0.567797	0.883721	0.315924	1.17088e-06	5.93149	FBgn0036801	MYPT-75D	INTRON	0
3L_18657277_SNP	A	G	0.78022	0.841837	0.061617	0.278469	0.555222	0.619048	0.893162	0.274115	3.22763e-06	5.49112	0.696078	0.845238	0.14916	0.0299339	1.52384	0.72956	0.826087	0.0965272	0.118792	0.925211	FBgn0036801	MYPT-75D	SYNONYMOUS_CODING	0
3L_18679669_SNP	G	C	0.809524	0.835294	0.0257703	0.655088	0.1837	0.633028	0.910112	0.277085	2.7137e-06	5.56644	0.806818	0.805556	0.00126263	0.985348	0.00641041	0.758065	0.869048	0.110983	0.0713294	1.14673	FBgn0036806	Cyp12c1	UPSTREAM	250
3L_18679674_SNP	G	A	0.802469	0.835294	0.032825	0.575991	0.239585	0.601942	0.907104	0.305162	5.96626e-07	6.2243	0.829545	0.814286	0.0152597	0.819779	0.0863033	0.760331	0.8625	0.102169	0.103699	0.984226	FBgn0036806	Cyp12c1	UPSTREAM	255
3L_18691951_SNP	G	A	0.27907	0.213198	0.0658718	0.299271	0.523935	-	-	-	-	-	0.192661	0.280899	0.0882383	0.192871	0.714733	0.144737	0.449541	0.304804	3.65994e-06	5.43653	FBgn0036808	Dic4	UPSTREAM	439
3L_18817845_SNP	C	A	0.267327	0.214286	0.053041	0.38505	0.414483	0.154639	0.31694	0.162301	0.00798421	2.09777	0.264706	0.280702	0.0159959	0.852367	0.0693735	0.147059	0.476744	0.329685	4.317e-06	5.36482	FBgn0000261	Cat	INTRON	0
3L_18848389_SNP	T	A	0.304348	0.328571	0.0242236	0.797069	0.0985042	0.352941	0.408163	0.0552221	0.542132	0.265895	0.254902	0.793103	0.538201	9.28475e-06	5.03223	0.278689	0.571429	0.29274	0.00534883	2.27174	INTERGENIC	INTERGENIC	INTERGENIC	> 1 kb
3L_18894736_SNP	T	A	0.240741	0.178947	0.0617934	0.277434	0.55684	0.342105	0.0791667	0.262939	1.47536e-06	5.8311	0.108696	0.09	0.0186957	0.697582	0.156405	0.176056	0.119048	0.0570087	0.25544	0.592712	FBgn0036827	CG6843	UTR_5_PRIME	0	FBgn0036826	CG3893	UPSTREAM	82
3L_18999608_SNP	A	C	0.564103	0.475113	0.0889894	0.185186	0.732391	0.552846	0.472803	0.0800422	0.223604	0.650521	0.482759	0.290323	0.192436	0.0166625	1.77826	0.568966	0.25	0.318966	5.47715e-06	5.26145	FBgn0002945	nkd	INTRON	0
3L_19054794_SNP	T	G	0.755319	0.823529	0.0682103	0.248151	0.605284	0.77	0.70339	0.0666102	0.275527	0.559836	0.811765	0.616438	0.195326	0.0132576	1.87753	0.859649	0.54955	0.3101	6.68814e-06	5.17469	FBgn0036842	CG3797	INTRON	0
3L_19522669_SNP	T	C	0.54717	0.236715	0.310455	4.61092e-06	5.33621	0.445312	0.376	0.0693125	0.277211	0.557189	0.375	0.411111	0.0361111	0.649879	0.187167	0.396907	0.449153	0.0522453	0.43846	0.35807	INTERGENIC	INTERGENIC	INTERGENIC	> 1 kb
3L_20275333_SNP	C	G	0.754545	0.75	0.00454545	0.940508	0.0266376	0.8	0.720721	0.0792793	0.164349	0.784232	0.617391	0.673267	0.055876	0.447063	0.349632	0.870588	0.6	0.270588	9.66457e-06	5.01482	FBgn0052227	gogo	INTRON	0
3L_20358280_SNP	C	A	0.628571	0.617647	0.0109244	0.874609	0.0581861	0.732143	0.61039	0.121753	0.0550881	1.25894	0.607595	0.60241	0.0051853	0.950927	0.0218526	0.794702	0.482759	0.311943	5.0148e-06	5.29975	FBgn0036978	Toll-9	INTRON	0
3L_20404628_SNP	G	A	0.582609	0.692737	0.110129	0.0989518	1.00458	0.727941	0.641791	0.0861501	0.158912	0.798842	0.616162	0.636364	0.020202	0.797422	0.0983118	0.717105	0.385965	0.33114	3.0512e-06	5.51553	FBgn0036984	CG13248	UPSTREAM	962
3L_20789813_SNP	C	G	0.766667	0.798969	0.0323024	0.591116	0.228327	0.804124	0.71066	0.0934638	0.126733	0.897109	0.710843	0.774648	0.0638045	0.40809	0.389244	0.845528	0.531532	0.313997	5.18974e-06	5.28485	FBgn0263845	CR43706	UPSTREAM	211	FBgn0037023	CG3698	DOWNSTREAM	528
3L_21190402_SNP	C	T	0.238095	0.190184	0.0479112	0.44163	0.354942	0.196078	0.18894	0.00713834	0.896609	0.0473971	0.202247	0.275862	0.0736149	0.345511	0.461538	0.118519	0.421569	0.30305	4.65063e-06	5.33249	FBgn0085290	CG34261	INTRON	0	FBgn0053054	CG33054	DOWNSTREAM	109
3L_21703651_SNP	T	A	0.288462	0.221277	0.0671849	0.261741	0.582128	0.234783	0.290043	0.0552607	0.349487	0.456569	0.285714	0.290323	0.00460829	0.948353	0.0230302	0.084507	0.350877	0.26637	7.67709e-06	5.1148	INTERGENIC	INTERGENIC	INTERGENIC	> 1 kb
3L_22087513_SNP	A	C	0.429688	0.735683	0.305995	2.25533e-06	5.64679	0.521739	0.649351	0.127612	0.0536728	1.27025	0.579439	0.51087	0.0685697	0.385845	0.413587	0.494382	0.535433	0.041051	0.545826	0.262945	INTERGENIC	INTERGENIC	INTERGENIC	> 1 kb
3L_22191771_SNP	A	G	0.583333	0.659574	0.0762411	0.261265	0.582919	0.752941	0.621739	0.131202	0.0514367	1.28873	0.606061	0.460317	0.145743	0.0969375	1.01351	0.717391	0.382979	0.334413	8.84494e-06	5.0533	FBgn0037153	olf413	INTRON	0
3L_22618532_SNP	C	A	0.302632	0.26087	0.041762	0.560264	0.251607	0.151163	0.275862	0.124699	0.0419168	1.37761	0.215385	0.233333	0.0179487	0.823125	0.084534	0.138462	0.484375	0.345913	9.03497e-06	5.04407	FBgn0037171	CG14459	INTRON	0
3L_22618533_SNP	C	T	0.298701	0.26087	0.0378317	0.595732	0.224949	0.152941	0.267045	0.114104	0.0615032	1.2111	0.21875	0.229508	0.0107582	0.893334	0.0489862	0.137405	0.492063	0.354659	6.09389e-06	5.21511	FBgn0037171	CG14459	INTRON	0
3L_23167787_SNP	T	G	0.355263	0.343558	0.0117049	0.874844	0.0580696	0.282828	0.309859	0.0270309	0.673958	0.171367	0.382353	0.439394	0.057041	0.534609	0.271963	0.280576	0.6375	0.356924	5.16522e-06	5.28691	FBgn0054031	CG34031	INTRON	0
3L_23258296_SNP	C	T	0.275	0.246377	0.0286232	0.678534	0.168429	0.242718	0.189474	0.0532448	0.35998	0.443722	0.311111	0.375	0.0638889	0.465268	0.332297	0.0725806	0.433333	0.360753	9.43221e-08	7.02539	FBgn0266347	nAChRalpha4	INTRON	0
3L_2378364_SNP	T	C	0.545455	0.72327	0.177816	0.0178047	1.74946	0.576923	0.584906	0.00798258	0.907369	0.0422159	0.351351	0.757143	0.405792	6.54786e-06	5.1839	0.604839	0.652542	0.0477037	0.501108	0.300068	FBgn0261551	CG42669	INTRON	0	FBgn0035338	CG13800	UPSTREAM	698
3L_24158842_SNP	A	T	0.353659	0.152542	0.201116	0.00388834	2.41024	0.129412	0.148148	0.0187364	0.715167	0.145593	-	-	-	-	-	0.401786	0.0786517	0.323134	1.8602e-06	5.73044	FBgn0011288	Snap25	INTRON	0
3L_2598708_SNP	G	T	0.643678	0.940476	0.296798	1.05298e-06	5.97758	0.895349	0.79638	0.0989687	0.0594878	1.22557	0.845361	0.7375	0.107861	0.11139	0.953155	0.664179	0.827586	0.163407	0.0153105	1.81501	FBgn0028504	CG12182	NON_SYNONYMOUS_CODING	0	FBgn0035355	CG16985	UPSTREAM	589
3L_2598712_SNP	T	C	0.654762	0.938272	0.28351	3.55815e-06	5.44878	0.885057	0.81106	0.0739976	0.155883	0.807201	0.854167	0.763158	0.0910088	0.171092	0.766771	0.706767	0.837209	0.130442	0.0454129	1.34282	FBgn0028504	CG12182	SYNONYMOUS_CODING	0	FBgn0035355	CG16985	UPSTREAM	585
3L_528874_SNP	T	C	0.506173	0.542857	0.0366843	0.628577	0.201641	0.632653	0.5	0.132653	0.0609985	1.21468	0.786667	0.368421	0.418246	7.81017e-06	5.10734	0.583333	0.614458	0.0311245	0.69541	0.157759	FBgn0085298	CG34269	SYNONYMOUS_CODING	0	FBgn0001316	klar	INTRON	0
3L_5719006_SNP	C	A	0.382022	0.416667	0.0346442	0.634874	0.197312	0.365591	0.303318	0.0622739	0.356501	0.447939	0.218391	0.701754	0.483364	1.46691e-07	6.8336	0.302521	0.344828	0.0423066	0.566607	0.246718	FBgn0085447	sif	INTRON	0
3L_8537265_SNP	T	A	0.831683	0.506173	0.32551	1.89067e-06	5.72338	0.65625	0.67033	0.0140797	0.83677	0.0773939	0.72449	0.711864	0.0126254	0.875635	0.0576769	0.714286	0.663158	0.0511278	0.466983	0.330699	FBgn0260442	rhea	UPSTREAM	836
3L_8537269_SNP	C	A	0.824742	0.490683	0.334059	1.59168e-06	5.79814	0.65625	0.67033	0.0140797	0.83677	0.0773939	0.71875	0.716667	0.00208333	0.979385	0.00904664	0.713235	0.680851	0.0323842	0.642101	0.192397	FBgn0260442	rhea	UPSTREAM	832
3L_894901_SNP	A	G	0.367188	0.381643	0.014455	0.82209	0.0850806	0.333333	0.391509	0.0581761	0.357405	0.446839	0.24	0.584906	0.344906	2.90012e-06	5.53758	0.31383	0.375796	0.0619664	0.312884	0.504616	FBgn0052479	CG32479	UTR_3_PRIME	0
3L_9537685_SNP	G	C	0.349206	0.701571	0.352364	1.65382e-07	6.78151	0.627451	0.585714	0.0417367	0.541334	0.266535	0.537634	0.626866	0.0892313	0.301615	0.520547	0.576923	0.635514	0.0585909	0.405201	0.39233	FBgn0036010	Ir67a	UPSTREAM	586
3L_993230_SNP	G	A	0.525253	0.59375	0.0684975	0.332957	0.477612	0.557895	0.609442	0.0515473	0.457603	0.339511	0.282353	0.666667	0.384314	7.65937e-06	5.11581	0.661972	0.651376	0.0105957	0.878239	0.0563871	FBgn0264574	Glut1	UTR_3_PRIME	0	FBgn0035179	CG12038	UPSTREAM	753
3L_993258_SNP	T	A	0.551724	0.569892	0.0181683	0.804488	0.0944804	0.544444	0.575342	0.030898	0.665113	0.177104	0.28169	0.75	0.46831	7.1938e-07	6.14304	0.608696	0.656566	0.04787	0.506538	0.295388	FBgn0264574	Glut1	UTR_3_PRIME	0	FBgn0035179	CG12038	UPSTREAM	725
3L_993273_SNP	T	G	0.579545	0.57672	0.00282588	0.968983	0.0136841	0.555556	0.57619	0.0206349	0.77322	0.111697	0.305556	0.757576	0.45202	9.12016e-07	6.04	0.581699	0.647619	0.0659197	0.350634	0.455145	FBgn0264574	Glut1	UTR_3_PRIME	0	FBgn0035179	CG12038	UPSTREAM	710
3L_994443_SNP	T	A	0.368421	0.512315	0.143894	0.0564195	1.24857	0.378641	0.415966	0.0373256	0.579111	0.237238	0.336634	0.474359	0.137725	0.0920374	1.03604	0.207407	0.548387	0.34098	3.81808e-06	5.41816	FBgn0035179	CG12038	INTRON	0	FBgn0264574	Glut1	DOWNSTREAM	756
3R_10096448_SNP	A	G	0.278846	0.617486	0.33864	1.54401e-06	5.81135	0.474138	0.53271	0.0585723	0.386419	0.412942	0.44	0.492063	0.0520635	0.55252	0.257652	0.341615	0.44086	0.0992453	0.170007	0.769533	FBgn0003862	trx	SYNONYMOUS_CODING	0
3R_10299730_SNP	G	T	0.252874	0.619883	0.367009	7.38508e-07	6.13164	0.411765	0.401914	0.00985083	0.886072	0.0525309	0.285714	0.333333	0.047619	0.601461	0.220792	0.234375	0.368421	0.134046	0.0698757	1.15567	FBgn0086901	cv-c	INTRON	0
3R_11120405_SNP	C	T	0.214953	0.268817	0.0538639	0.370428	0.431296	-	-	-	-	-	0.346154	0.24359	0.102564	0.174478	0.758259	0.47619	0.167883	0.308307	1.80541e-06	5.74342	FBgn0003721	Tm1	INTRON	0
3R_11199763_SNP	G	T	0.509804	0.314286	0.195518	0.00555167	2.25558	0.303571	0.364929	0.0613575	0.341107	0.46711	0.423077	0.274725	0.148352	0.0666851	1.17597	0.27027	0.580645	0.310375	8.2366e-06	5.08425	FBgn0038331	CG5073	UTR_3_PRIME	0	FBgn0262483	Rbp	UPSTREAM	661
3R_11347818_SNP	G	T	0.22973	0.229885	0.000155328	0.998109	0.00082215	0.25	0.265487	0.0154867	0.81101	0.0909736	0.222222	0.189189	0.033033	0.659432	0.18083	0.204225	0.519231	0.315005	8.40104e-06	5.07567	INTERGENIC	INTERGENIC	INTERGENIC	> 1 kb
3R_11387717_SNP	G	T	0.408451	0.323529	0.0849213	0.264546	0.577499	0.358974	0.337662	0.021312	0.763747	0.11705	0.4	0.310345	0.0896552	0.309672	0.509098	0.225225	0.56	0.334775	9.6728e-06	5.01445	INTERGENIC	INTERGENIC	INTERGENIC	> 1 kb
3R_11638408_SNP	A	T	0.384615	0.191011	0.193604	0.0036242	2.44079	0.365854	0.356383	0.00947068	0.884582	0.053262	0.25	0.3125	0.0625	0.409194	0.388071	0.176056	0.491071	0.315015	3.95452e-06	5.40291	FBgn0026616	alpha-Man-IIb	INTRON	0
3R_11870226_SNP	T	G	0.269663	0.642857	0.373194	4.90399e-07	6.30945	0.490566	0.487705	0.00286112	0.966464	0.0148145	0.42	0.393443	0.0265574	0.760266	0.119035	0.491935	0.47	0.0219355	0.772519	0.112091	FBgn0038394	CG10264	SYNONYMOUS_CODING	0	FBgn0038395	CG10407	DOWNSTREAM	243
3R_1244242_SNP	G	A	0.363636	0.327014	0.0366221	0.574599	0.240635	-	-	-	-	-	0.345238	0.35	0.0047619	0.956477	0.0193254	0.285714	0.59542	0.309706	9.16314e-06	5.03796	FBgn0037326	CG14669	INTRON	0
3R_12445788_SNP	G	A	0.463918	0.798701	0.334784	2.60736e-06	5.5838	0.638554	0.642487	0.00393283	0.956161	0.0194688	0.604938	0.69697	0.0920314	0.284161	0.546435	0.674419	0.744898	0.0704794	0.305463	0.515041	FBgn0038450	CG17560	DOWNSTREAM	188	FBgn0038451	CG14893	UPSTREAM	712
3R_12455711_SNP	A	T	0.380952	0.741176	0.360224	1.51968e-06	5.81825	0.587156	0.573276	0.0138801	0.836118	0.0777323	0.636364	0.666667	0.030303	0.724179	0.140154	0.681818	0.576923	0.104895	0.144855	0.839067	FBgn0262742	Fas1	INTRON	0
3R_12878496_SNP	A	G	0.685185	0.374468	0.310717	4.75711e-06	5.32266	0.456	0.477551	0.021551	0.741009	0.130176	0.438017	0.554348	0.116331	0.134212	0.87221	0.584337	0.592	0.00766265	0.910126	0.0408986	INTERGENIC	INTERGENIC	INTERGENIC	> 1 kb
3R_12968121_SNP	G	T	0.541176	0.194872	0.346305	1.21553e-06	5.91523	0.287356	0.327801	0.0404445	0.541887	0.266092	0.351064	0.275	0.0760638	0.328155	0.483921	0.303371	0.38	0.0766292	0.260491	0.584206	FBgn0038487	TwdlW	UTR_5_PRIME	0
3R_13125049_SNP	A	G	0.615385	0.766234	0.150849	0.0246682	1.60786	0.672897	0.685	0.0121028	0.852151	0.0694835	0.791667	0.652174	0.139493	0.0883819	1.05364	0.82963	0.472727	0.356902	3.2671e-07	6.48584	INTERGENIC	INTERGENIC	INTERGENIC	> 1 kb
3R_13379215_SNP	T	C	0.6125	0.259036	0.353464	3.35763e-06	5.47397	0.283019	0.391509	0.108491	0.0972735	1.01201	0.333333	0.322581	0.0107527	0.899718	0.0458936	0.323308	0.366667	0.0433584	0.52762	0.277678	INTERGENIC	INTERGENIC	INTERGENIC	> 1 kb
3R_13453035_SNP	T	G	0.515464	0.8375	0.322036	2.75561e-06	5.55978	0.714286	0.709677	0.00460829	0.939557	0.0270767	0.721649	0.68	0.0416495	0.590959	0.228443	0.77305	0.657895	0.115155	0.0772371	1.11217	FBgn0038531	CG14325	NON_SYNONYMOUS_CODING	0
3R_13453040_SNP	T	C	0.51	0.839286	0.329286	1.20049e-06	5.92064	0.704545	0.706897	0.0023511	0.968331	0.0139762	0.739583	0.681818	0.0577652	0.436293	0.360222	0.798701	0.652893	0.145809	0.0200589	1.69769	FBgn0038531	CG14325	SYNONYMOUS_CODING	0
3R_13777123_SNP	T	C	0.513043	0.812785	0.299742	2.70288e-06	5.56817	0.753846	0.710638	0.0432079	0.453516	0.343407	0.613208	0.647059	0.0338513	0.681245	0.166696	0.686047	0.574627	0.11142	0.0877559	1.05672	FBgn0263995	cpo	INTRON	0
3R_14856953_SNP	C	A	0.2625	0.635897	0.373397	6.02752e-07	6.21986	0.5	0.426667	0.0733333	0.273884	0.562434	0.478992	0.484211	0.00521893	0.946167	0.0240321	0.508876	0.431193	0.0776831	0.272172	0.565157	FBgn0027784	Prp18	UTR_5_PRIME	0	FBgn0038675	CG6013	UPSTREAM	298
3R_15276593_SNP	C	T	0.32	0.193939	0.126061	0.0647303	1.18889	0.270588	0.232955	0.0376337	0.562766	0.249672	0.238095	0.207547	0.0305481	0.697925	0.156191	0.115044	0.492308	0.377263	1.60009e-06	5.79586	FBgn0051221	CG31221	INTRON	0
3R_15276607_SNP	A	G	0.285714	0.182927	0.102787	0.127726	0.893722	0.2625	0.244186	0.018314	0.782719	0.106394	0.297297	0.22	0.0772973	0.368398	0.433683	0.110092	0.521739	0.411647	1.69601e-07	6.77057	FBgn0051221	CG31221	INTRON	0
3R_15329579_SNP	A	G	0.573171	0.884393	0.311222	3.8693e-06	5.41237	0.792683	0.778302	0.014381	0.812907	0.0899589	0.765957	0.722222	0.0437352	0.559717	0.252032	0.797101	0.649351	0.147751	0.0376227	1.42455	FBgn0260003	Dys	INTRON	0
3R_15338068_SNP	A	T	0.581818	0.177305	0.404513	1.66125e-06	5.77956	-	-	-	-	-	0.417722	0.272727	0.144994	0.12913	0.888974	0.355556	0.517647	0.162092	0.0502918	1.2985	FBgn0260003	Dys	INTRON	0
3R_1582554_SNP	C	A	0.491525	0.440909	0.0506163	0.449738	0.34704	0.212389	0.554622	0.342232	1.61778e-07	6.79108	0.477064	0.53012	0.0530563	0.512274	0.290498	0.452128	0.517007	0.0648791	0.321136	0.49331	FBgn0262603	Sec8	NON_SYNONYMOUS_CODING	0
3R_15838006_SNP	T	C	0.54321	0.865	0.32179	2.40339e-06	5.61918	0.73494	0.716763	0.0181768	0.787401	0.103804	0.753623	0.732394	0.0212288	0.790915	0.10187	0.809859	0.622222	0.187637	0.00624316	2.2046	FBgn0038761	CG17190	NON_SYNONYMOUS_CODING	0	FBgn0038760	MED25	DOWNSTREAM	572
3R_1592191_SNP	A	T	0.252252	0.587629	0.335377	9.16978e-07	6.03764	0.5	0.424107	0.0758929	0.25385	0.595424	0.44186	0.4	0.0418605	0.642166	0.192353	0.453237	0.35	0.103237	0.141603	0.848927	FBgn0027608	CG2082	INTRON	0
3R_15950674_SNP	C	A	0.736842	0.271028	0.465814	3.83309e-06	5.41645	0.433333	0.534351	0.101018	0.237636	0.624088	-	-	-	-	-	0.585106	0.807692	0.222586	0.00953172	2.02083	INTERGENIC	INTERGENIC	INTERGENIC	> 1 kb
3R_16055461_SNP	C	G	0.2	0.559524	0.359524	6.12649e-07	6.21279	0.52	0.504132	0.0158678	0.818478	0.0869933	0.3375	0.457627	0.120127	0.186005	0.730476	0.448819	0.464286	0.0154668	0.843625	0.0738506	FBgn0083975	CG34139	INTRON	0
3R_16138934_SNP	C	T	0.192308	0.229814	0.037506	0.553247	0.257081	0.215909	0.258065	0.0421554	0.493627	0.306601	0.22973	0.202899	0.0268312	0.719822	0.142775	0.0967742	0.402299	0.305525	6.632e-06	5.17836	FBgn0261550	CG42668	INTRON	0
3R_16249917_SNP	A	C	0.225352	0.142105	0.0832468	0.168317	0.773873	0.106195	0.173729	0.0675341	0.147795	0.830342	0.209877	0.232143	0.0222663	0.774867	0.110773	0.397163	0.097561	0.299602	8.37016e-06	5.07727	FBgn0262869	Gfrl	INTRON	0
3R_16679540_SNP	A	C	0.795918	0.808743	0.0128248	0.822757	0.0847285	0.707965	0.718182	0.0102172	0.867729	0.0616161	0.815534	0.835616	0.0200825	0.753527	0.122901	0.869231	0.56383	0.305401	9.14493e-06	5.03882	FBgn0259215	Ir93a	INTRON	0	FBgn0262422	mir-1011	UPSTREAM	460
3R_16685347_SNP	G	T	0.325843	0.221053	0.10479	0.108848	0.963178	0.325581	0.291866	0.0337154	0.617956	0.209042	0.323529	0.269841	0.0536881	0.533217	0.273096	0.104167	0.45098	0.346814	1.50729e-07	6.8218	FBgn0259215	Ir93a	SYNONYMOUS_CODING	0	FBgn0038837	CG3822	DOWNSTREAM	562
3R_16732506_SNP	C	T	0.290909	0.219298	0.0716108	0.226843	0.644275	0.278689	0.226852	0.0518367	0.371676	0.429835	0.274809	0.2	0.0748092	0.260336	0.584466	0.155172	0.451128	0.295955	1.89429e-06	5.72255	FBgn0038840	CG5621	SYNONYMOUS_CODING	0
3R_16732527_SNP	C	T	0.257426	0.204762	0.0526638	0.372951	0.428348	0.242188	0.266355	0.0241676	0.674692	0.170895	0.277778	0.197531	0.0802469	0.235744	0.62756	0.129252	0.472441	0.343189	9.57775e-08	7.01874	FBgn0038840	CG5621	SYNONYMOUS_CODING	0
3R_16825099_SNP	G	C	0.27027	0.232258	0.0380122	0.579127	0.237226	0.372727	0.313084	0.0596432	0.358999	0.444907	0.256098	0.253968	0.00212931	0.978568	0.00940881	0.1	0.447619	0.347619	1.69309e-07	6.77132	FBgn0013995	Calx	INTRON	0
3R_16825122_SNP	G	A	0.706522	0.755435	0.048913	0.449834	0.346948	0.653846	0.705069	0.051223	0.428576	0.367972	0.770833	0.776119	0.00528607	0.942205	0.0258546	0.874126	0.554622	0.319504	7.32073e-07	6.13545	FBgn0013995	Calx	INTRON	0
3R_16871120_SNP	T	G	0.240741	0.207373	0.0333675	0.560162	0.251686	0.2	0.253112	0.053112	0.328231	0.48382	0.273684	0.202899	0.0707857	0.337582	0.471621	0.423611	0.126316	0.297295	8.91978e-06	5.04965	FBgn0051189	CG31189	SYNONYMOUS_CODING	0	FBgn0038847	CG12278	DOWNSTREAM	493
3R_17317601_SNP	G	A	0.28866	0.685567	0.396907	2.84089e-08	7.54655	0.546392	0.493151	0.0532411	0.449716	0.347062	0.391753	0.5	0.108247	0.241286	0.617468	0.535032	0.455446	0.0795863	0.275079	0.560542	INTERGENIC	INTERGENIC	INTERGENIC	> 1 kb
3R_17330452_SNP	T	G	0.27381	0.62234	0.348531	2.58542e-06	5.58747	0.504587	0.423237	0.0813506	0.228169	0.641743	0.588785	0.422222	0.166563	0.0367974	1.43418	0.510417	0.381679	0.128737	0.0525128	1.27973	FBgn0004863	C15	INTRON	0
3R_17562877_SNP	C	A	0.526316	0.857143	0.330827	1.63184e-06	5.78732	0.676471	0.733945	0.0574744	0.365346	0.437296	0.698795	0.703125	0.00432982	0.958274	0.0185102	0.797101	0.721154	0.0759476	0.229668	0.6389	FBgn0262144	CG42870	INTRON	0	FBgn0262143	CG42869	UPSTREAM	306
3R_17562878_SNP	A	T	0.526316	0.852349	0.326033	2.30701e-06	5.63695	0.669903	0.744186	0.0742831	0.240778	0.618383	0.702381	0.703125	0.000744048	0.992798	0.00313897	0.789855	0.707547	0.0823079	0.197495	0.704444	FBgn0262144	CG42870	INTRON	0	FBgn0262143	CG42869	UPSTREAM	307
3R_17562880_SNP	G	T	0.535354	0.846667	0.311313	4.96094e-06	5.30444	0.678899	0.744292	0.0653932	0.291679	0.535094	0.715909	0.714286	0.00162338	0.98361	0.0071772	0.783217	0.719298	0.0639185	0.304842	0.515926	FBgn0262144	CG42870	INTRON	0	FBgn0262143	CG42869	UPSTREAM	309
3R_17562911_SNP	A	C	0.521739	0.839744	0.318004	4.87755e-06	5.3118	0.663717	0.700441	0.0367237	0.559431	0.252254	0.701149	0.753425	0.0522752	0.499346	0.301599	0.797297	0.721311	0.0759858	0.208286	0.681339	FBgn0262144	CG42870	SYNONYMOUS_CODING	0	FBgn0262143	CG42869	UPSTREAM	340
3R_1760946_SNP	T	G	0.792683	0.740741	0.0519422	0.421727	0.374969	0.891089	0.725806	0.165283	0.00318261	2.49722	0.77907	0.686567	0.0925026	0.239245	0.621156	0.841727	0.547009	0.294718	8.90576e-06	5.05033	FBgn0083949	CG34113	INTRON	0
3R_17762323_SNP	T	C	0.493976	0.150602	0.343373	1.31811e-06	5.88005	0.209677	0.265625	0.0559476	0.41798	0.378845	0.166667	0.303571	0.136905	0.0833602	1.07904	0.205357	0.21519	0.00983273	0.882357	0.0543559	INTERGENIC	INTERGENIC	INTERGENIC	> 1 kb
3R_17799321_SNP	A	T	0.661017	0.713043	0.0520265	0.521571	0.282686	0.890625	0.554217	0.336408	4.18664e-06	5.37813	0.657143	0.672727	0.0155844	0.86456	0.0632049	0.416667	0.623377	0.20671	0.0121896	1.91401	FBgn0264490	Eip93F	INTRON	0
3R_17799322_SNP	T	A	0.661017	0.695652	0.0346352	0.671886	0.172704	0.890625	0.54878	0.341845	3.2257e-06	5.49138	0.666667	0.672727	0.00606061	0.947068	0.0236188	0.420561	0.618421	0.19786	0.0169431	1.77101	FBgn0264490	Eip93F	INTRON	0
3R_18160801_SNP	T	C	0.356436	0.69697	0.340534	2.46695e-06	5.60784	0.565217	0.520408	0.0448092	0.511786	0.290912	0.554217	0.5	0.0542169	0.539563	0.267958	0.428571	0.449612	0.021041	0.768172	0.114541	FBgn0038943	CG5391	UPSTREAM	929
3R_18294677_SNP	G	C	0.378947	0.717791	0.338844	3.72339e-06	5.42906	0.666667	0.56	0.106667	0.104619	0.980388	0.604938	0.56	0.0449383	0.602887	0.219764	0.541667	0.420455	0.121212	0.112052	0.950582	FBgn0038975	Nrx-1	INTRON	0	FBgn0038974	CG5377	UPSTREAM	798
3R_18312079_SNP	C	T	0.555556	0.221622	0.333934	1.71721e-06	5.76518	0.324786	0.366972	0.0421862	0.510145	0.292307	0.306818	0.320513	0.0136946	0.86283	0.0640748	0.210084	0.413462	0.203378	0.00380541	2.4196	FBgn0038975	Nrx-1	UTR_3_PRIME	0	FBgn0038976	CG7048	UPSTREAM	682
3R_18563317_SNP	C	G	0.37234	0.0841584	0.288182	1.70742e-06	5.76766	0.255814	0.246512	0.00930233	0.883098	0.053991	0.180851	0.140351	0.0405002	0.544817	0.263749	0.136612	0.292135	0.155523	0.0100948	1.9959	FBgn0039016	Dcr-1	SYNONYMOUS_CODING	0
3R_18583081_SNP	C	T	0.752809	0.410714	0.342095	3.22638e-06	5.49128	0.456522	0.452489	0.00403305	0.954771	0.0201009	0.494624	0.493333	0.00129032	0.987926	0.00527546	0.54918	0.511905	0.0372756	0.637334	0.195633	FBgn0039025	Usp12-46	INTRON	0	FBgn0039026	CG7029	INTRON	0
3R_18776271_SNP	A	G	0.25	0.594937	0.344937	4.61981e-06	5.33538	0.390476	0.549763	0.159287	0.0214796	1.66797	0.51087	0.369565	0.141304	0.0817259	1.08764	0.432432	0.477273	0.0448403	0.553707	0.25672	FBgn0017590	klg	INTRON	0
3R_18878005_SNP	C	T	0.431373	0.140187	0.291186	3.86956e-06	5.41234	-	-	-	-	-	0.32967	0.225806	0.103864	0.195675	0.708464	0.195531	0.355556	0.160025	0.0150353	1.82289	FBgn0041225	Gr94a	SYNONYMOUS_CODING	0	FBgn0039044	p53	INTRON	0
3R_18995753_SNP	G	A	0.384615	0.0979381	0.286677	1.88574e-06	5.72452	0.25	0.242553	0.00744681	0.89551	0.0479294	0.24031	0.0945946	0.145715	0.0160386	1.79483	0.1875	0.201439	0.0139388	0.792238	0.101144	FBgn0265042	Irk1	UTR_5_PRIME	0
3R_20188179_SNP	G	C	0.205607	0.220994	0.015387	0.789878	0.10244	0.173228	0.188285	0.0150562	0.764507	0.116619	0.132231	0.188119	0.0558874	0.316751	0.499281	0.0949721	0.340741	0.245769	9.05964e-06	5.04289	FBgn0053339	CG33339	NON_SYNONYMOUS_CODING	0	FBgn0053340	CG33340	UPSTREAM	681
3R_20934023_SNP	C	T	0.230769	0.629834	0.399065	1.32653e-07	6.87728	0.477876	0.448276	0.0296002	0.659568	0.180741	0.455446	0.438356	0.0170894	0.838937	0.0762709	0.446667	0.470588	0.0239216	0.743188	0.128901	FBgn0054027	CG34027	INTRON	0	FBgn0039277	CG13650	DOWNSTREAM	925
3R_20934042_SNP	A	T	0.26506	0.602041	0.336981	4.90202e-06	5.30963	0.54717	0.439834	0.107336	0.115283	0.938236	0.415094	0.403226	0.0118685	0.890181	0.0505219	0.462585	0.474227	0.0116418	0.875329	0.0578286	FBgn0054027	CG34027	INTRON	0	FBgn0039277	CG13650	DOWNSTREAM	906
3R_21429221_SNP	T	A	0.386792	0.715084	0.328291	3.09178e-06	5.50979	0.568182	0.529954	0.0382279	0.557829	0.253499	0.564815	0.551724	0.0130907	0.869523	0.0607189	0.488889	0.425926	0.062963	0.390551	0.408323	FBgn0011666	msi	UTR_3_PRIME	0	FBgn0261287	ymp	INTRON	0
3R_21758667_SNP	T	A	0.349398	0.71345	0.364053	1.4256e-06	5.846	0.63964	0.6	0.0396396	0.559352	0.252315	0.482353	0.66	0.177647	0.0611993	1.21325	0.523364	0.459016	0.0643481	0.462856	0.334555	FBgn0039396	CCAP-R	INTRON	0	FBgn0054024	CR34024	DOWNSTREAM	929
3R_21769053_SNP	G	A	0.516484	0.844086	0.327603	1.54139e-06	5.81209	0.607143	0.784314	0.177171	0.00911706	2.04015	0.746835	0.753846	0.00701071	0.928995	0.0319864	0.601626	0.671233	0.0696069	0.376992	0.423667	FBgn0039396	CCAP-R	INTRON	0
3R_21914168_SNP	G	A	0.282051	0.631016	0.348965	4.17029e-06	5.37983	0.566667	0.473684	0.0929825	0.193606	0.713082	0.5	0.394366	0.105634	0.247774	0.605945	0.503497	0.47191	0.0315864	0.678423	0.1685	FBgn0039411	dys	INTRON	0
3R_21914173_SNP	A	C	0.282051	0.639344	0.357293	2.63428e-06	5.57934	0.561798	0.45815	0.103648	0.14898	0.826871	0.5	0.371795	0.128205	0.154493	0.811092	0.496503	0.461538	0.034965	0.644302	0.19091	FBgn0039411	dys	INTRON	0
3R_23018851_SNP	A	C	0.267442	0.213198	0.0542439	0.388837	0.410232	0.110236	0.376682	0.266445	2.45037e-06	5.61077	0.22619	0.218391	0.00779967	0.911366	0.0403071	0.2	0.272727	0.0727273	0.246109	0.608873	FBgn0004197	Ser	INTRON	0
3R_2309436_SNP	C	A	0.247312	0.179348	0.067964	0.254382	0.594513	0.198113	0.261224	0.0631113	0.270167	0.568367	0.28972	0.313253	0.0235334	0.752266	0.123629	0.140127	0.426357	0.286229	4.34864e-06	5.36165	FBgn0037448	CG15186	INTRON	0
3R_2309445_SNP	T	C	0.239583	0.190722	0.0488617	0.407086	0.390314	0.1875	0.262097	0.0745968	0.182408	0.738956	0.277778	0.325301	0.0475234	0.523182	0.281347	0.131737	0.407692	0.275956	5.38135e-06	5.26911	FBgn0037448	CG15186	INTRON	0
3R_23560765_SNP	G	C	0.6375	0.66	0.0225	0.761738	0.118194	0.677778	0.481982	0.195796	0.00573079	2.24179	0.388889	0.775	0.386111	9.94271e-06	5.0025	0.521739	0.490741	0.0309984	0.672447	0.172342	INTERGENIC	INTERGENIC	INTERGENIC	> 1 kb
3R_23750299_SNP	T	G	0.410959	0.801136	0.390177	3.15302e-07	6.50127	0.657143	0.649746	0.00739666	0.920675	0.0358939	0.658228	0.619048	0.0391802	0.635254	0.197053	0.623288	0.657143	0.0338552	0.662587	0.178757	FBgn0003279	RpL4	SYNONYMOUS_CODING	0	FBgn0082923	snoRNA:Or-aca3	DOWNSTREAM	516
3R_24378172_SNP	T	C	0.253333	0.606936	0.353603	4.23823e-06	5.37282	0.595238	0.479167	0.116071	0.11748	0.930036	0.532258	0.56962	0.0373622	0.682797	0.165709	0.504348	0.417722	0.0866263	0.284401	0.546068	INTERGENIC	INTERGENIC	INTERGENIC	> 1 kb
3R_25174741_SNP	G	A	0.604651	0.237805	0.366846	8.28606e-07	6.08165	0.386667	0.387755	0.00108844	0.988354	0.0050873	0.391892	0.416667	0.0247748	0.787812	0.103577	0.377049	0.486111	0.109062	0.180914	0.742528	INTERGENIC	INTERGENIC	INTERGENIC	> 1 kb
3R_26779118_SNP	T	G	0.391304	0.712329	0.321024	1.78075e-06	5.7494	0.588235	0.554502	0.0337329	0.612814	0.212671	0.515789	0.518987	0.00319787	0.969592	0.0134108	0.572289	0.448598	0.123691	0.0829751	1.08105	INTERGENIC	INTERGENIC	INTERGENIC	> 1 kb
3R_2777974_SNP	A	C	0.701299	0.713115	0.0118161	0.872508	0.0592305	0.752809	0.666667	0.0861423	0.198559	0.70211	0.717647	0.691358	0.026289	0.735588	0.133365	0.848739	0.535354	0.313386	9.51676e-06	5.02151	FBgn0260642	Antp	INTRON	0
3R_2836447_SNP	T	G	0.118812	0.234286	0.115474	0.034919	1.45694	0.242424	0.265116	0.022692	0.69115	0.160428	0.242105	0.252874	0.0107683	0.879346	0.05584	0.0916031	0.405594	0.313991	2.15172e-07	6.66721	INTERGENIC	INTERGENIC	INTERGENIC	> 1 kb
3R_2836448_SNP	G	T	0.116505	0.238372	0.121867	0.0259673	1.58557	0.238462	0.276995	0.0385338	0.504047	0.297529	0.244681	0.264368	0.019687	0.783793	0.105799	0.0930233	0.417266	0.324243	1.39148e-07	6.85652	INTERGENIC	INTERGENIC	INTERGENIC	> 1 kb
3R_2836455_SNP	G	A	0.12963	0.281609	0.15198	0.00784639	2.10533	0.223077	0.269406	0.0463295	0.413029	0.38402	0.270833	0.306818	0.0359848	0.627546	0.202354	0.119403	0.398551	0.279148	5.65368e-06	5.24767	INTERGENIC	INTERGENIC	INTERGENIC	> 1 kb
3R_3335660_SNP	G	T	0.292929	0.18	0.112929	0.0608529	1.21572	0.141509	0.251142	0.109632	0.0452518	1.34436	0.296296	0.32	0.0237037	0.769449	0.11382	0.0916667	0.393617	0.30195	5.38014e-06	5.26921	FBgn0015576	alpha-Est8	NON_SYNONYMOUS_CODING	0
3R_5138431_SNP	G	C	0.48913	0.163265	0.325865	1.58893e-06	5.7989	0.34375	0.390476	0.0467262	0.494973	0.305419	0.357143	0.348485	0.00865801	0.917174	0.0375485	0.387097	0.413793	0.0266963	0.728091	0.137814	FBgn0037676	CG8861	INTRON	0
3R_5724665_SNP	T	C	0.272727	0.632353	0.359626	1.42345e-06	5.84666	0.447619	0.375	0.072619	0.299171	0.524081	0.410959	0.363636	0.0473225	0.612961	0.212567	0.472222	0.279412	0.19281	0.0193303	1.71376	FBgn0263097	Glut4EF	INTRON	0
3R_6393429_SNP	G	C	0.640449	0.290123	0.350326	2.70772e-06	5.5674	0.428571	0.505495	0.0769231	0.302923	0.518668	0.530864	0.464286	0.0665785	0.477885	0.320677	0.477612	0.426966	0.0506456	0.508617	0.293609	FBgn0001235	hth	INTRON	0
3R_6702393_SNP	A	G	0.72549	0.408654	0.316836	4.96733e-06	5.30388	0.568421	0.548077	0.0203441	0.773888	0.111322	0.612613	0.602273	0.0103399	0.894247	0.0485423	0.690323	0.727941	0.0376186	0.545823	0.262948	FBgn0022359	Sodh-2	INTRON	0
3R_7177385_SNP	T	A	0.285714	0.612613	0.326898	4.41494e-06	5.35508	0.468254	0.438053	0.0302009	0.6452	0.190305	0.386364	0.455696	0.0693326	0.409764	0.387466	0.412162	0.305556	0.106607	0.125251	0.902217	FBgn0004595	pros	INTRON	0	FBgn0026064	KP78a	INTRON	0
3R_7673471_SNP	A	G	0.578947	0.239521	0.339426	2.52141e-06	5.59836	0.349057	0.433498	0.0844409	0.213682	0.670232	0.505747	0.421053	0.0846945	0.357261	0.447014	0.427184	0.451613	0.0244284	0.757733	0.120484	FBgn0037956	CG6959	INTRON	0
3R_7916904_SNP	A	G	0.802469	0.446154	0.356315	9.2136e-07	6.03557	0.482456	0.568075	0.085619	0.207053	0.683919	0.651163	0.637363	0.0138002	0.86229	0.0643468	0.555556	0.681034	0.125479	0.0716836	1.14458	FBgn0037989	CG14741	UPSTREAM	570
3R_8069730_SNP	T	C	0.260417	0.630058	0.369641	3.24723e-07	6.48849	0.481013	0.353591	0.127421	0.0896758	1.04732	0.392857	0.206349	0.186508	0.0245215	1.61045	0.361111	0.31	0.0511111	0.46496	0.332584	INTERGENIC	INTERGENIC	INTERGENIC	> 1 kb
3R_8395358_SNP	A	G	0.303797	0.213836	0.089961	0.184414	0.734206	0.344086	0.226601	0.117485	0.0704195	1.15231	0.297619	0.285714	0.0119048	0.888283	0.0514488	0.137615	0.451923	0.314308	7.84176e-06	5.10559	FBgn0038063	Octbeta2R	INTRON	0
3R_8395361_SNP	G	T	0.329268	0.226994	0.102274	0.135082	0.869403	0.336842	0.241546	0.0952962	0.140711	0.851671	0.318182	0.280702	0.0374801	0.656753	0.182598	0.145455	0.461538	0.316084	8.0028e-06	5.09676	FBgn0038063	Octbeta2R	INTRON	0
3R_8712428_SNP	C	G	0.202899	0.567073	0.364175	2.88977e-06	5.53914	0.411765	0.386364	0.0254011	0.717052	0.14445	0.423077	0.327273	0.0958042	0.297016	0.52722	0.264286	0.369048	0.104762	0.146424	0.834387	INTERGENIC	INTERGENIC	INTERGENIC	> 1 kb
3R_9065129_SNP	T	C	0.246154	0.627451	0.381297	2.79386e-06	5.5538	0.410256	0.38587	0.0243868	0.743898	0.128487	0.357143	0.369863	0.0127202	0.889993	0.0506133	0.323529	0.309524	0.0140056	0.846696	0.0722723	FBgn0000024	Ace	INTRON	0
3R_9233370_SNP	G	T	0.419355	0.755556	0.336201	2.89053e-06	5.53902	0.65	0.642857	0.00714286	0.910166	0.0408793	0.533333	0.651685	0.118352	0.1613	0.792365	0.625	0.550847	0.0741525	0.296533	0.527927	FBgn0038151	yellow-e2	UPSTREAM	681
3R_9942006_SNP	C	T	0.233083	0.553991	0.320908	5.53787e-07	6.25666	0.404255	0.345382	0.0588738	0.337931	0.471172	0.427419	0.415842	0.0115778	0.87705	0.0569757	0.270588	0.328467	0.0578789	0.348702	0.457545	FBgn0038205	Kif19A	INTRON	0
3R_9969453_SNP	A	G	0.401961	0.765854	0.363893	1.42296e-07	6.84681	0.647619	0.518672	0.128947	0.055632	1.25467	0.522222	0.694915	0.172693	0.0516568	1.28687	0.474684	0.431579	0.0431046	0.558063	0.253316	INTERGENIC	INTERGENIC	INTERGENIC	> 1 kb
X_10795440_SNP	C	A	0.303797	0.333333	0.0295359	0.67926	0.167964	0.341463	0.294118	0.0473458	0.623042	0.205483	0.521277	0.166667	0.35461	9.64122e-06	5.01587	0.328947	0.225	0.103947	0.289836	0.537848	FBgn0030247	CG15208	SYNONYMOUS_CODING	0
X_10795449_SNP	C	T	0.413333	0.488235	0.074902	0.333363	0.477082	0.4	0.423423	0.0234234	0.82052	0.0859106	0.162791	0.60274	0.439949	2.01921e-07	6.69482	0.508197	0.589744	0.0815469	0.472492	0.325606	FBgn0030247	CG15208	SYNONYMOUS_CODING	0
X_10853509_SNP	G	T	0.493827	0.506667	0.0128395	0.868381	0.0612895	0.4	0.455446	0.0554455	0.585041	0.232814	0.870968	0.505263	0.365705	1.11792e-06	5.95159	0.573333	0.738095	0.164762	0.110243	0.957647	FBgn0263705	Myo10A	INTRON	0
X_11850082_SNP	T	G	0.53	0.518135	0.0118653	0.867182	0.0618896	0.268657	0.688525	0.419868	3.86895e-06	5.41241	0.48913	0.54902	0.0598892	0.524527	0.280232	0.6375	0.509804	0.127696	0.208278	0.681358	FBgn0263111	cac	INTRON	0
X_11850083_SNP	T	C	0.535354	0.525773	0.00958034	0.892706	0.0492916	0.268657	0.688525	0.419868	3.86895e-06	5.41241	0.48913	0.557692	0.0685619	0.463734	0.333731	0.6375	0.509804	0.127696	0.208278	0.681358	FBgn0263111	cac	INTRON	0
X_14701209_SNP	G	A	0.329412	0.325301	0.00411056	0.953726	0.0205762	0.377358	0.422018	0.0446599	0.640178	0.193699	0.165217	0.518987	0.35377	4.35923e-06	5.36059	0.383562	0.326531	0.057031	0.570387	0.24383	FBgn0003301	rut	INTRON	0
X_17603586_SNP	T	C	0.5	0.550802	0.0508021	0.495238	0.305186	0.212766	0.730769	0.518003	2.87577e-07	6.54125	0.461538	0.46875	0.00721154	0.936986	0.0282667	0.387097	0.418605	0.0315079	0.772525	0.112088	FBgn0030864	CG8173	START_GAINED	0	FBgn0261570	CG42684	UPSTREAM	592],TranscriptAnnot[START_GAINED(LOW
X_17603626_SNP	A	G	0.510417	0.505495	0.00492216	0.945718	0.0242384	0.267857	0.794643	0.526786	3.7138e-08	7.43018	0.520833	0.426667	0.0941667	0.266025	0.575078	0.382353	0.480769	0.0984163	0.343149	0.464517	FBgn0030864	CG8173	UTR_5_PRIME	0	FBgn0261570	CG42684	UPSTREAM	552
X_17631822_SNP	T	C	0.530303	0.433962	0.0963408	0.235735	0.627576	0.777778	0.304348	0.47343	4.72236e-06	5.32584	0.567901	0.517241	0.0506599	0.584526	0.233196	0.442623	0.412698	0.0299245	0.7686	0.1143	FBgn0261570	CG42684	INTRON	0
X_18097262_SNP	C	T	0.45098	0.518519	0.0675381	0.340429	0.467974	0.233333	0.664062	0.430729	3.10194e-06	5.50837	0.448	0.477778	0.0297778	0.700531	0.154573	0.468354	0.571429	0.103074	0.283102	0.548057	FBgn0083228	Frq2	DOWNSTREAM	391
X_18124564_SNP	G	A	0.480392	0.467811	0.012581	0.855323	0.0678698	0.736111	0.314286	0.421825	3.81441e-06	5.41857	0.505376	0.534884	0.0295074	0.721139	0.141981	0.607143	0.4	0.207143	0.034902	1.45715	INTERGENIC	INTERGENIC	INTERGENIC	> 1 kb
X_18127292_SNP	G	A	0.55	0.396341	0.153659	0.0451286	1.34555	0.803922	0.304348	0.499574	2.81605e-07	6.55036	0.655556	0.57971	0.0758454	0.372315	0.42909	0.507692	0.55102	0.0433281	0.685	0.164309	INTERGENIC	INTERGENIC	INTERGENIC	> 1 kb
X_18171878_SNP	A	T	0.597701	0.461165	0.136536	0.0611825	1.21337	0.75	0.314815	0.435185	4.19143e-06	5.37764	0.604651	0.453333	0.151318	0.0798866	1.09753	0.561224	0.394737	0.166488	0.122272	0.912671	FBgn0053542	upd3	INTRON	0
X_18175773_SNP	T	C	0.536082	0.416667	0.119416	0.0904039	1.04381	0.666667	0.235294	0.431373	3.66973e-06	5.43537	0.550459	0.546667	0.00379205	0.963354	0.0162139	0.525	0.431373	0.0936275	0.361027	0.44246	FBgn0053542	upd3	INTRON	0
X_18755640_SNP	A	C	0.5625	0.40678	0.15572	0.0318117	1.49741	0.552239	0.343137	0.209102	0.0240413	1.61904	0.578947	0.485437	0.0935105	0.238099	0.623242	0.74359	0.271186	0.472403	2.15614e-06	5.66632	FBgn0052544	CG32544	UTR_3_PRIME	0	FBgn0030970	CG7326	UTR_3_PRIME	0
X_20648229_SNP	A	G	0.764706	0.776536	0.0118304	0.843784	0.0737688	0.825	0.698113	0.126887	0.157777	0.801956	0.90411	0.490909	0.4132	2.8111e-06	5.55112	0.88	0.8	0.08	0.294507	0.530904	FBgn0085387	shakB	INTRON	0
