# Supplementary material for: Polymorphisms in early neurodevelopmental genes affect natural variation in alcohol sensitivity in adult drosophila
Source: BMC Genomics. 2015 Oct 26;16:865. doi: 10.1186/s12864-015-2064-5 (PMC4624176; doi:10.1186/s12864-015-2064-5)
Supplement: Additional file 9: — Genetic interactions among top candidate genes for alcohol sensitivity. The candidate gene column indicates which of the interacting partners are candidate genes (Yes) and which have been recruited to the network via their physical interactions with a candidate gene (No). (XLSX 19 kb) [file 12864_2015_2064_MOESM9_ESM.xlsx]

## Sheet: Data File S7
Gene 1 FlyBase ID	Gene 1 Symbol	Candidate Gene	Gene 2 FlyBase ID	Gene 2 Symbol	Candidate Gene
FBgn0003117	pnr	No	FBgn0035574	RhoGEF64C	Yes
FBgn0003117	pnr	No	FBgn0003892	ptc	Yes
FBgn0003117	pnr	No	FBgn0003396	shn	Yes
FBgn0003117	pnr	No	FBgn0033636	tou	Yes
FBgn0003117	pnr	No	FBgn0050497	CG30497	Yes
FBgn0003117	pnr	No	FBgn0259176	bun	Yes
FBgn0003117	pnr	No	FBgn0261244	inaE	Yes
FBgn0003117	pnr	No	FBgn0262160	CG9932	Yes
FBgn0004009	wg	No	FBgn0000099	ap	Yes
FBgn0004009	wg	No	FBgn0001085	fz	Yes
FBgn0004009	wg	No	FBgn0000119	arr	Yes
FBgn0004644	hh	No	FBgn0003892	ptc	Yes
FBgn0004644	hh	No	FBgn0259176	bun	Yes
FBgn0000499	dsh	No	FBgn0003090	pk	Yes
FBgn0000499	dsh	No	FBgn0010909	msn	Yes
FBgn0000499	dsh	No	FBgn0001085	fz	Yes
FBgn0000499	dsh	No	FBgn0000119	arr	Yes
FBgn0003042	Pc	No	FBgn0000546	EcR	Yes
FBgn0003042	Pc	No	FBgn0086906	sls	Yes
FBgn0003042	Pc	No	FBgn0033636	tou	Yes
FBgn0003042	Pc	No	FBgn0086655	jing	Yes
FBgn0004198	ct	Yes	FBgn0004647	N	No
FBgn0004198	ct	Yes	FBgn0010382	CycE	No
FBgn0004198	ct	Yes	FBgn0003391	shg	No
FBgn0004198	ct	Yes	FBgn0003975	vg	No
FBgn0004198	ct	Yes	FBgn0004170	sc	No
FBgn0004198	ct	Yes	FBgn0000629	E(z)	No
FBgn0004198	ct	Yes	FBgn0015903	apt	No
FBgn0004198	ct	Yes	FBgn0000242	Bx	No
FBgn0004198	ct	Yes	FBgn0013764	Chi	No
FBgn0004198	ct	Yes	FBgn0004197	Ser	No
FBgn0004198	ct	Yes	FBgn0003396	shn	Yes
FBgn0004198	ct	Yes	FBgn0003276	RpII140	No
FBgn0004198	ct	Yes	FBgn0000097	aop	No
FBgn0004198	ct	Yes	FBgn0003567	su(Hw)	No
FBgn0004198	ct	Yes	FBgn0005630	lola	Yes
FBgn0004198	ct	Yes	FBgn0010300	brat	Yes
FBgn0004198	ct	Yes	FBgn0050497	CG30497	Yes
FBgn0004198	ct	Yes	FBgn0011224	heph	Yes
FBgn0004198	ct	Yes	FBgn0001104	Galphai	No
FBgn0004198	ct	Yes	FBgn0015218	eIF-4E	No
FBgn0004198	ct	Yes	FBgn0262955	RpII140	No
FBgn0004198	ct	Yes	FBgn0265598	Bx	No
FBgn0004657	mys	No	FBgn0000546	EcR	Yes
FBgn0004657	mys	No	FBgn0000464	Lar	Yes
FBgn0004657	mys	No	FBgn0260442	rhea	Yes
FBgn0002561	l(1)sc	No	FBgn0000448	Hr46	Yes
FBgn0002561	l(1)sc	No	FBgn0003892	ptc	Yes
FBgn0004647	N	No	FBgn0003090	pk	Yes
FBgn0004647	N	No	FBgn0015600	toc	Yes
FBgn0004647	N	No	FBgn0000547	ed	Yes
FBgn0004647	N	No	FBgn0001085	fz	Yes
FBgn0004647	N	No	FBgn0000448	Hr46	Yes
FBgn0004647	N	No	FBgn0003892	ptc	Yes
FBgn0004647	N	No	FBgn0005630	lola	Yes
FBgn0004647	N	No	FBgn0051774	fred	Yes
FBgn0004647	N	No	FBgn0045852	ham	Yes
FBgn0003053	peb	No	FBgn0000547	ed	Yes
FBgn0003053	peb	No	FBgn0041096	rols	Yes
FBgn0010382	CycE	No	FBgn0003892	ptc	Yes
FBgn0010382	CycE	No	FBgn0003396	shn	Yes
FBgn0010382	CycE	No	FBgn0015609	CadN	Yes
FBgn0010382	CycE	No	FBgn0262160	CG9932	Yes
FBgn0000546	EcR	Yes	FBgn0011300	babo	No
FBgn0000546	EcR	Yes	FBgn0000439	Dfd	No
FBgn0000546	EcR	Yes	FBgn0001250	if	No
FBgn0000546	EcR	Yes	FBgn0002525	Lam	No
FBgn0001169	H	No	FBgn0010909	msn	Yes
FBgn0001169	H	No	FBgn0000099	ap	Yes
FBgn0001169	H	No	FBgn0000547	ed	Yes
FBgn0001169	H	No	FBgn0005630	lola	Yes
FBgn0001169	H	No	FBgn0051774	fred	Yes
FBgn0013998	Nsf2	No	FBgn0005630	lola	Yes
FBgn0013998	Nsf2	No	FBgn0010300	brat	Yes
FBgn0013998	Nsf2	No	FBgn0086447	l(2)37Cg	Yes
FBgn0013998	Nsf2	No	FBgn0263995	cpo	Yes
FBgn0024836	stan	Yes	FBgn0003090	pk	Yes
FBgn0024836	stan	Yes	FBgn0003310	S	No
FBgn0024836	stan	Yes	FBgn0005592	btl	No
FBgn0024836	stan	Yes	FBgn0001085	fz	Yes
FBgn0003090	pk	Yes	FBgn0010333	Rac1	No
FBgn0003090	pk	Yes	FBgn0001085	fz	Yes
FBgn0003391	shg	No	FBgn0000636	Fas3	Yes
FBgn0003391	shg	No	FBgn0015609	CadN	Yes
FBgn0003975	vg	No	FBgn0000099	ap	Yes
FBgn0004170	sc	No	FBgn0000547	ed	Yes
FBgn0004170	sc	No	FBgn0003499	sr	Yes
FBgn0003861	trp	No	FBgn0013995	Calx	Yes
FBgn0003861	trp	No	FBgn0261549	rdgA	Yes
FBgn0000229	bsk	No	FBgn0010909	msn	Yes
FBgn0000229	bsk	No	FBgn0001085	fz	Yes
FBgn0000229	bsk	No	FBgn0020621	Pkn	Yes
FBgn0001291	Jra	No	FBgn0010909	msn	Yes
FBgn0001291	Jra	No	FBgn0001085	fz	Yes
FBgn0000117	arm	No	FBgn0001085	fz	Yes
FBgn0000117	arm	No	FBgn0000636	Fas3	Yes
FBgn0011300	babo	No	FBgn0003892	ptc	Yes
FBgn0010909	msn	Yes	FBgn0000183	BicD	Yes
FBgn0010909	msn	Yes	FBgn0003205	Ras85D	No
FBgn0010909	msn	Yes	FBgn0003731	Egfr	No
FBgn0010909	msn	Yes	FBgn0010333	Rac1	No
FBgn0010909	msn	Yes	FBgn0015402	ksr	No
FBgn0010909	msn	Yes	FBgn0011829	Ret	No
FBgn0010909	msn	Yes	FBgn0004108	Nrt	No
FBgn0010909	msn	Yes	FBgn0003716	tkv	No
FBgn0010909	msn	Yes	FBgn0019804	ksr::tor	No
FBgn0000183	BicD	Yes	FBgn0003276	RpII140	No
FBgn0000183	BicD	Yes	FBgn0262955	RpII140	No
FBgn0000439	Dfd	No	FBgn0086906	sls	Yes
FBgn0000439	Dfd	No	FBgn0086655	jing	Yes
FBgn0000629	E(z)	No	FBgn0086906	sls	Yes
FBgn0003310	S	No	FBgn0000114	aret	Yes
FBgn0003310	S	No	FBgn0086655	jing	Yes
FBgn0003310	S	No	FBgn0259176	bun	Yes
FBgn0015903	apt	No	FBgn0000114	aret	Yes
FBgn0003205	Ras85D	No	FBgn0000547	ed	Yes
FBgn0003205	Ras85D	No	FBgn0001085	fz	Yes
FBgn0003205	Ras85D	No	FBgn0032694	MESR3	Yes
FBgn0003205	Ras85D	No	FBgn0086655	jing	Yes
FBgn0003731	Egfr	No	FBgn0000547	ed	Yes
FBgn0003731	Egfr	No	FBgn0086655	jing	Yes
FBgn0000099	ap	Yes	FBgn0000242	Bx	No
FBgn0000099	ap	Yes	FBgn0013764	Chi	No
FBgn0000099	ap	Yes	FBgn0004197	Ser	No
FBgn0000099	ap	Yes	FBgn0004456	mew	No
FBgn0000099	ap	Yes	FBgn0011591	fng	No
FBgn0000099	ap	Yes	FBgn0003984	vn	No
FBgn0000099	ap	Yes	FBgn0002023	Lim3	Yes
FBgn0000099	ap	Yes	FBgn0003499	sr	Yes
FBgn0000099	ap	Yes	FBgn0000154	B	No
FBgn0000099	ap	Yes	FBgn0265598	Bx	No
FBgn0014020	Rho1	No	FBgn0035574	RhoGEF64C	Yes
FBgn0014020	Rho1	No	FBgn0001085	fz	Yes
FBgn0014020	Rho1	No	FBgn0020621	Pkn	Yes
FBgn0035574	RhoGEF64C	Yes	FBgn0011592	fra	Yes
FBgn0035574	RhoGEF64C	Yes	FBgn0005631	robo	No
FBgn0000490	dpp	No	FBgn0260003	Dys	Yes
FBgn0000490	dpp	No	FBgn0003892	ptc	Yes
FBgn0000490	dpp	No	FBgn0003396	shn	Yes
FBgn0000490	dpp	No	FBgn0259176	bun	Yes
FBgn0003041	pbl	No	FBgn0003396	shn	Yes
FBgn0003041	pbl	No	FBgn0000721	for	Yes
FBgn0003041	pbl	No	FBgn0005630	lola	Yes
FBgn0003041	pbl	No	FBgn0035237	CG13917	Yes
FBgn0003041	pbl	No	FBgn0086655	jing	Yes
FBgn0010333	Rac1	No	FBgn0000464	Lar	Yes
FBgn0010333	Rac1	No	FBgn0033636	tou	Yes
FBgn0004635	rho	No	FBgn0260003	Dys	Yes
FBgn0004635	rho	No	FBgn0000547	ed	Yes
FBgn0004635	rho	No	FBgn0003892	ptc	Yes
FBgn0015402	ksr	No	FBgn0032694	MESR3	Yes
FBgn0011829	Ret	No	FBgn0262018	CadN2	Yes
FBgn0004956	os	No	FBgn0263995	cpo	Yes
FBgn0004956	os	No	FBgn0259176	bun	Yes
FBgn0004861	ph-p	No	FBgn0086906	sls	Yes
FBgn0004861	ph-p	No	FBgn0033636	tou	Yes
FBgn0000463	Dl	No	FBgn0015600	toc	Yes
FBgn0000463	Dl	No	FBgn0000547	ed	Yes
FBgn0000463	Dl	No	FBgn0001085	fz	Yes
FBgn0000463	Dl	No	FBgn0000114	aret	Yes
FBgn0004569	aos	No	FBgn0000547	ed	Yes
FBgn0004569	aos	No	FBgn0001085	fz	Yes
FBgn0011259	Sema-1a	No	FBgn0005775	Con	Yes
FBgn0011259	Sema-1a	No	FBgn0004839	otk	Yes
FBgn0000464	Lar	Yes	FBgn0000017	Abl	No
FBgn0000464	Lar	Yes	FBgn0024277	trio	No
FBgn0000464	Lar	Yes	FBgn0000578	ena	No
FBgn0004108	Nrt	No	FBgn0015380	drl	Yes
FBgn0015380	drl	Yes	FBgn0024245	dnt	Yes
FBgn0015380	drl	Yes	FBgn0010194	Wnt5	No
FBgn0000547	ed	Yes	FBgn0000097	aop	No
FBgn0000547	ed	Yes	FBgn0014388	sty	No
FBgn0000547	ed	Yes	FBgn0010433	ato	No
FBgn0000547	ed	Yes	FBgn0051774	fred	Yes
FBgn0005592	btl	No	FBgn0033636	tou	Yes
FBgn0005592	btl	No	FBgn0086655	jing	Yes
FBgn0001085	fz	Yes	FBgn0005634	zip	No
FBgn0001085	fz	Yes	FBgn0014388	sty	No
FBgn0001085	fz	Yes	FBgn0001297	kay	No
FBgn0001085	fz	Yes	FBgn0010194	Wnt5	No
FBgn0001085	fz	Yes	FBgn0001122	Galphao	Yes
FBgn0001085	fz	Yes	FBgn0265434	zip	No
FBgn0001250	if	No	FBgn0260442	rhea	Yes
FBgn0004456	mew	No	FBgn0011592	fra	Yes
FBgn0000017	Abl	No	FBgn0011592	fra	Yes
FBgn0003892	ptc	Yes	FBgn0003984	vn	No
FBgn0003892	ptc	Yes	FBgn0010433	ato	No
FBgn0003892	ptc	Yes	FBgn0000154	B	No
FBgn0011591	fng	No	FBgn0011224	heph	Yes
FBgn0005634	zip	No	FBgn0036801	MYPT-75D	Yes
FBgn0000635	Fas2	No	FBgn0013433	beat-Ia	Yes
FBgn0000635	Fas2	No	FBgn0005775	Con	Yes
FBgn0003716	tkv	No	FBgn0003396	shn	Yes
FBgn0000097	aop	No	FBgn0259176	bun	Yes
FBgn0013433	beat-Ia	Yes	FBgn0028644	beat-Ic	Yes
FBgn0013433	beat-Ia	Yes	FBgn0029123	SoxN	No
FBgn0011592	fra	Yes	FBgn0003425	sli	No
FBgn0011592	fra	Yes	FBgn0024277	trio	No
FBgn0011592	fra	Yes	FBgn0000578	ena	No
FBgn0011592	fra	Yes	FBgn0004435	Galphaq	No
FBgn0011592	fra	Yes	FBgn0264089	sli	No
FBgn0005631	robo	No	FBgn0005630	lola	Yes
FBgn0003425	sli	No	FBgn0260442	rhea	Yes
FBgn0003425	sli	No	FBgn0005630	lola	Yes
FBgn0003425	sli	No	FBgn0086655	jing	Yes
FBgn0000114	aret	Yes	FBgn0015218	eIF-4E	No
FBgn0003567	su(Hw)	No	FBgn0262111	f	Yes
FBgn0001297	kay	No	FBgn0086655	jing	Yes
FBgn0029131	debcl	Yes	FBgn0014459	BacA\p35	No
FBgn0000154	B	No	FBgn0026411	Lim1	Yes
FBgn0260442	rhea	Yes	FBgn0264089	sli	No
FBgn0032694	MESR3	Yes	FBgn0019804	ksr::tor	No
FBgn0004435	Galphaq	No	FBgn0261549	rdgA	Yes
FBgn0005630	lola	Yes	FBgn0029123	SoxN	No
FBgn0005630	lola	Yes	FBgn0264089	sli	No
FBgn0005630	lola	Yes	FBgn0266464	Nsf2	No
FBgn0010300	brat	Yes	FBgn0266464	Nsf2	No
FBgn0010300	brat	Yes	FBgn0014459	BacA\p35	No
FBgn0001316	klar	Yes	FBgn0002525	Lam	No
FBgn0001104	Galphai	No	FBgn0001122	Galphao	Yes
FBgn0036801	MYPT-75D	Yes	FBgn0265434	zip	No
FBgn0086447	l(2)37Cg	Yes	FBgn0266464	Nsf2	No
FBgn0086655	jing	Yes	FBgn0264089	sli	No
FBgn0263995	cpo	Yes	FBgn0266464	Nsf2	No
