# Supplementary material for: Polymorphisms in early neurodevelopmental genes affect natural variation in alcohol sensitivity in adult drosophila
Source: BMC Genomics. 2015 Oct 26;16:865. doi: 10.1186/s12864-015-2064-5 (PMC4624176; doi:10.1186/s12864-015-2064-5)
Supplement: Additional file 10: — Physical interactions among top candidate genes for alcohol sensitivity. The candidate gene column indicates which of the interacting partners are candidate genes (Yes) and which have been recruited to the network via their physical interactions with a candidate gene (No). (XLSX 78 kb) [file 12864_2015_2064_MOESM10_ESM.xlsx]

## Sheet: Data File S8
Gene 1 FlyBase ID	Gene 1 Symbol	Candidate Gene	Gene 2 FlyBase ID	Gene 2 Symbol	Candidate Gene
FBgn0010339	128up	No	FBgn0033558	CG12344	Yes
FBgn0010339	128up	No	FBgn0028523	CG5888	Yes
FBgn0004907	14-3-3zeta	No	FBgn0030864	CG8173	Yes
FBgn0004907	14-3-3zeta	No	FBgn0020617	Rx	Yes
FBgn0004907	14-3-3zeta	No	FBgn0010114	hig	Yes
FBgn0004573	5-HT7	No	FBgn0033204	CG2065	Yes
FBgn0004573	5-HT7	No	FBgn0033879	CG6543	Yes
FBgn0010217	ATPsyn-beta	No	FBgn0033205	CG2064	Yes
FBgn0010217	ATPsyn-beta	No	FBgn0086904	Nacalpha	Yes
FBgn0020235	ATPsyn-gamma	No	FBgn0030528	CG11095	Yes
FBgn0020235	ATPsyn-gamma	No	FBgn0032961	CG1416	Yes
FBgn0020235	ATPsyn-gamma	No	FBgn0033205	CG2064	Yes
FBgn0020235	ATPsyn-gamma	No	FBgn0033204	CG2065	Yes
FBgn0020235	ATPsyn-gamma	No	FBgn0053970	CG33970	Yes
FBgn0020235	ATPsyn-gamma	No	FBgn0024732	Drep-1	Yes
FBgn0020235	ATPsyn-gamma	No	FBgn0001122	Galphao	Yes
FBgn0020235	ATPsyn-gamma	No	FBgn0264001	bru-3	Yes
FBgn0020235	ATPsyn-gamma	No	FBgn0010114	hig	Yes
FBgn0028962	Aats-ala-m	Yes	FBgn0030364	CG15735	No
FBgn0028962	Aats-ala-m	Yes	FBgn0262735	Imp	No
FBgn0086443	Aats-asn	No	FBgn0027086	Aats-ile	Yes
FBgn0086443	Aats-asn	No	FBgn0032961	CG1416	Yes
FBgn0086443	Aats-asn	No	FBgn0033204	CG2065	Yes
FBgn0086443	Aats-asn	No	FBgn0010909	msn	Yes
FBgn0005674	Aats-glupro	No	FBgn0027086	Aats-ile	Yes
FBgn0005674	Aats-glupro	No	FBgn0033205	CG2064	Yes
FBgn0027086	Aats-ile	Yes	FBgn0027084	Aats-lys	No
FBgn0027086	Aats-ile	Yes	FBgn0034263	CG10934	No
FBgn0027086	Aats-ile	Yes	FBgn0031263	CG2789	No
FBgn0027086	Aats-ile	Yes	FBgn0050184	CG30184	No
FBgn0027086	Aats-ile	Yes	FBgn0036579	CG5027	No
FBgn0027086	Aats-ile	Yes	FBgn0034351	CG5190	No
FBgn0027086	Aats-ile	Yes	FBgn0036687	CG6652	No
FBgn0027086	Aats-ile	Yes	FBgn0033607	CG9062	No
FBgn0027086	Aats-ile	Yes	FBgn0015039	Cyp9b2	No
FBgn0027086	Aats-ile	Yes	FBgn0033273	Gasz	No
FBgn0027086	Aats-ile	Yes	FBgn0031661	Gmd	No
FBgn0027086	Aats-ile	Yes	FBgn0035667	Jon65Ai	No
FBgn0027086	Aats-ile	Yes	FBgn0033264	Nup50	No
FBgn0027086	Aats-ile	Yes	FBgn0020386	Pdk1	No
FBgn0027086	Aats-ile	Yes	FBgn0011826	Pp2B-14D	No
FBgn0027086	Aats-ile	Yes	FBgn0051719	RluA-1	No
FBgn0027086	Aats-ile	Yes	FBgn0039229	Saf-B	No
FBgn0027086	Aats-ile	Yes	FBgn0087039	Sbp2	No
FBgn0027086	Aats-ile	Yes	FBgn0034631	TAF1C-like	No
FBgn0027086	Aats-ile	Yes	FBgn0015828	TfIIEalpha	No
FBgn0027086	Aats-ile	Yes	FBgn0031975	Tg	No
FBgn0027086	Aats-ile	Yes	FBgn0008635	betaCOP	No
FBgn0027086	Aats-ile	Yes	FBgn0004635	rho	No
FBgn0027086	Aats-ile	Yes	FBgn0030850	stas	No
FBgn0027084	Aats-lys	No	FBgn0033558	CG12344	Yes
FBgn0000017	Abl	No	FBgn0000464	Lar	Yes
FBgn0000017	Abl	No	FBgn0011592	fra	Yes
FBgn0000667	Actn	No	FBgn0013348	TpnC41C	Yes
FBgn0000667	Actn	No	FBgn0041096	rols	Yes
FBgn0027619	Adam	No	FBgn0033205	CG2064	Yes
FBgn0027619	Adam	No	FBgn0033204	CG2065	Yes
FBgn0027619	Adam	No	FBgn0033879	CG6543	Yes
FBgn0027619	Adam	No	FBgn0086904	Nacalpha	Yes
FBgn0027619	Adam	No	FBgn0004132	boca	Yes
FBgn0000064	Ald	No	FBgn0086904	Nacalpha	Yes
FBgn0000064	Ald	No	FBgn0013348	TpnC41C	Yes
FBgn0000084	AnxB10	No	FBgn0033787	CG13321	Yes
FBgn0000084	AnxB10	No	FBgn0053087	LRP1	Yes
FBgn0000084	AnxB10	No	FBgn0086904	Nacalpha	Yes
FBgn0000108	Appl	No	FBgn0027589	CG1688	Yes
FBgn0000108	Appl	No	FBgn0001085	fz	Yes
FBgn0033926	Arc1	No	FBgn0033787	CG13321	Yes
FBgn0033926	Arc1	No	FBgn0033474	CG1407	Yes
FBgn0033926	Arc1	No	FBgn0034796	CG3700	Yes
FBgn0033926	Arc1	No	FBgn0033679	CG8888	Yes
FBgn0033926	Arc1	No	FBgn0001122	Galphao	Yes
FBgn0033926	Arc1	No	FBgn0029131	debcl	Yes
FBgn0033926	Arc1	No	FBgn0001085	fz	Yes
FBgn0013750	Arf51F	No	FBgn0032961	CG1416	Yes
FBgn0013750	Arf51F	No	FBgn0086906	sls	Yes
FBgn0010348	Arf79F	No	FBgn0030528	CG11095	Yes
FBgn0010348	Arf79F	No	FBgn0033558	CG12344	Yes
FBgn0010348	Arf79F	No	FBgn0032961	CG1416	Yes
FBgn0010348	Arf79F	No	FBgn0033205	CG2064	Yes
FBgn0010348	Arf79F	No	FBgn0053970	CG33970	Yes
FBgn0010348	Arf79F	No	FBgn0001122	Galphao	Yes
FBgn0010348	Arf79F	No	FBgn0033448	hebe	Yes
FBgn0000116	Argk	No	FBgn0033787	CG13321	Yes
FBgn0000116	Argk	No	FBgn0013348	TpnC41C	Yes
FBgn0011745	Arp1	No	FBgn0033787	CG13321	Yes
FBgn0011745	Arp1	No	FBgn0032961	CG1416	Yes
FBgn0011745	Arp1	No	FBgn0053087	LRP1	Yes
FBgn0011745	Arp1	No	FBgn0086446	l(2)37Ce	Yes
FBgn0011742	Arp2	No	FBgn0031335	CG5565	Yes
FBgn0011742	Arp2	No	FBgn0032731	Swip-1	Yes
FBgn0011742	Arp2	No	FBgn0029131	debcl	Yes
FBgn0032859	Arpc2	No	FBgn0031335	CG5565	Yes
FBgn0032859	Arpc2	No	FBgn0086904	Nacalpha	Yes
FBgn0032859	Arpc2	No	FBgn0032731	Swip-1	Yes
FBgn0038369	Arpc3A	No	FBgn0031335	CG5565	Yes
FBgn0038369	Arpc3A	No	FBgn0032731	Swip-1	Yes
FBgn0031781	Arpc4	No	FBgn0033787	CG13321	Yes
FBgn0031781	Arpc4	No	FBgn0031335	CG5565	Yes
FBgn0031781	Arpc4	No	FBgn0053087	LRP1	Yes
FBgn0031781	Arpc4	No	FBgn0032731	Swip-1	Yes
FBgn0041188	Atx2	No	FBgn0027589	CG1688	Yes
FBgn0041188	Atx2	No	FBgn0033095	CG3409	Yes
FBgn0041188	Atx2	No	FBgn0030864	CG8173	Yes
FBgn0041188	Atx2	No	FBgn0000636	Fas3	Yes
FBgn0041188	Atx2	No	FBgn0000448	Hr46	Yes
FBgn0041188	Atx2	No	FBgn0264357	SNF4Agamma	Yes
FBgn0041188	Atx2	No	FBgn0000099	ap	Yes
FBgn0041188	Atx2	No	FBgn0010114	hig	Yes
FBgn0004587	B52	No	FBgn0030864	CG8173	Yes
FBgn0004587	B52	No	FBgn0000546	EcR	Yes
FBgn0004587	B52	No	FBgn0020617	Rx	Yes
FBgn0004587	B52	No	FBgn0032731	Swip-1	Yes
FBgn0004587	B52	No	FBgn0000114	aret	Yes
FBgn0004587	B52	No	FBgn0004198	ct	Yes
FBgn0004587	B52	No	FBgn0000633	fas	Yes
FBgn0004587	B52	No	FBgn0001085	fz	Yes
FBgn0004587	B52	No	FBgn0005630	lola	Yes
FBgn0035871	BI-1	No	FBgn0033205	CG2064	Yes
FBgn0035871	BI-1	No	FBgn0086904	Nacalpha	Yes
FBgn0025716	Bap55	No	FBgn0000636	Fas3	Yes
FBgn0025716	Bap55	No	FBgn0086442	mib2	Yes
FBgn0000183	BicD	Yes	FBgn0036291	CG10681	No
FBgn0000183	BicD	Yes	FBgn0030525	CG10996	No
FBgn0000183	BicD	Yes	FBgn0031190	CG12576	No
FBgn0000183	BicD	Yes	FBgn0036423	CG3919	No
FBgn0000183	BicD	Yes	FBgn0027525	CG7686	No
FBgn0000183	BicD	Yes	FBgn0010015	CanA1	No
FBgn0000183	BicD	Yes	FBgn0000319	Chc	No
FBgn0000183	BicD	Yes	FBgn0022893	Df31	No
FBgn0000183	BicD	Yes	FBgn0021825	Dmn	No
FBgn0000183	BicD	Yes	FBgn0010269	Dsor1	No
FBgn0000183	BicD	Yes	FBgn0032812	Hakai	No
FBgn0000183	BicD	Yes	FBgn0034963	Not11	No
FBgn0000183	BicD	Yes	FBgn0015797	Rab6	No
FBgn0000183	BicD	Yes	FBgn0030354	Upf1	No
FBgn0000183	BicD	Yes	FBgn0261609	eIF-2alpha	No
FBgn0000183	BicD	Yes	FBgn0000810	fs(1)K10	No
FBgn0000183	BicD	Yes	FBgn0001137	grk	No
FBgn0000183	BicD	Yes	FBgn0011692	pav	No
FBgn0000183	BicD	Yes	FBgn0003654	sw	No
FBgn0033504	CAP	Yes	FBgn0034654	CG10306	No
FBgn0033504	CAP	Yes	FBgn0035162	CG13900	No
FBgn0033504	CAP	Yes	FBgn0037712	CG16789	No
FBgn0033504	CAP	Yes	FBgn0025582	Int6	No
FBgn0033504	CAP	Yes	FBgn0029148	NHP2	No
FBgn0033504	CAP	Yes	FBgn0030479	Rbp1-like	No
FBgn0033504	CAP	Yes	FBgn0037328	RpL35A	No
FBgn0033504	CAP	Yes	FBgn0011305	Rsf1	No
FBgn0033504	CAP	Yes	FBgn0261791	SmG	No
FBgn0033504	CAP	Yes	FBgn0033902	Tango7	No
FBgn0033504	CAP	Yes	FBgn0263603	Zn72D	No
FBgn0033504	CAP	Yes	FBgn0034258	eIF3-S8	No
FBgn0033504	CAP	Yes	FBgn0025777	homer	No
FBgn0033504	CAP	Yes	FBgn0039159	mRpS24	No
FBgn0033504	CAP	Yes	FBgn0024183	vig	No
FBgn0035720	CG10077	No	FBgn0033579	CG13229	Yes
FBgn0035720	CG10077	No	FBgn0033474	CG1407	Yes
FBgn0035720	CG10077	No	FBgn0027589	CG1688	Yes
FBgn0035720	CG10077	No	FBgn0053970	CG33970	Yes
FBgn0035720	CG10077	No	FBgn0033095	CG3409	Yes
FBgn0035720	CG10077	No	FBgn0000636	Fas3	Yes
FBgn0035720	CG10077	No	FBgn0264357	SNF4Agamma	Yes
FBgn0035720	CG10077	No	FBgn0000099	ap	Yes
FBgn0035720	CG10077	No	FBgn0259176	bun	Yes
FBgn0035720	CG10077	No	FBgn0004198	ct	Yes
FBgn0035720	CG10077	No	FBgn0010114	hig	Yes
FBgn0035715	CG10103	No	FBgn0033204	CG2065	Yes
FBgn0035715	CG10103	No	FBgn0086442	mib2	Yes
FBgn0034654	CG10306	No	FBgn0030864	CG8173	Yes
FBgn0034654	CG10306	No	FBgn0000636	Fas3	Yes
FBgn0034654	CG10306	No	FBgn0264001	bru-3	Yes
FBgn0039304	CG10425	No	FBgn0033558	CG12344	Yes
FBgn0039304	CG10425	No	FBgn0033205	CG2064	Yes
FBgn0039304	CG10425	No	FBgn0033204	CG2065	Yes
FBgn0039304	CG10425	No	FBgn0053970	CG33970	Yes
FBgn0039304	CG10425	No	FBgn0034796	CG3700	Yes
FBgn0039304	CG10425	No	FBgn0033679	CG8888	Yes
FBgn0036291	CG10681	No	FBgn0053087	LRP1	Yes
FBgn0038773	CG10887	No	FBgn0259176	bun	Yes
FBgn0038773	CG10887	No	FBgn0263873	sick	Yes
FBgn0034263	CG10934	No	FBgn0032961	CG1416	Yes
FBgn0034263	CG10934	No	FBgn0033205	CG2064	Yes
FBgn0034263	CG10934	No	FBgn0033204	CG2065	Yes
FBgn0034263	CG10934	No	FBgn0033879	CG6543	Yes
FBgn0030525	CG10996	No	FBgn0263873	sick	Yes
FBgn0037465	CG1105	No	FBgn0032961	CG1416	Yes
FBgn0037465	CG1105	No	FBgn0033205	CG2064	Yes
FBgn0037465	CG1105	No	FBgn0033204	CG2065	Yes
FBgn0030528	CG11095	Yes	FBgn0053303	CG33303	No
FBgn0030528	CG11095	Yes	FBgn0038271	CG3731	No
FBgn0030528	CG11095	Yes	FBgn0035016	CG4612	No
FBgn0030528	CG11095	Yes	FBgn0001258	ImpL3	No
FBgn0030528	CG11095	Yes	FBgn0260439	Pp2A-29B	No
FBgn0030528	CG11095	Yes	FBgn0029118	Sucb	No
FBgn0030528	CG11095	Yes	FBgn0027329	Tcp-1zeta	No
FBgn0030528	CG11095	Yes	FBgn0027359	Tim8	No
FBgn0030528	CG11095	Yes	FBgn0029093	cathD	No
FBgn0033160	CG11107	No	FBgn0033474	CG1407	Yes
FBgn0033160	CG11107	No	FBgn0053970	CG33970	Yes
FBgn0033160	CG11107	No	FBgn0033095	CG3409	Yes
FBgn0033160	CG11107	No	FBgn0030864	CG8173	Yes
FBgn0033160	CG11107	No	FBgn0000636	Fas3	Yes
FBgn0033160	CG11107	No	FBgn0000448	Hr46	Yes
FBgn0033160	CG11107	No	FBgn0000099	ap	Yes
FBgn0033160	CG11107	No	FBgn0000114	aret	Yes
FBgn0033160	CG11107	No	FBgn0028644	beat-Ic	Yes
FBgn0033160	CG11107	No	FBgn0004198	ct	Yes
FBgn0033160	CG11107	No	FBgn0010114	hig	Yes
FBgn0030035	CG11190	No	FBgn0032961	CG1416	Yes
FBgn0030035	CG11190	No	FBgn0033205	CG2064	Yes
FBgn0030035	CG11190	No	FBgn0033204	CG2065	Yes
FBgn0034500	CG11200	No	FBgn0033205	CG2064	Yes
FBgn0034500	CG11200	No	FBgn0086904	Nacalpha	Yes
FBgn0036346	CG11251	Yes	FBgn0027359	Tim8	No
FBgn0031883	CG11266	No	FBgn0264357	SNF4Agamma	Yes
FBgn0031883	CG11266	No	FBgn0000099	ap	Yes
FBgn0031883	CG11266	No	FBgn0000114	aret	Yes
FBgn0031883	CG11266	No	FBgn0033448	hebe	Yes
FBgn0031883	CG11266	No	FBgn0010114	hig	Yes
FBgn0037279	CG1129	No	FBgn0033569	CG12942	Yes
FBgn0037279	CG1129	No	FBgn0032731	Swip-1	Yes
FBgn0037279	CG1129	No	FBgn0029131	debcl	Yes
FBgn0038733	CG11407	No	FBgn0033879	CG6543	Yes
FBgn0038733	CG11407	No	FBgn0086904	Nacalpha	Yes
FBgn0038733	CG11407	No	FBgn0032731	Swip-1	Yes
FBgn0035424	CG11505	No	FBgn0034795	MED23	Yes
FBgn0035424	CG11505	No	FBgn0004132	boca	Yes
FBgn0035424	CG11505	No	FBgn0086442	mib2	Yes
FBgn0030678	CG11679	No	FBgn0033204	CG2065	Yes
FBgn0030678	CG11679	No	FBgn0053087	LRP1	Yes
FBgn0038690	CG11703	No	FBgn0032961	CG1416	Yes
FBgn0038690	CG11703	No	FBgn0032731	Swip-1	Yes
FBgn0039635	CG11876	No	FBgn0033205	CG2064	Yes
FBgn0039635	CG11876	No	FBgn0033204	CG2065	Yes
FBgn0039635	CG11876	No	FBgn0033879	CG6543	Yes
FBgn0039635	CG11876	No	FBgn0086904	Nacalpha	Yes
FBgn0039635	CG11876	No	FBgn0004132	boca	Yes
FBgn0031249	CG11911	No	FBgn0033787	CG13321	Yes
FBgn0031249	CG11911	No	FBgn0033205	CG2064	Yes
FBgn0031249	CG11911	No	FBgn0053087	LRP1	Yes
FBgn0030098	CG12057	No	FBgn0033204	CG2065	Yes
FBgn0030098	CG12057	No	FBgn0053087	LRP1	Yes
FBgn0033473	CG12128	Yes	FBgn0036423	CG3919	No
FBgn0033473	CG12128	Yes	FBgn0017578	Max	No
FBgn0033473	CG12128	Yes	FBgn0004390	RasGAP1	No
FBgn0033473	CG12128	Yes	FBgn0000377	crn	No
FBgn0033473	CG12128	Yes	FBgn0043903	dome	No
FBgn0033473	CG12128	Yes	FBgn0024183	vig	No
FBgn0033475	CG12129	No	FBgn0033787	CG13321	Yes
FBgn0033475	CG12129	No	FBgn0032961	CG1416	Yes
FBgn0033475	CG12129	No	FBgn0053087	LRP1	Yes
FBgn0035811	CG12262	No	FBgn0032961	CG1416	Yes
FBgn0035811	CG12262	No	FBgn0033205	CG2064	Yes
FBgn0035811	CG12262	No	FBgn0034796	CG3700	Yes
FBgn0035811	CG12262	No	FBgn0001122	Galphao	Yes
FBgn0032393	CG12264	No	FBgn0033787	CG13321	Yes
FBgn0032393	CG12264	No	FBgn0033205	CG2064	Yes
FBgn0032393	CG12264	No	FBgn0034796	CG3700	Yes
FBgn0032393	CG12264	No	FBgn0000448	Hr46	Yes
FBgn0032393	CG12264	No	FBgn0264001	bru-3	Yes
FBgn0033558	CG12344	Yes	FBgn0031497	CG17259	No
FBgn0033558	CG12344	Yes	FBgn0033205	CG2064	Yes
FBgn0033558	CG12344	Yes	FBgn0053303	CG33303	No
FBgn0033558	CG12344	Yes	FBgn0250814	CG4169	No
FBgn0033558	CG12344	Yes	FBgn0032643	CG6453	No
FBgn0033558	CG12344	Yes	FBgn0030086	CG7033	No
FBgn0033558	CG12344	Yes	FBgn0035102	CG7049	No
FBgn0033558	CG12344	Yes	FBgn0015019	Cctgamma	No
FBgn0033558	CG12344	Yes	FBgn0013770	Cp1	No
FBgn0033558	CG12344	Yes	FBgn0014189	Hel25E	No
FBgn0033558	CG12344	Yes	FBgn0001258	ImpL3	No
FBgn0033558	CG12344	Yes	FBgn0261800	LanB1	No
FBgn0033558	CG12344	Yes	FBgn0266420	Ote	No
FBgn0033558	CG12344	Yes	FBgn0005655	PCNA	No
FBgn0033558	CG12344	Yes	FBgn0037328	RpL35A	No
FBgn0033558	CG12344	Yes	FBgn0028687	Rpt1	No
FBgn0033558	CG12344	Yes	FBgn0029118	Sucb	No
FBgn0033558	CG12344	Yes	FBgn0027329	Tcp-1zeta	No
FBgn0033558	CG12344	Yes	FBgn0263598	Vha68-2	No
FBgn0033558	CG12344	Yes	FBgn0029093	cathD	No
FBgn0033558	CG12344	Yes	FBgn0004177	mts	No
FBgn0033558	CG12344	Yes	FBgn0037643	skap	No
FBgn0031190	CG12576	No	FBgn0053087	LRP1	Yes
FBgn0040929	CG12659	No	FBgn0033787	CG13321	Yes
FBgn0040929	CG12659	No	FBgn0032961	CG1416	Yes
FBgn0040929	CG12659	No	FBgn0033204	CG2065	Yes
FBgn0040929	CG12659	No	FBgn0053087	LRP1	Yes
FBgn0033569	CG12942	Yes	FBgn0039219	CG13630	No
FBgn0033569	CG12942	Yes	FBgn0031143	CG1532	No
FBgn0033569	CG12942	Yes	FBgn0035102	CG7049	No
FBgn0033569	CG12942	Yes	FBgn0010531	Ccs	No
FBgn0033569	CG12942	Yes	FBgn0001216	Hsc70-1	No
FBgn0033569	CG12942	Yes	FBgn0260441	RpS12	No
FBgn0033569	CG12942	Yes	FBgn0015521	RpS21	No
FBgn0033569	CG12942	Yes	FBgn0261791	SmG	No
FBgn0033569	CG12942	Yes	FBgn0040070	Trx-2	No
FBgn0033569	CG12942	Yes	FBgn0250823	gish	No
FBgn0033579	CG13229	Yes	FBgn0034398	CG15098	No
FBgn0033579	CG13229	Yes	FBgn0264339	CG43795	No
FBgn0033579	CG13229	Yes	FBgn0032298	CG6724	No
FBgn0033579	CG13229	Yes	FBgn0034915	eIF6	No
FBgn0033579	CG13229	Yes	FBgn0039159	mRpS24	No
FBgn0033579	CG13229	Yes	FBgn0026083	tyf	No
FBgn0033787	CG13321	Yes	FBgn0034398	CG15098	No
FBgn0033787	CG13321	Yes	FBgn0031143	CG1532	No
FBgn0033787	CG13321	Yes	FBgn0036537	CG18081	No
FBgn0033787	CG13321	Yes	FBgn0030386	CG2574	No
FBgn0033787	CG13321	Yes	FBgn0050022	CG30022	Yes
FBgn0033787	CG13321	Yes	FBgn0051633	CG31633	No
FBgn0033787	CG13321	Yes	FBgn0051910	CG31910	No
FBgn0033787	CG13321	Yes	FBgn0029882	CG3226	No
FBgn0033787	CG13321	Yes	FBgn0034958	CG3907	No
FBgn0033787	CG13321	Yes	FBgn0036423	CG3919	No
FBgn0033787	CG13321	Yes	FBgn0265187	CG44252	No
FBgn0033787	CG13321	Yes	FBgn0027546	CG4766	No
FBgn0033787	CG13321	Yes	FBgn0028523	CG5888	Yes
FBgn0033787	CG13321	Yes	FBgn0038321	CG6218	No
FBgn0033787	CG13321	Yes	FBgn0029733	CG6927	No
FBgn0033787	CG13321	Yes	FBgn0037610	CG8043	No
FBgn0033787	CG13321	Yes	FBgn0030864	CG8173	Yes
FBgn0033787	CG13321	Yes	FBgn0010531	Ccs	No
FBgn0033787	CG13321	Yes	FBgn0025865	Cortactin	No
FBgn0033787	CG13321	Yes	FBgn0024994	Csat	No
FBgn0033787	CG13321	Yes	FBgn0020496	CtBP	No
FBgn0033787	CG13321	Yes	FBgn0040467	Dip1	No
FBgn0033787	CG13321	Yes	FBgn0024432	Dlc90F	No
FBgn0033787	CG13321	Yes	FBgn0034433	EndoB	No
FBgn0033787	CG13321	Yes	FBgn0262869	Gfrl	Yes
FBgn0033787	CG13321	Yes	FBgn0266580	Gp210	No
FBgn0033787	CG13321	Yes	FBgn0001216	Hsc70-1	No
FBgn0033787	CG13321	Yes	FBgn0053087	LRP1	Yes
FBgn0033787	CG13321	Yes	FBgn0261800	LanB1	No
FBgn0033787	CG13321	Yes	FBgn0017578	Max	No
FBgn0033787	CG13321	Yes	FBgn0264800	Mcr	No
FBgn0033787	CG13321	Yes	FBgn0046875	Obp83g	No
FBgn0033787	CG13321	Yes	FBgn0037339	Pi4KIIalpha	No
FBgn0033787	CG13321	Yes	FBgn0016696	Pitslre	No
FBgn0033787	CG13321	Yes	FBgn0015794	Rab18	No
FBgn0033787	CG13321	Yes	FBgn0015799	Rbf	No
FBgn0033787	CG13321	Yes	FBgn0015521	RpS21	No
FBgn0033787	CG13321	Yes	FBgn0011305	Rsf1	No
FBgn0033787	CG13321	Yes	FBgn0035540	Syx17	No
FBgn0033787	CG13321	Yes	FBgn0027329	Tcp-1zeta	No
FBgn0033787	CG13321	Yes	FBgn0036769	Tsp74F	No
FBgn0033787	CG13321	Yes	FBgn0015321	UbcD4	No
FBgn0033787	CG13321	Yes	FBgn0053523	Vap-33B	No
FBgn0033787	CG13321	Yes	FBgn0038613	Vha100-4	No
FBgn0033787	CG13321	Yes	FBgn0039402	Vps2	No
FBgn0033787	CG13321	Yes	FBgn0000529	bsh	No
FBgn0033787	CG13321	Yes	FBgn0034087	clu	No
FBgn0033787	CG13321	Yes	FBgn0004198	ct	Yes
FBgn0033787	CG13321	Yes	FBgn0039802	dj-1beta	No
FBgn0033787	CG13321	Yes	FBgn0040493	grsm	No
FBgn0033787	CG13321	Yes	FBgn0030786	mRpL22	No
FBgn0033787	CG13321	Yes	FBgn0027609	morgue	No
FBgn0033787	CG13321	Yes	FBgn0262737	mub	No
FBgn0033787	CG13321	Yes	FBgn0261673	nemy	No
FBgn0033787	CG13321	Yes	FBgn0014366	noi	No
FBgn0033787	CG13321	Yes	FBgn0036621	roq	No
FBgn0033787	CG13321	Yes	FBgn0086708	stv	No
FBgn0032039	CG13385	No	FBgn0050497	CG30497	Yes
FBgn0032039	CG13385	No	FBgn0033879	CG6543	Yes
FBgn0034833	CG13539	No	FBgn0033879	CG6543	Yes
FBgn0034833	CG13539	No	FBgn0034795	MED23	Yes
FBgn0034833	CG13539	No	FBgn0086904	Nacalpha	Yes
FBgn0034833	CG13539	No	FBgn0004132	boca	Yes
FBgn0030151	CG1354	No	FBgn0032731	Swip-1	Yes
FBgn0030151	CG1354	No	FBgn0263873	sick	Yes
FBgn0039219	CG13630	No	FBgn0033205	CG2064	Yes
FBgn0039219	CG13630	No	FBgn0086904	Nacalpha	Yes
FBgn0039219	CG13630	No	FBgn0004132	boca	Yes
FBgn0035162	CG13900	No	FBgn0266696	CG45186	Yes
FBgn0035162	CG13900	No	FBgn0032731	Swip-1	Yes
FBgn0031697	CG14024	No	FBgn0033205	CG2064	Yes
FBgn0031697	CG14024	No	FBgn0033879	CG6543	Yes
FBgn0031697	CG14024	No	FBgn0086904	Nacalpha	Yes
FBgn0031697	CG14024	No	FBgn0004132	boca	Yes
FBgn0033474	CG1407	Yes	FBgn0034398	CG15098	No
FBgn0033474	CG1407	Yes	FBgn0037712	CG16789	No
FBgn0033474	CG1407	Yes	FBgn0038275	CG3817	No
FBgn0033474	CG1407	Yes	FBgn0031286	CG3862	No
FBgn0033474	CG1407	Yes	FBgn0014092	CG4278	No
FBgn0033474	CG1407	Yes	FBgn0039566	CG4849	No
FBgn0033474	CG1407	Yes	FBgn0001216	Hsc70-1	No
FBgn0033474	CG1407	Yes	FBgn0262735	Imp	No
FBgn0033474	CG1407	Yes	FBgn0001291	Jra	No
FBgn0033474	CG1407	Yes	FBgn0038473	Ns1	No
FBgn0033474	CG1407	Yes	FBgn0016687	Nurf-38	No
FBgn0033474	CG1407	Yes	FBgn0015282	Rpt2	No
FBgn0033474	CG1407	Yes	FBgn0265298	SC35	No
FBgn0033474	CG1407	Yes	FBgn0039229	Saf-B	No
FBgn0033474	CG1407	Yes	FBgn0023167	SmD3	No
FBgn0033474	CG1407	Yes	FBgn0034258	eIF3-S8	No
FBgn0033474	CG1407	Yes	FBgn0004167	kst	No
FBgn0033474	CG1407	Yes	FBgn0037608	mRpL19	No
FBgn0033474	CG1407	Yes	FBgn0011692	pav	No
FBgn0032961	CG1416	Yes	FBgn0029975	CG1444	No
FBgn0032961	CG1416	Yes	FBgn0030245	CG1637	No
FBgn0032961	CG1416	Yes	FBgn0036553	CG17027	No
FBgn0032961	CG1416	Yes	FBgn0036551	CG17029	No
FBgn0032961	CG1416	Yes	FBgn0030061	CG1785	No
FBgn0032961	CG1416	Yes	FBgn0039667	CG2010	No
FBgn0032961	CG1416	Yes	FBgn0035211	CG2211	No
FBgn0032961	CG1416	Yes	FBgn0030386	CG2574	No
FBgn0032961	CG1416	Yes	FBgn0031263	CG2789	No
FBgn0032961	CG1416	Yes	FBgn0023528	CG2924	No
FBgn0032961	CG1416	Yes	FBgn0051051	CG31051	No
FBgn0032961	CG1416	Yes	FBgn0051199	CG31199	No
FBgn0032961	CG1416	Yes	FBgn0051522	CG31522	No
FBgn0032961	CG1416	Yes	FBgn0029882	CG3226	No
FBgn0032961	CG1416	Yes	FBgn0038381	CG3303	No
FBgn0032961	CG1416	Yes	FBgn0053145	CG33145	No
FBgn0032961	CG1416	Yes	FBgn0053303	CG33303	No
FBgn0032961	CG1416	Yes	FBgn0053970	CG33970	Yes
FBgn0032961	CG1416	Yes	FBgn0028497	CG3530	No
FBgn0032961	CG1416	Yes	FBgn0250814	CG4169	No
FBgn0032961	CG1416	Yes	FBgn0265187	CG44252	No
FBgn0032961	CG1416	Yes	FBgn0036579	CG5027	No
FBgn0032961	CG1416	Yes	FBgn0034351	CG5190	No
FBgn0032961	CG1416	Yes	FBgn0038056	CG5961	No
FBgn0032961	CG1416	Yes	FBgn0039417	CG6073	No
FBgn0032961	CG1416	Yes	FBgn0039156	CG6178	No
FBgn0032961	CG1416	Yes	FBgn0032643	CG6453	No
FBgn0032961	CG1416	Yes	FBgn0032408	CG6712	No
FBgn0032961	CG1416	Yes	FBgn0030086	CG7033	No
FBgn0032961	CG1416	Yes	FBgn0033048	CG7881	No
FBgn0032961	CG1416	Yes	FBgn0036381	CG8745	No
FBgn0032961	CG1416	Yes	FBgn0033607	CG9062	No
FBgn0032961	CG1416	Yes	FBgn0031818	CG9536	No
FBgn0032961	CG1416	Yes	FBgn0030752	CG9947	No
FBgn0032961	CG1416	Yes	FBgn0263006	Ca-P60A	No
FBgn0032961	CG1416	Yes	FBgn0015019	Cctgamma	No
FBgn0032961	CG1416	Yes	FBgn0000319	Chc	No
FBgn0032961	CG1416	Yes	FBgn0013764	Chi	No
FBgn0032961	CG1416	Yes	FBgn0033292	Cyp4ad1	No
FBgn0032961	CG1416	Yes	FBgn0013773	Cyp6a22	No
FBgn0032961	CG1416	Yes	FBgn0040467	Dip1	No
FBgn0032961	CG1416	Yes	FBgn0010269	Dsor1	No
FBgn0032961	CG1416	Yes	FBgn0021953	Fatp	No
FBgn0032961	CG1416	Yes	FBgn0264078	Flo2	No
FBgn0032961	CG1416	Yes	FBgn0004516	Gad1	No
FBgn0032961	CG1416	Yes	FBgn0035147	Gale	No
FBgn0032961	CG1416	Yes	FBgn0031661	Gmd	No
FBgn0032961	CG1416	Yes	FBgn0039562	Gp93	No
FBgn0032961	CG1416	Yes	FBgn0001142	Gs1	No
FBgn0032961	CG1416	Yes	FBgn0014189	Hel25E	No
FBgn0032961	CG1416	Yes	FBgn0001258	ImpL3	No
FBgn0032961	CG1416	Yes	FBgn0001285	Jon44E	No
FBgn0032961	CG1416	Yes	FBgn0027338	Kap-alpha3	No
FBgn0032961	CG1416	Yes	FBgn0267330	KdelR	No
FBgn0032961	CG1416	Yes	FBgn0037092	M6	No
FBgn0032961	CG1416	Yes	FBgn0043070	MESK2	No
FBgn0032961	CG1416	Yes	FBgn0031307	MFS3	No
FBgn0032961	CG1416	Yes	FBgn0030993	Mec2	No
FBgn0032961	CG1416	Yes	FBgn0033264	Nup50	No
FBgn0032961	CG1416	Yes	FBgn0016696	Pitslre	No
FBgn0032961	CG1416	Yes	FBgn0260439	Pp2A-29B	No
FBgn0032961	CG1416	Yes	FBgn0011826	Pp2B-14D	No
FBgn0032961	CG1416	Yes	FBgn0026379	Pten	No
FBgn0032961	CG1416	Yes	FBgn0004636	R	No
FBgn0032961	CG1416	Yes	FBgn0016700	Rab1	No
FBgn0032961	CG1416	Yes	FBgn0015794	Rab18	No
FBgn0032961	CG1416	Yes	FBgn0014009	Rab2	No
FBgn0032961	CG1416	Yes	FBgn0014010	Rab5	No
FBgn0032961	CG1416	Yes	FBgn0015795	Rab7	No
FBgn0032961	CG1416	Yes	FBgn0020255	Ran	No
FBgn0032961	CG1416	Yes	FBgn0015799	Rbf	No
FBgn0032961	CG1416	Yes	FBgn0051719	RluA-1	No
FBgn0032961	CG1416	Yes	FBgn0037121	Rpb8	No
FBgn0032961	CG1416	Yes	FBgn0028687	Rpt1	No
FBgn0032961	CG1416	Yes	FBgn0028685	Rpt4	No
FBgn0032961	CG1416	Yes	FBgn0028684	Rpt5	No
FBgn0032961	CG1416	Yes	FBgn0020369	Rpt6	No
FBgn0032961	CG1416	Yes	FBgn0035471	Sc2	No
FBgn0032961	CG1416	Yes	FBgn0033266	Socs44A	No
FBgn0032961	CG1416	Yes	FBgn0033574	Spn47C	Yes
FBgn0032961	CG1416	Yes	FBgn0011016	SsRbeta	No
FBgn0032961	CG1416	Yes	FBgn0029118	Sucb	No
FBgn0032961	CG1416	Yes	FBgn0034631	TAF1C-like	No
FBgn0032961	CG1416	Yes	FBgn0021795	Tapdelta	No
FBgn0032961	CG1416	Yes	FBgn0027329	Tcp-1zeta	No
FBgn0032961	CG1416	Yes	FBgn0015828	TfIIEalpha	No
FBgn0032961	CG1416	Yes	FBgn0031975	Tg	No
FBgn0032961	CG1416	Yes	FBgn0053523	Vap-33B	No
FBgn0032961	CG1416	Yes	FBgn0027605	Vps4	No
FBgn0032961	CG1416	Yes	FBgn0000529	bsh	No
FBgn0032961	CG1416	Yes	FBgn0039802	dj-1beta	No
FBgn0032961	CG1416	Yes	FBgn0042641	frc	No
FBgn0032961	CG1416	Yes	FBgn0261278	grp	No
FBgn0032961	CG1416	Yes	FBgn0004864	hop	No
FBgn0032961	CG1416	Yes	FBgn0013983	imd	No
FBgn0032961	CG1416	Yes	FBgn0028327	l(1)G0320	No
FBgn0032961	CG1416	Yes	FBgn0010786	l(3)02640	No
FBgn0032961	CG1416	Yes	FBgn0013675	mt:CoII	No
FBgn0032961	CG1416	Yes	FBgn0004177	mts	No
FBgn0032961	CG1416	Yes	FBgn0262737	mub	No
FBgn0032961	CG1416	Yes	FBgn0003008	or	No
FBgn0032961	CG1416	Yes	FBgn0011227	ox	No
FBgn0032961	CG1416	Yes	FBgn0010309	pigeon	No
FBgn0032961	CG1416	Yes	FBgn0004635	rho	No
FBgn0032961	CG1416	Yes	FBgn0039875	sip3	No
FBgn0032961	CG1416	Yes	FBgn0037643	skap	No
FBgn0032961	CG1416	Yes	FBgn0263987	spoon	No
FBgn0032961	CG1416	Yes	FBgn0030850	stas	No
FBgn0032961	CG1416	Yes	FBgn0010516	wal	No
FBgn0032961	CG1416	Yes	FBgn0040066	wds	No
FBgn0031037	CG14207	No	FBgn0013348	TpnC41C	Yes
FBgn0031037	CG14207	No	FBgn0004198	ct	Yes
FBgn0039503	CG14262	No	FBgn0033204	CG2065	Yes
FBgn0039503	CG14262	No	FBgn0036663	CG9674	Yes
FBgn0039503	CG14262	No	FBgn0053087	LRP1	Yes
FBgn0029975	CG1444	No	FBgn0033205	CG2064	Yes
FBgn0029975	CG1444	No	FBgn0033204	CG2065	Yes
FBgn0062442	CG1458	No	FBgn0033205	CG2064	Yes
FBgn0062442	CG1458	No	FBgn0033574	Spn47C	Yes
FBgn0033250	CG14762	No	FBgn0086904	Nacalpha	Yes
FBgn0033250	CG14762	No	FBgn0032731	Swip-1	Yes
FBgn0040777	CG14767	No	FBgn0027589	CG1688	Yes
FBgn0040777	CG14767	No	FBgn0053087	LRP1	Yes
FBgn0040777	CG14767	No	FBgn0086442	mib2	Yes
FBgn0035440	CG14969	No	FBgn0033205	CG2064	Yes
FBgn0035440	CG14969	No	FBgn0053970	CG33970	Yes
FBgn0035440	CG14969	No	FBgn0032731	Swip-1	Yes
FBgn0034398	CG15098	No	FBgn0027589	CG1688	Yes
FBgn0034398	CG15098	No	FBgn0033205	CG2064	Yes
FBgn0034398	CG15098	No	FBgn0033204	CG2065	Yes
FBgn0034398	CG15098	No	FBgn0053144	CG33144	Yes
FBgn0034398	CG15098	No	FBgn0001122	Galphao	Yes
FBgn0034398	CG15098	No	FBgn0264357	SNF4Agamma	Yes
FBgn0034398	CG15098	No	FBgn0086442	mib2	Yes
FBgn0031143	CG1532	No	FBgn0028523	CG5888	Yes
FBgn0031143	CG1532	No	FBgn0262869	Gfrl	Yes
FBgn0031143	CG1532	No	FBgn0010356	Taf5	Yes
FBgn0032452	CG15484	No	FBgn0033204	CG2065	Yes
FBgn0032452	CG15484	No	FBgn0033879	CG6543	Yes
FBgn0032452	CG15484	No	FBgn0032731	Swip-1	Yes
FBgn0031644	CG15625	No	FBgn0027841	CstF-64	Yes
FBgn0031644	CG15625	No	FBgn0034795	MED23	Yes
FBgn0031644	CG15625	No	FBgn0004132	boca	Yes
FBgn0030654	CG15643	No	FBgn0033205	CG2064	Yes
FBgn0030654	CG15643	No	FBgn0032731	Swip-1	Yes
FBgn0030364	CG15735	No	FBgn0033095	CG3409	Yes
FBgn0030364	CG15735	No	FBgn0000636	Fas3	Yes
FBgn0030364	CG15735	No	FBgn0001122	Galphao	Yes
FBgn0030364	CG15735	No	FBgn0000448	Hr46	Yes
FBgn0030364	CG15735	No	FBgn0020617	Rx	Yes
FBgn0030364	CG15735	No	FBgn0000099	ap	Yes
FBgn0030364	CG15735	No	FBgn0004198	ct	Yes
FBgn0030364	CG15735	No	FBgn0033636	tou	Yes
FBgn0030245	CG1637	No	FBgn0033204	CG2065	Yes
FBgn0030245	CG1637	No	FBgn0053087	LRP1	Yes
FBgn0030245	CG1637	No	FBgn0032731	Swip-1	Yes
FBgn0032491	CG16815	No	FBgn0033204	CG2065	Yes
FBgn0032491	CG16815	No	FBgn0053087	LRP1	Yes
FBgn0037728	CG16817	No	FBgn0033205	CG2064	Yes
FBgn0037728	CG16817	No	FBgn0033879	CG6543	Yes
FBgn0037728	CG16817	No	FBgn0086904	Nacalpha	Yes
FBgn0037728	CG16817	No	FBgn0004132	boca	Yes
FBgn0027589	CG1688	Yes	FBgn0025683	CG3164	No
FBgn0027589	CG1688	Yes	FBgn0031670	CG3887	No
FBgn0027589	CG1688	Yes	FBgn0034313	CG5726	No
FBgn0027589	CG1688	Yes	FBgn0030734	CG9911	No
FBgn0027589	CG1688	Yes	FBgn0027835	Dp1	No
FBgn0027589	CG1688	Yes	FBgn0027066	Eb1	No
FBgn0027589	CG1688	Yes	FBgn0035147	Gale	No
FBgn0027589	CG1688	Yes	FBgn0001216	Hsc70-1	No
FBgn0027589	CG1688	Yes	FBgn0267330	KdelR	No
FBgn0027589	CG1688	Yes	FBgn0264800	Mcr	No
FBgn0027589	CG1688	Yes	FBgn0038473	Ns1	No
FBgn0027589	CG1688	Yes	FBgn0260439	Pp2A-29B	No
FBgn0027589	CG1688	Yes	FBgn0260441	RpS12	No
FBgn0027589	CG1688	Yes	FBgn0039229	Saf-B	No
FBgn0027589	CG1688	Yes	FBgn0261789	SmD2	No
FBgn0027589	CG1688	Yes	FBgn0023167	SmD3	No
FBgn0027589	CG1688	Yes	FBgn0003557	Su(dx)	No
FBgn0027589	CG1688	Yes	FBgn0038826	Syp	No
FBgn0027589	CG1688	Yes	FBgn0029687	Vap-33A	No
FBgn0027589	CG1688	Yes	FBgn0040237	bor	No
FBgn0027589	CG1688	Yes	FBgn0029093	cathD	No
FBgn0027589	CG1688	Yes	FBgn0034915	eIF6	No
FBgn0027589	CG1688	Yes	FBgn0014163	fax	No
FBgn0027589	CG1688	Yes	FBgn0028327	l(1)G0320	No
FBgn0027589	CG1688	Yes	FBgn0004363	porin	No
FBgn0027589	CG1688	Yes	FBgn0004889	tws	No
FBgn0027589	CG1688	Yes	FBgn0026083	tyf	No
FBgn0027589	CG1688	Yes	FBgn0034970	yki	No
FBgn0033443	CG1698	Yes	FBgn0035591	CG4611	No
FBgn0033443	CG1698	Yes	FBgn0033889	CG6701	No
FBgn0033443	CG1698	Yes	FBgn0039229	Saf-B	No
FBgn0033443	CG1698	Yes	FBgn0036733	U4-U6-60K	No
FBgn0033443	CG1698	Yes	FBgn0027548	nito	No
FBgn0033443	CG1698	Yes	FBgn0026083	tyf	No
FBgn0036553	CG17027	No	FBgn0033204	CG2065	Yes
FBgn0036551	CG17029	No	FBgn0260442	rhea	Yes
FBgn0031497	CG17259	No	FBgn0004132	boca	Yes
FBgn0032713	CG17323	No	FBgn0033204	CG2065	Yes
FBgn0032713	CG17323	No	FBgn0033879	CG6543	Yes
FBgn0032240	CG17768	No	FBgn0000099	ap	Yes
FBgn0032240	CG17768	No	FBgn0004198	ct	Yes
FBgn0028394	CG17834	No	FBgn0033204	CG2065	Yes
FBgn0028394	CG17834	No	FBgn0032731	Swip-1	Yes
FBgn0030061	CG1785	No	FBgn0000636	Fas3	Yes
FBgn0030061	CG1785	No	FBgn0264357	SNF4Agamma	Yes
FBgn0030061	CG1785	No	FBgn0000099	ap	Yes
FBgn0030061	CG1785	No	FBgn0004198	ct	Yes
FBgn0036537	CG18081	No	FBgn0052066	CG32066	Yes
FBgn0042127	CG18789	No	FBgn0052066	CG32066	Yes
FBgn0042127	CG18789	No	FBgn0028523	CG5888	Yes
FBgn0039667	CG2010	No	FBgn0033879	CG6543	Yes
FBgn0039667	CG2010	No	FBgn0033679	CG8888	Yes
FBgn0035271	CG2021	No	FBgn0032731	Swip-1	Yes
FBgn0035271	CG2021	No	FBgn0004198	ct	Yes
FBgn0033205	CG2064	Yes	FBgn0033204	CG2065	Yes
FBgn0033205	CG2064	Yes	FBgn0035211	CG2211	No
FBgn0033205	CG2064	Yes	FBgn0031263	CG2789	No
FBgn0033205	CG2064	Yes	FBgn0031643	CG3008	No
FBgn0033205	CG2064	Yes	FBgn0050184	CG30184	No
FBgn0033205	CG2064	Yes	FBgn0051522	CG31522	No
FBgn0033205	CG2064	Yes	FBgn0051523	CG31523	No
FBgn0033205	CG2064	Yes	FBgn0025683	CG3164	No
FBgn0033205	CG2064	Yes	FBgn0051910	CG31910	No
FBgn0033205	CG2064	Yes	FBgn0053303	CG33303	No
FBgn0033205	CG2064	Yes	FBgn0053970	CG33970	Yes
FBgn0033205	CG2064	Yes	FBgn0035035	CG3570	No
FBgn0033205	CG2064	Yes	FBgn0025378	CG3795	No
FBgn0033205	CG2064	Yes	FBgn0031670	CG3887	No
FBgn0033205	CG2064	Yes	FBgn0250814	CG4169	No
FBgn0033205	CG2064	Yes	FBgn0265187	CG44252	No
FBgn0033205	CG2064	Yes	FBgn0036579	CG5027	No
FBgn0033205	CG2064	Yes	FBgn0038950	CG5382	No
FBgn0033205	CG2064	Yes	FBgn0039130	CG5854	No
FBgn0033205	CG2064	Yes	FBgn0038056	CG5961	No
FBgn0033205	CG2064	Yes	FBgn0039417	CG6073	No
FBgn0033205	CG2064	Yes	FBgn0036117	CG6321	No
FBgn0033205	CG2064	Yes	FBgn0033879	CG6543	Yes
FBgn0033205	CG2064	Yes	FBgn0029733	CG6927	No
FBgn0033205	CG2064	Yes	FBgn0038536	CG7655	No
FBgn0033205	CG2064	Yes	FBgn0038610	CG7675	No
FBgn0033205	CG2064	Yes	FBgn0033048	CG7881	No
FBgn0033205	CG2064	Yes	FBgn0036381	CG8745	No
FBgn0033205	CG2064	Yes	FBgn0033679	CG8888	Yes
FBgn0033205	CG2064	Yes	FBgn0033607	CG9062	No
FBgn0033205	CG2064	Yes	FBgn0031818	CG9536	No
FBgn0033205	CG2064	Yes	FBgn0030752	CG9947	No
FBgn0033205	CG2064	Yes	FBgn0027054	CSN4	No
FBgn0033205	CG2064	Yes	FBgn0263006	Ca-P60A	No
FBgn0033205	CG2064	Yes	FBgn0015019	Cctgamma	No
FBgn0033205	CG2064	Yes	FBgn0000319	Chc	No
FBgn0033205	CG2064	Yes	FBgn0015622	Cnx99A	No
FBgn0033205	CG2064	Yes	FBgn0050489	Cyp12d1-p	No
FBgn0033205	CG2064	Yes	FBgn0031689	Cyp28d1	No
FBgn0033205	CG2064	Yes	FBgn0033292	Cyp4ad1	No
FBgn0033205	CG2064	Yes	FBgn0015039	Cyp9b2	No
FBgn0033205	CG2064	Yes	FBgn0263916	Ent2	No
FBgn0033205	CG2064	Yes	FBgn0013953	Esp	No
FBgn0033205	CG2064	Yes	FBgn0021953	Fatp	No
FBgn0033205	CG2064	Yes	FBgn0033079	Fmo-2	No
FBgn0033205	CG2064	Yes	FBgn0004516	Gad1	No
FBgn0033205	CG2064	Yes	FBgn0034948	Gadd34	No
FBgn0033205	CG2064	Yes	FBgn0035147	Gale	No
FBgn0033205	CG2064	Yes	FBgn0033273	Gasz	No
FBgn0033205	CG2064	Yes	FBgn0001114	Glt	No
FBgn0033205	CG2064	Yes	FBgn0031661	Gmd	No
FBgn0033205	CG2064	Yes	FBgn0266580	Gp210	No
FBgn0033205	CG2064	Yes	FBgn0039562	Gp93	No
FBgn0033205	CG2064	Yes	FBgn0001142	Gs1	No
FBgn0033205	CG2064	Yes	FBgn0037332	Hcs	No
FBgn0033205	CG2064	Yes	FBgn0001233	Hsp83	No
FBgn0033205	CG2064	Yes	FBgn0001258	ImpL3	No
FBgn0033205	CG2064	Yes	FBgn0001285	Jon44E	No
FBgn0033205	CG2064	Yes	FBgn0035667	Jon65Ai	No
FBgn0033205	CG2064	Yes	FBgn0027338	Kap-alpha3	No
FBgn0033205	CG2064	Yes	FBgn0087013	Karybeta3	No
FBgn0033205	CG2064	Yes	FBgn0267330	KdelR	No
FBgn0033205	CG2064	Yes	FBgn0037092	M6	No
FBgn0033205	CG2064	Yes	FBgn0030993	Mec2	No
FBgn0033205	CG2064	Yes	FBgn0260856	Membrin	No
FBgn0033205	CG2064	Yes	FBgn0010399	Nmdar1	No
FBgn0033205	CG2064	Yes	FBgn0039302	Nup358	No
FBgn0033205	CG2064	Yes	FBgn0013307	Odc1	No
FBgn0033205	CG2064	Yes	FBgn0034277	OstDelta	No
FBgn0033205	CG2064	Yes	FBgn0016693	Past1	No
FBgn0033205	CG2064	Yes	FBgn0015278	Pi3K68D	No
FBgn0033205	CG2064	Yes	FBgn0260439	Pp2A-29B	No
FBgn0033205	CG2064	Yes	FBgn0011826	Pp2B-14D	No
FBgn0033205	CG2064	Yes	FBgn0004636	R	No
FBgn0033205	CG2064	Yes	FBgn0016700	Rab1	No
FBgn0033205	CG2064	Yes	FBgn0014009	Rab2	No
FBgn0033205	CG2064	Yes	FBgn0014010	Rab5	No
FBgn0033205	CG2064	Yes	FBgn0015797	Rab6	No
FBgn0033205	CG2064	Yes	FBgn0015795	Rab7	No
FBgn0033205	CG2064	Yes	FBgn0033272	RagC-D	No
FBgn0033205	CG2064	Yes	FBgn0025806	Rap2l	No
FBgn0033205	CG2064	Yes	FBgn0034530	Rcd6	No
FBgn0033205	CG2064	Yes	FBgn0051719	RluA-1	No
FBgn0033205	CG2064	Yes	FBgn0261593	RpS10b	No
FBgn0033205	CG2064	Yes	FBgn0010412	RpS19a	No
FBgn0033205	CG2064	Yes	FBgn0028687	Rpt1	No
FBgn0033205	CG2064	Yes	FBgn0015282	Rpt2	No
FBgn0033205	CG2064	Yes	FBgn0028685	Rpt4	No
FBgn0033205	CG2064	Yes	FBgn0028684	Rpt5	No
FBgn0033205	CG2064	Yes	FBgn0020369	Rpt6	No
FBgn0033205	CG2064	Yes	FBgn0087039	Sbp2	No
FBgn0033205	CG2064	Yes	FBgn0035471	Sc2	No
FBgn0033205	CG2064	Yes	FBgn0086357	Sec61alpha	No
FBgn0033205	CG2064	Yes	FBgn0011016	SsRbeta	No
FBgn0033205	CG2064	Yes	FBgn0029118	Sucb	No
FBgn0033205	CG2064	Yes	FBgn0003660	Syb	No
FBgn0033205	CG2064	Yes	FBgn0035540	Syx17	No
FBgn0033205	CG2064	Yes	FBgn0013343	Syx1A	No
FBgn0033205	CG2064	Yes	FBgn0034631	TAF1C-like	No
FBgn0033205	CG2064	Yes	FBgn0261014	TER94	No
FBgn0033205	CG2064	Yes	FBgn0021795	Tapdelta	No
FBgn0033205	CG2064	Yes	FBgn0037632	Tcp-1eta	No
FBgn0033205	CG2064	Yes	FBgn0027329	Tcp-1zeta	No
FBgn0033205	CG2064	Yes	FBgn0015828	TfIIEalpha	No
FBgn0033205	CG2064	Yes	FBgn0031975	Tg	No
FBgn0033205	CG2064	Yes	FBgn0032075	Tsp29Fb	No
FBgn0033205	CG2064	Yes	FBgn0029687	Vap-33A	No
FBgn0033205	CG2064	Yes	FBgn0053523	Vap-33B	No
FBgn0033205	CG2064	Yes	FBgn0038613	Vha100-4	No
FBgn0033205	CG2064	Yes	FBgn0037671	VhaM8.9	No
FBgn0033205	CG2064	Yes	FBgn0027605	Vps4	No
FBgn0033205	CG2064	Yes	FBgn0035432	ZnT63C	No
FBgn0033205	CG2064	Yes	FBgn0250791	alphaSnap	No
FBgn0033205	CG2064	Yes	FBgn0008635	betaCOP	No
FBgn0033205	CG2064	Yes	FBgn0004132	boca	Yes
FBgn0033205	CG2064	Yes	FBgn0040237	bor	No
FBgn0033205	CG2064	Yes	FBgn0039802	dj-1beta	No
FBgn0033205	CG2064	Yes	FBgn0043903	dome	No
FBgn0033205	CG2064	Yes	FBgn0004926	eIF-2beta	No
FBgn0033205	CG2064	Yes	FBgn0014163	fax	No
FBgn0033205	CG2064	Yes	FBgn0042641	frc	No
FBgn0033205	CG2064	Yes	FBgn0028552	gammaSnap1	No
FBgn0033205	CG2064	Yes	FBgn0005695	gcl	No
FBgn0033205	CG2064	Yes	FBgn0004864	hop	No
FBgn0033205	CG2064	Yes	FBgn0001297	kay	No
FBgn0033205	CG2064	Yes	FBgn0027291	l(1)G0156	No
FBgn0033205	CG2064	Yes	FBgn0010786	l(3)02640	No
FBgn0033205	CG2064	Yes	FBgn0086442	mib2	Yes
FBgn0033205	CG2064	Yes	FBgn0013675	mt:CoII	No
FBgn0033205	CG2064	Yes	FBgn0028956	mthl3	No
FBgn0033205	CG2064	Yes	FBgn0261673	nemy	No
FBgn0033205	CG2064	Yes	FBgn0014366	noi	No
FBgn0033205	CG2064	Yes	FBgn0003008	or	No
FBgn0033205	CG2064	Yes	FBgn0011227	ox	No
FBgn0033205	CG2064	Yes	FBgn0031401	papi	No
FBgn0033205	CG2064	Yes	FBgn0010309	pigeon	No
FBgn0033205	CG2064	Yes	FBgn0004363	porin	No
FBgn0033205	CG2064	Yes	FBgn0004635	rho	No
FBgn0033205	CG2064	Yes	FBgn0025682	scf	No
FBgn0033205	CG2064	Yes	FBgn0086656	shrb	No
FBgn0033205	CG2064	Yes	FBgn0030850	stas	No
FBgn0033205	CG2064	Yes	FBgn0003733	tor	No
FBgn0033205	CG2064	Yes	FBgn0029128	tyn	No
FBgn0033205	CG2064	Yes	FBgn0010516	wal	No
FBgn0033204	CG2065	Yes	FBgn0035211	CG2211	No
FBgn0033204	CG2065	Yes	FBgn0031263	CG2789	No
FBgn0033204	CG2065	Yes	FBgn0050195	CG30195	No
FBgn0033204	CG2065	Yes	FBgn0034703	CG3045	No
FBgn0033204	CG2065	Yes	FBgn0050491	CG30491	No
FBgn0033204	CG2065	Yes	FBgn0051051	CG31051	No
FBgn0033204	CG2065	Yes	FBgn0051522	CG31522	No
FBgn0033204	CG2065	Yes	FBgn0025683	CG3164	No
FBgn0033204	CG2065	Yes	FBgn0053144	CG33144	Yes
FBgn0033204	CG2065	Yes	FBgn0053145	CG33145	No
FBgn0033204	CG2065	Yes	FBgn0053970	CG33970	Yes
FBgn0033204	CG2065	Yes	FBgn0028497	CG3530	No
FBgn0033204	CG2065	Yes	FBgn0031670	CG3887	No
FBgn0033204	CG2065	Yes	FBgn0250814	CG4169	No
FBgn0033204	CG2065	Yes	FBgn0038313	CG4338	No
FBgn0033204	CG2065	Yes	FBgn0265187	CG44252	No
FBgn0033204	CG2065	Yes	FBgn0027546	CG4766	No
FBgn0033204	CG2065	Yes	FBgn0036579	CG5027	No
FBgn0033204	CG2065	Yes	FBgn0038485	CG5255	No
FBgn0033204	CG2065	Yes	FBgn0038056	CG5961	No
FBgn0033204	CG2065	Yes	FBgn0039417	CG6073	No
FBgn0033204	CG2065	Yes	FBgn0039156	CG6178	No
FBgn0033204	CG2065	Yes	FBgn0036117	CG6321	No
FBgn0033204	CG2065	Yes	FBgn0032408	CG6712	No
FBgn0033204	CG2065	Yes	FBgn0029733	CG6927	No
FBgn0033204	CG2065	Yes	FBgn0036929	CG7668	No
FBgn0033204	CG2065	Yes	FBgn0036381	CG8745	No
FBgn0033204	CG2065	Yes	FBgn0033679	CG8888	Yes
FBgn0033204	CG2065	Yes	FBgn0033607	CG9062	No
FBgn0033204	CG2065	Yes	FBgn0031818	CG9536	No
FBgn0033204	CG2065	Yes	FBgn0027054	CSN4	No
FBgn0033204	CG2065	Yes	FBgn0263006	Ca-P60A	No
FBgn0033204	CG2065	Yes	FBgn0012051	CalpA	No
FBgn0033204	CG2065	Yes	FBgn0022942	Cbp80	No
FBgn0033204	CG2065	Yes	FBgn0000319	Chc	No
FBgn0033204	CG2065	Yes	FBgn0033972	Ciao1	No
FBgn0033204	CG2065	Yes	FBgn0013773	Cyp6a22	No
FBgn0033204	CG2065	Yes	FBgn0040467	Dip1	No
FBgn0033204	CG2065	Yes	FBgn0034433	EndoB	No
FBgn0033204	CG2065	Yes	FBgn0263916	Ent2	No
FBgn0033204	CG2065	Yes	FBgn0013953	Esp	No
FBgn0033204	CG2065	Yes	FBgn0021953	Fatp	No
FBgn0033204	CG2065	Yes	FBgn0264078	Flo2	No
FBgn0033204	CG2065	Yes	FBgn0039562	Gp93	No
FBgn0033204	CG2065	Yes	FBgn0001142	Gs1	No
FBgn0033204	CG2065	Yes	FBgn0025592	Gyk	No
FBgn0033204	CG2065	Yes	FBgn0015247	Iap2	No
FBgn0033204	CG2065	Yes	FBgn0001258	ImpL3	No
FBgn0033204	CG2065	Yes	FBgn0037092	M6	No
FBgn0033204	CG2065	Yes	FBgn0031307	MFS3	No
FBgn0033204	CG2065	Yes	FBgn0032456	MRP	No
FBgn0033204	CG2065	Yes	FBgn0058196	Maf1	No
FBgn0033204	CG2065	Yes	FBgn0030993	Mec2	No
FBgn0033204	CG2065	Yes	FBgn0010399	Nmdar1	No
FBgn0033204	CG2065	Yes	FBgn0024944	Oamb	No
FBgn0033204	CG2065	Yes	FBgn0051014	PH4alphaSG1	No
FBgn0033204	CG2065	Yes	FBgn0035438	PHGPx	No
FBgn0033204	CG2065	Yes	FBgn0037339	Pi4KIIalpha	No
FBgn0033204	CG2065	Yes	FBgn0011826	Pp2B-14D	No
FBgn0033204	CG2065	Yes	FBgn0026379	Pten	No
FBgn0033204	CG2065	Yes	FBgn0033272	RagC-D	No
FBgn0033204	CG2065	Yes	FBgn0014019	Rh5	No
FBgn0033204	CG2065	Yes	FBgn0051719	RluA-1	No
FBgn0033204	CG2065	Yes	FBgn0028691	Rpn9	No
FBgn0033204	CG2065	Yes	FBgn0034371	SP2637	No
FBgn0033204	CG2065	Yes	FBgn0035471	Sc2	No
FBgn0033204	CG2065	Yes	FBgn0010415	Sdc	No
FBgn0033204	CG2065	Yes	FBgn0033266	Socs44A	No
FBgn0033204	CG2065	Yes	FBgn0011016	SsRbeta	No
FBgn0033204	CG2065	Yes	FBgn0013343	Syx1A	No
FBgn0033204	CG2065	Yes	FBgn0025879	Timp	No
FBgn0033204	CG2065	Yes	FBgn0036769	Tsp74F	No
FBgn0033204	CG2065	Yes	FBgn0053523	Vap-33B	No
FBgn0033204	CG2065	Yes	FBgn0038613	Vha100-4	No
FBgn0033204	CG2065	Yes	FBgn0037671	VhaM8.9	No
FBgn0033204	CG2065	Yes	FBgn0035432	ZnT63C	No
FBgn0033204	CG2065	Yes	FBgn0250791	alphaSnap	No
FBgn0033204	CG2065	Yes	FBgn0039332	alrm	No
FBgn0033204	CG2065	Yes	FBgn0000147	aur	No
FBgn0033204	CG2065	Yes	FBgn0040388	boi	No
FBgn0033204	CG2065	Yes	FBgn0000529	bsh	No
FBgn0033204	CG2065	Yes	FBgn0023091	dimm	No
FBgn0033204	CG2065	Yes	FBgn0029088	disp	No
FBgn0033204	CG2065	Yes	FBgn0043903	dome	No
FBgn0033204	CG2065	Yes	FBgn0014163	fax	No
FBgn0033204	CG2065	Yes	FBgn0042641	frc	No
FBgn0033204	CG2065	Yes	FBgn0261278	grp	No
FBgn0033204	CG2065	Yes	FBgn0010389	htl	No
FBgn0033204	CG2065	Yes	FBgn0001297	kay	No
FBgn0033204	CG2065	Yes	FBgn0027291	l(1)G0156	No
FBgn0033204	CG2065	Yes	FBgn0040153	l(1)G0469	No
FBgn0033204	CG2065	Yes	FBgn0010786	l(3)02640	No
FBgn0033204	CG2065	Yes	FBgn0028956	mthl3	No
FBgn0033204	CG2065	Yes	FBgn0004177	mts	No
FBgn0033204	CG2065	Yes	FBgn0261673	nemy	No
FBgn0033204	CG2065	Yes	FBgn0014366	noi	No
FBgn0033204	CG2065	Yes	FBgn0031401	papi	No
FBgn0033204	CG2065	Yes	FBgn0010309	pigeon	No
FBgn0033204	CG2065	Yes	FBgn0004363	porin	No
FBgn0033204	CG2065	Yes	FBgn0039875	sip3	No
FBgn0033204	CG2065	Yes	FBgn0030850	stas	No
FBgn0033204	CG2065	Yes	FBgn0003716	tkv	No
FBgn0033204	CG2065	Yes	FBgn0029128	tyn	No
FBgn0035213	CG2199	No	FBgn0000636	Fas3	Yes
FBgn0035213	CG2199	No	FBgn0086904	Nacalpha	Yes
FBgn0030386	CG2574	No	FBgn0053087	LRP1	Yes
FBgn0023528	CG2924	No	FBgn0053087	LRP1	Yes
FBgn0050022	CG30022	Yes	FBgn0032731	Swip-1	Yes
FBgn0050022	CG30022	Yes	FBgn0037330	mRpL44	No
FBgn0031643	CG3008	No	FBgn0034795	MED23	Yes
FBgn0031643	CG3008	No	FBgn0086904	Nacalpha	Yes
FBgn0029720	CG3009	No	FBgn0053087	LRP1	Yes
FBgn0029720	CG3009	No	FBgn0086906	sls	Yes
FBgn0050195	CG30195	No	FBgn0010909	msn	Yes
FBgn0034703	CG3045	No	FBgn0004132	boca	Yes
FBgn0050491	CG30491	No	FBgn0034795	MED23	Yes
FBgn0050491	CG30491	No	FBgn0004132	boca	Yes
FBgn0051199	CG31199	No	FBgn0053087	LRP1	Yes
FBgn0051523	CG31523	No	FBgn0032731	Swip-1	Yes
FBgn0051633	CG31633	No	FBgn0086904	Nacalpha	Yes
FBgn0025683	CG3164	No	FBgn0033679	CG8888	Yes
FBgn0025683	CG3164	No	FBgn0015380	drl	Yes
FBgn0025683	CG3164	No	FBgn0086442	mib2	Yes
FBgn0051910	CG31910	No	FBgn0053087	LRP1	Yes
FBgn0052066	CG32066	Yes	FBgn0035102	CG7049	No
FBgn0052066	CG32066	Yes	FBgn0015521	RpS21	No
FBgn0052066	CG32066	Yes	FBgn0039159	mRpS24	No
FBgn0052066	CG32066	Yes	FBgn0037008	mTerf3	No
FBgn0029885	CG3224	No	FBgn0264357	SNF4Agamma	Yes
FBgn0029885	CG3224	No	FBgn0004198	ct	Yes
FBgn0029882	CG3226	No	FBgn0053087	LRP1	Yes
FBgn0038381	CG3303	No	FBgn0033879	CG6543	Yes
FBgn0038381	CG3303	No	FBgn0053087	LRP1	Yes
FBgn0053144	CG33144	Yes	FBgn0039229	Saf-B	No
FBgn0053145	CG33145	No	FBgn0032731	Swip-1	Yes
FBgn0053970	CG33970	Yes	FBgn0035987	CG3689	No
FBgn0053970	CG33970	Yes	FBgn0034933	CG3735	No
FBgn0053970	CG33970	Yes	FBgn0250814	CG4169	No
FBgn0053970	CG33970	Yes	FBgn0035591	CG4611	No
FBgn0053970	CG33970	Yes	FBgn0032643	CG6453	No
FBgn0053970	CG33970	Yes	FBgn0033889	CG6701	No
FBgn0053970	CG33970	Yes	FBgn0037549	CG7878	No
FBgn0053970	CG33970	Yes	FBgn0030752	CG9947	No
FBgn0053970	CG33970	Yes	FBgn0015019	Cctgamma	No
FBgn0053970	CG33970	Yes	FBgn0015622	Cnx99A	No
FBgn0053970	CG33970	Yes	FBgn0013770	Cp1	No
FBgn0053970	CG33970	Yes	FBgn0024432	Dlc90F	No
FBgn0053970	CG33970	Yes	FBgn0027835	Dp1	No
FBgn0053970	CG33970	Yes	FBgn0038145	Droj2	No
FBgn0053970	CG33970	Yes	FBgn0035147	Gale	No
FBgn0053970	CG33970	Yes	FBgn0001258	ImpL3	No
FBgn0053970	CG33970	Yes	FBgn0025582	Int6	No
FBgn0053970	CG33970	Yes	FBgn0267330	KdelR	No
FBgn0053970	CG33970	Yes	FBgn0053087	LRP1	Yes
FBgn0053970	CG33970	Yes	FBgn0026409	Mpcp	No
FBgn0053970	CG33970	Yes	FBgn0038473	Ns1	No
FBgn0053970	CG33970	Yes	FBgn0260439	Pp2A-29B	No
FBgn0053970	CG33970	Yes	FBgn0028687	Rpt1	No
FBgn0053970	CG33970	Yes	FBgn0028685	Rpt4	No
FBgn0053970	CG33970	Yes	FBgn0025571	SF1	No
FBgn0053970	CG33970	Yes	FBgn0086357	Sec61alpha	No
FBgn0053970	CG33970	Yes	FBgn0021795	Tapdelta	No
FBgn0053970	CG33970	Yes	FBgn0004924	Top1	No
FBgn0053970	CG33970	Yes	FBgn0036733	U4-U6-60K	No
FBgn0053970	CG33970	Yes	FBgn0029687	Vap-33A	No
FBgn0053970	CG33970	Yes	FBgn0027605	Vps4	No
FBgn0053970	CG33970	Yes	FBgn0263603	Zn72D	No
FBgn0053970	CG33970	Yes	FBgn0034258	eIF3-S8	No
FBgn0053970	CG33970	Yes	FBgn0039159	mRpS24	No
FBgn0053970	CG33970	Yes	FBgn0263987	spoon	No
FBgn0053970	CG33970	Yes	FBgn0010516	wal	No
FBgn0033095	CG3409	Yes	FBgn0033889	CG6701	No
FBgn0033095	CG3409	Yes	FBgn0039730	CG7903	No
FBgn0033095	CG3409	Yes	FBgn0037610	CG8043	No
FBgn0033095	CG3409	Yes	FBgn0027066	Eb1	No
FBgn0033095	CG3409	Yes	FBgn0001092	Gapdh2	No
FBgn0033095	CG3409	Yes	FBgn0262735	Imp	No
FBgn0033095	CG3409	Yes	FBgn0002645	Map205	No
FBgn0033095	CG3409	Yes	FBgn0038473	Ns1	No
FBgn0033095	CG3409	Yes	FBgn0015797	Rab6	No
FBgn0033095	CG3409	Yes	FBgn0039229	Saf-B	No
FBgn0033095	CG3409	Yes	FBgn0023167	SmD3	No
FBgn0033095	CG3409	Yes	FBgn0261791	SmG	No
FBgn0033095	CG3409	Yes	FBgn0036450	Tdrd3	No
FBgn0033095	CG3409	Yes	FBgn0004177	mts	No
FBgn0085446	CG34417	No	FBgn0024732	Drep-1	Yes
FBgn0085446	CG34417	No	FBgn0032731	Swip-1	Yes
FBgn0035035	CG3570	No	FBgn0086904	Nacalpha	Yes
FBgn0035987	CG3689	No	FBgn0028644	beat-Ic	Yes
FBgn0035987	CG3689	No	FBgn0004132	boca	Yes
FBgn0035987	CG3689	No	FBgn0259176	bun	Yes
FBgn0035987	CG3689	No	FBgn0004198	ct	Yes
FBgn0035987	CG3689	No	FBgn0010114	hig	Yes
FBgn0035987	CG3689	No	FBgn0082585	sprt	Yes
FBgn0034796	CG3700	Yes	FBgn0250814	CG4169	No
FBgn0034796	CG3700	Yes	FBgn0039130	CG5854	No
FBgn0034796	CG3700	Yes	FBgn0030752	CG9947	No
FBgn0034796	CG3700	Yes	FBgn0015019	Cctgamma	No
FBgn0034796	CG3700	Yes	FBgn0015622	Cnx99A	No
FBgn0034796	CG3700	Yes	FBgn0013770	Cp1	No
FBgn0034796	CG3700	Yes	FBgn0050489	Cyp12d1-p	No
FBgn0034796	CG3700	Yes	FBgn0038145	Droj2	No
FBgn0034796	CG3700	Yes	FBgn0266580	Gp210	No
FBgn0034796	CG3700	Yes	FBgn0001258	ImpL3	No
FBgn0034796	CG3700	Yes	FBgn0034277	OstDelta	No
FBgn0034796	CG3700	Yes	FBgn0004636	R	No
FBgn0034796	CG3700	Yes	FBgn0000100	RpLP0	No
FBgn0034796	CG3700	Yes	FBgn0261593	RpS10b	No
FBgn0034796	CG3700	Yes	FBgn0028687	Rpt1	No
FBgn0034796	CG3700	Yes	FBgn0027329	Tcp-1zeta	No
FBgn0034796	CG3700	Yes	FBgn0029093	cathD	No
FBgn0034796	CG3700	Yes	FBgn0010516	wal	No
FBgn0038271	CG3731	No	FBgn0028644	beat-Ic	Yes
FBgn0034933	CG3735	No	FBgn0043841	vir-1	Yes
FBgn0025378	CG3795	No	FBgn0263995	cpo	Yes
FBgn0038275	CG3817	No	FBgn0000636	Fas3	Yes
FBgn0038275	CG3817	No	FBgn0000099	ap	Yes
FBgn0031286	CG3862	No	FBgn0028644	beat-Ic	Yes
FBgn0031286	CG3862	No	FBgn0004198	ct	Yes
FBgn0034958	CG3907	No	FBgn0032731	Swip-1	Yes
FBgn0036423	CG3919	No	FBgn0010909	msn	Yes
FBgn0034894	CG4091	No	FBgn0000422	Ddc	Yes
FBgn0034894	CG4091	No	FBgn0032731	Swip-1	Yes
FBgn0250814	CG4169	No	FBgn0004132	boca	Yes
FBgn0250814	CG4169	No	FBgn0086442	mib2	Yes
FBgn0014092	CG4278	No	FBgn0032731	Swip-1	Yes
FBgn0038313	CG4338	No	FBgn0053087	LRP1	Yes
FBgn0263392	CG43444	No	FBgn0264357	SNF4Agamma	Yes
FBgn0263392	CG43444	No	FBgn0015380	drl	Yes
FBgn0263392	CG43444	No	FBgn0001085	fz	Yes
FBgn0263392	CG43444	No	FBgn0005630	lola	Yes
FBgn0264086	CG43755	No	FBgn0033879	CG6543	Yes
FBgn0264086	CG43755	No	FBgn0263873	sick	Yes
FBgn0264339	CG43795	No	FBgn0053087	LRP1	Yes
FBgn0265187	CG44252	No	FBgn0053087	LRP1	Yes
FBgn0266696	CG45186	Yes	FBgn0000259	CkIIbeta	No
FBgn0035591	CG4611	No	FBgn0000099	ap	Yes
FBgn0035591	CG4611	No	FBgn0028644	beat-Ic	Yes
FBgn0035591	CG4611	No	FBgn0259176	bun	Yes
FBgn0035591	CG4611	No	FBgn0010114	hig	Yes
FBgn0035016	CG4612	No	FBgn0264357	SNF4Agamma	Yes
FBgn0035016	CG4612	No	FBgn0000099	ap	Yes
FBgn0035016	CG4612	No	FBgn0028644	beat-Ic	Yes
FBgn0035016	CG4612	No	FBgn0259176	bun	Yes
FBgn0039566	CG4849	No	FBgn0004198	ct	Yes
FBgn0036579	CG5027	No	FBgn0043841	vir-1	Yes
FBgn0034345	CG5174	No	FBgn0024732	Drep-1	Yes
FBgn0034345	CG5174	No	FBgn0086904	Nacalpha	Yes
FBgn0034351	CG5190	No	FBgn0010909	msn	Yes
FBgn0037891	CG5214	No	FBgn0024732	Drep-1	Yes
FBgn0037891	CG5214	No	FBgn0086442	mib2	Yes
FBgn0038485	CG5255	No	FBgn0053087	LRP1	Yes
FBgn0038950	CG5382	No	FBgn0086904	Nacalpha	Yes
FBgn0031335	CG5565	Yes	FBgn0033879	CG6543	Yes
FBgn0031335	CG5565	Yes	FBgn0037687	CG8132	No
FBgn0031335	CG5565	Yes	FBgn0030734	CG9911	No
FBgn0031335	CG5565	Yes	FBgn0033972	Ciao1	No
FBgn0031335	CG5565	Yes	FBgn0024432	Dlc90F	No
FBgn0031335	CG5565	Yes	FBgn0016687	Nurf-38	No
FBgn0031335	CG5565	Yes	FBgn0266421	RPA3	No
FBgn0031335	CG5565	Yes	FBgn0260441	RpS12	No
FBgn0031335	CG5565	Yes	FBgn0011570	cpb	No
FBgn0031335	CG5565	Yes	FBgn0004177	mts	No
FBgn0036258	CG5642	No	FBgn0000636	Fas3	Yes
FBgn0036258	CG5642	No	FBgn0001085	fz	Yes
FBgn0036258	CG5642	No	FBgn0043841	vir-1	Yes
FBgn0034313	CG5726	No	FBgn0030864	CG8173	Yes
FBgn0039186	CG5746	No	FBgn0000099	ap	Yes
FBgn0039186	CG5746	No	FBgn0259176	bun	Yes
FBgn0028523	CG5888	Yes	FBgn0032298	CG6724	No
FBgn0028523	CG5888	Yes	FBgn0035102	CG7049	No
FBgn0028523	CG5888	Yes	FBgn0000299	Cg25C	No
FBgn0028523	CG5888	Yes	FBgn0014189	Hel25E	No
FBgn0028523	CG5888	Yes	FBgn0001216	Hsc70-1	No
FBgn0028523	CG5888	Yes	FBgn0262735	Imp	No
FBgn0028523	CG5888	Yes	FBgn0264800	Mcr	No
FBgn0028523	CG5888	Yes	FBgn0036147	Plod	No
FBgn0028523	CG5888	Yes	FBgn0015331	abs	No
FBgn0028523	CG5888	Yes	FBgn0000711	flw	No
FBgn0028523	CG5888	Yes	FBgn0034893	mRpL43	No
FBgn0028523	CG5888	Yes	FBgn0034361	mRpS28	No
FBgn0028523	CG5888	Yes	FBgn0037008	mTerf3	No
FBgn0028523	CG5888	Yes	FBgn0016075	vkg	No
FBgn0039417	CG6073	No	FBgn0053087	LRP1	Yes
FBgn0038321	CG6218	No	FBgn0033879	CG6543	Yes
FBgn0038321	CG6218	No	FBgn0036663	CG9674	Yes
FBgn0036117	CG6321	No	FBgn0033879	CG6543	Yes
FBgn0036117	CG6321	No	FBgn0086904	Nacalpha	Yes
FBgn0036117	CG6321	No	FBgn0032731	Swip-1	Yes
FBgn0032643	CG6453	No	FBgn0032731	Swip-1	Yes
FBgn0033879	CG6543	Yes	FBgn0033607	CG9062	No
FBgn0033879	CG6543	Yes	FBgn0027054	CSN4	No
FBgn0033879	CG6543	Yes	FBgn0024994	Csat	No
FBgn0033879	CG6543	Yes	FBgn0020496	CtBP	No
FBgn0033879	CG6543	Yes	FBgn0040467	Dip1	No
FBgn0033879	CG6543	Yes	FBgn0024732	Drep-1	Yes
FBgn0033879	CG6543	Yes	FBgn0015872	Drip	No
FBgn0033879	CG6543	Yes	FBgn0013953	Esp	No
FBgn0033879	CG6543	Yes	FBgn0031661	Gmd	No
FBgn0033879	CG6543	Yes	FBgn0025885	Inos	No
FBgn0033879	CG6543	Yes	FBgn0035667	Jon65Ai	No
FBgn0033879	CG6543	Yes	FBgn0086904	Nacalpha	Yes
FBgn0033879	CG6543	Yes	FBgn0022774	Oat	No
FBgn0033879	CG6543	Yes	FBgn0035438	PHGPx	No
FBgn0033879	CG6543	Yes	FBgn0011826	Pp2B-14D	No
FBgn0033879	CG6543	Yes	FBgn0038826	Syp	No
FBgn0033879	CG6543	Yes	FBgn0261014	TER94	No
FBgn0033879	CG6543	Yes	FBgn0032075	Tsp29Fb	No
FBgn0033879	CG6543	Yes	FBgn0037671	VhaM8.9	No
FBgn0033879	CG6543	Yes	FBgn0035432	ZnT63C	No
FBgn0033879	CG6543	Yes	FBgn0000147	aur	No
FBgn0033879	CG6543	Yes	FBgn0037908	dpr5	No
FBgn0033879	CG6543	Yes	FBgn0013983	imd	No
FBgn0033879	CG6543	Yes	FBgn0031401	papi	No
FBgn0033879	CG6543	Yes	FBgn0003231	ref(2)P	No
FBgn0033879	CG6543	Yes	FBgn0036621	roq	No
FBgn0036687	CG6652	No	FBgn0010909	msn	Yes
FBgn0033889	CG6701	No	FBgn0000448	Hr46	Yes
FBgn0033889	CG6701	No	FBgn0264357	SNF4Agamma	Yes
FBgn0033889	CG6701	No	FBgn0000099	ap	Yes
FBgn0033889	CG6701	No	FBgn0028644	beat-Ic	Yes
FBgn0033889	CG6701	No	FBgn0259176	bun	Yes
FBgn0033889	CG6701	No	FBgn0004198	ct	Yes
FBgn0033889	CG6701	No	FBgn0010114	hig	Yes
FBgn0033889	CG6701	No	FBgn0086442	mib2	Yes
FBgn0032408	CG6712	No	FBgn0033679	CG8888	Yes
FBgn0032408	CG6712	No	FBgn0010909	msn	Yes
FBgn0032298	CG6724	No	FBgn0086904	Nacalpha	Yes
FBgn0032298	CG6724	No	FBgn0259176	bun	Yes
FBgn0029733	CG6927	No	FBgn0053087	LRP1	Yes
FBgn0038989	CG6937	No	FBgn0000636	Fas3	Yes
FBgn0038989	CG6937	No	FBgn0000099	ap	Yes
FBgn0030086	CG7033	No	FBgn0264001	bru-3	Yes
FBgn0035102	CG7049	No	FBgn0033679	CG8888	Yes
FBgn0035102	CG7049	No	FBgn0086904	Nacalpha	Yes
FBgn0035102	CG7049	No	FBgn0033574	Spn47C	Yes
FBgn0035102	CG7049	No	FBgn0032731	Swip-1	Yes
FBgn0035102	CG7049	No	FBgn0010356	Taf5	Yes
FBgn0035102	CG7049	No	FBgn0029131	debcl	Yes
FBgn0038536	CG7655	No	FBgn0086904	Nacalpha	Yes
FBgn0036929	CG7668	No	FBgn0086442	mib2	Yes
FBgn0038610	CG7675	No	FBgn0263873	sick	Yes
FBgn0027525	CG7686	No	FBgn0010909	msn	Yes
FBgn0037549	CG7878	No	FBgn0000448	Hr46	Yes
FBgn0037549	CG7878	No	FBgn0000099	ap	Yes
FBgn0037549	CG7878	No	FBgn0004198	ct	Yes
FBgn0037549	CG7878	No	FBgn0010114	hig	Yes
FBgn0039730	CG7903	No	FBgn0264357	SNF4Agamma	Yes
FBgn0039730	CG7903	No	FBgn0010114	hig	Yes
FBgn0031008	CG8010	No	FBgn0032731	Swip-1	Yes
FBgn0031008	CG8010	No	FBgn0086442	mib2	Yes
FBgn0037610	CG8043	No	FBgn0030864	CG8173	Yes
FBgn0037610	CG8043	No	FBgn0000636	Fas3	Yes
FBgn0037610	CG8043	No	FBgn0000099	ap	Yes
FBgn0037610	CG8043	No	FBgn0010114	hig	Yes
FBgn0037687	CG8132	No	FBgn0032731	Swip-1	Yes
FBgn0030864	CG8173	Yes	FBgn0030734	CG9911	No
FBgn0030864	CG8173	Yes	FBgn0266580	Gp210	No
FBgn0030864	CG8173	Yes	FBgn0051363	Jupiter	No
FBgn0030864	CG8173	Yes	FBgn0053087	LRP1	Yes
FBgn0030864	CG8173	Yes	FBgn0035754	MED4	No
FBgn0030864	CG8173	Yes	FBgn0038473	Ns1	No
FBgn0030864	CG8173	Yes	FBgn0016687	Nurf-38	No
FBgn0030864	CG8173	Yes	FBgn0260439	Pp2A-29B	No
FBgn0030864	CG8173	Yes	FBgn0266421	RPA3	No
FBgn0030864	CG8173	Yes	FBgn0037121	Rpb8	No
FBgn0030864	CG8173	Yes	FBgn0037815	Rrp46	No
FBgn0030864	CG8173	Yes	FBgn0265298	SC35	No
FBgn0030864	CG8173	Yes	FBgn0039229	Saf-B	No
FBgn0030864	CG8173	Yes	FBgn0023167	SmD3	No
FBgn0030864	CG8173	Yes	FBgn0045862	btz	No
FBgn0030864	CG8173	Yes	FBgn0001986	l(2)35Df	No
FBgn0030864	CG8173	Yes	FBgn0030786	mRpL22	No
FBgn0030864	CG8173	Yes	FBgn0037330	mRpL44	No
FBgn0030864	CG8173	Yes	FBgn0039159	mRpS24	No
FBgn0030864	CG8173	Yes	FBgn0004177	mts	No
FBgn0030864	CG8173	Yes	FBgn0015520	nonA-l	No
FBgn0030864	CG8173	Yes	FBgn0004889	tws	No
FBgn0033741	CG8545	No	FBgn0000099	ap	Yes
FBgn0033741	CG8545	No	FBgn0004198	ct	Yes
FBgn0034479	CG8654	No	FBgn0033679	CG8888	Yes
FBgn0034479	CG8654	No	FBgn0086904	Nacalpha	Yes
FBgn0036381	CG8745	No	FBgn0028836	CSN7	Yes
FBgn0033679	CG8888	Yes	FBgn0010531	Ccs	No
FBgn0033679	CG8888	Yes	FBgn0013770	Cp1	No
FBgn0033679	CG8888	Yes	FBgn0014189	Hel25E	No
FBgn0033679	CG8888	Yes	FBgn0001216	Hsc70-1	No
FBgn0033679	CG8888	Yes	FBgn0001258	ImpL3	No
FBgn0033679	CG8888	Yes	FBgn0025885	Inos	No
FBgn0033679	CG8888	Yes	FBgn0025687	LKR	No
FBgn0033679	CG8888	Yes	FBgn0034277	OstDelta	No
FBgn0033679	CG8888	Yes	FBgn0014010	Rab5	No
FBgn0033679	CG8888	Yes	FBgn0030616	RpL37a	No
FBgn0033679	CG8888	Yes	FBgn0029118	Sucb	No
FBgn0033679	CG8888	Yes	FBgn0038826	Syp	No
FBgn0033679	CG8888	Yes	FBgn0021795	Tapdelta	No
FBgn0033679	CG8888	Yes	FBgn0025879	Timp	No
FBgn0033679	CG8888	Yes	FBgn0026761	Trap1	No
FBgn0033679	CG8888	Yes	FBgn0040070	Trx-2	No
FBgn0033679	CG8888	Yes	FBgn0029687	Vap-33A	No
FBgn0033679	CG8888	Yes	FBgn0005671	Vha55	No
FBgn0033679	CG8888	Yes	FBgn0263598	Vha68-2	No
FBgn0033679	CG8888	Yes	FBgn0262029	d	No
FBgn0033679	CG8888	Yes	FBgn0014163	fax	No
FBgn0033679	CG8888	Yes	FBgn0004177	mts	No
FBgn0033679	CG8888	Yes	FBgn0004363	porin	No
FBgn0033679	CG8888	Yes	FBgn0024196	robl	No
FBgn0033679	CG8888	Yes	FBgn0003390	shf	No
FBgn0033679	CG8888	Yes	FBgn0003654	sw	No
FBgn0030720	CG8939	No	FBgn0264357	SNF4Agamma	Yes
FBgn0030720	CG8939	No	FBgn0000099	ap	Yes
FBgn0030720	CG8939	No	FBgn0010909	msn	Yes
FBgn0034181	CG8963	No	FBgn0024732	Drep-1	Yes
FBgn0034181	CG8963	No	FBgn0001122	Galphao	Yes
FBgn0034181	CG8963	No	FBgn0086442	mib2	Yes
FBgn0033638	CG9005	Yes	FBgn0000299	Cg25C	No
FBgn0033638	CG9005	Yes	FBgn0022893	Df31	No
FBgn0033638	CG9005	Yes	FBgn0260439	Pp2A-29B	No
FBgn0033638	CG9005	Yes	FBgn0004177	mts	No
FBgn0033638	CG9005	Yes	FBgn0004889	tws	No
FBgn0033638	CG9005	Yes	FBgn0016075	vkg	No
FBgn0036663	CG9674	Yes	FBgn0020386	Pdk1	No
FBgn0036663	CG9674	Yes	FBgn0015794	Rab18	No
FBgn0036663	CG9674	Yes	FBgn0015797	Rab6	No
FBgn0036663	CG9674	Yes	FBgn0027609	morgue	No
FBgn0030734	CG9911	No	FBgn0264001	bru-3	Yes
FBgn0030734	CG9911	No	FBgn0010114	hig	Yes
FBgn0030752	CG9947	No	FBgn0053087	LRP1	Yes
FBgn0035589	CHMP2B	No	FBgn0264357	SNF4Agamma	Yes
FBgn0035589	CHMP2B	No	FBgn0086442	mib2	Yes
FBgn0042174	CR18854	No	FBgn0053087	LRP1	Yes
FBgn0042174	CR18854	No	FBgn0032731	Swip-1	Yes
FBgn0027054	CSN4	No	FBgn0028836	CSN7	Yes
FBgn0027054	CSN4	No	FBgn0086904	Nacalpha	Yes
FBgn0027054	CSN4	No	FBgn0004132	boca	Yes
FBgn0027054	CSN4	No	FBgn0086446	l(2)37Ce	Yes
FBgn0028836	CSN7	Yes	FBgn0001297	kay	No
FBgn0012051	CalpA	No	FBgn0010909	msn	Yes
FBgn0010015	CanA1	No	FBgn0010909	msn	Yes
FBgn0010015	CanA1	No	FBgn0260442	rhea	Yes
FBgn0022942	Cbp80	No	FBgn0004198	ct	Yes
FBgn0015019	Cctgamma	No	FBgn0001122	Galphao	Yes
FBgn0015019	Cctgamma	No	FBgn0004132	boca	Yes
FBgn0265574	Cdc5	No	FBgn0264357	SNF4Agamma	Yes
FBgn0265574	Cdc5	No	FBgn0000099	ap	Yes
FBgn0265574	Cdc5	No	FBgn0000114	aret	Yes
FBgn0265574	Cdc5	No	FBgn0028644	beat-Ic	Yes
FBgn0000299	Cg25C	No	FBgn0000448	Hr46	Yes
FBgn0000299	Cg25C	No	FBgn0264357	SNF4Agamma	Yes
FBgn0000299	Cg25C	No	FBgn0259176	bun	Yes
FBgn0000299	Cg25C	No	FBgn0043841	vir-1	Yes
FBgn0000319	Chc	No	FBgn0053087	LRP1	Yes
FBgn0000319	Chc	No	FBgn0004132	boca	Yes
FBgn0000319	Chc	No	FBgn0264001	bru-3	Yes
FBgn0000319	Chc	No	FBgn0001085	fz	Yes
FBgn0000319	Chc	No	FBgn0086442	mib2	Yes
FBgn0035499	Chd64	No	FBgn0086904	Nacalpha	Yes
FBgn0035499	Chd64	No	FBgn0086442	mib2	Yes
FBgn0013764	Chi	No	FBgn0000099	ap	Yes
FBgn0013764	Chi	No	FBgn0010909	msn	Yes
FBgn0000259	CkIIbeta	No	FBgn0032731	Swip-1	Yes
FBgn0015622	Cnx99A	No	FBgn0004132	boca	Yes
FBgn0005775	Con	Yes	FBgn0087002	Rfabg	No
FBgn0025865	Cortactin	No	FBgn0032731	Swip-1	Yes
FBgn0013770	Cp1	No	FBgn0000099	ap	Yes
FBgn0013770	Cp1	No	FBgn0043841	vir-1	Yes
FBgn0024994	Csat	No	FBgn0032731	Swip-1	Yes
FBgn0020496	CtBP	No	FBgn0053087	LRP1	Yes
FBgn0031689	Cyp28d1	No	FBgn0032731	Swip-1	Yes
FBgn0013773	Cyp6a22	No	FBgn0032731	Swip-1	Yes
FBgn0015039	Cyp9b2	No	FBgn0086904	Nacalpha	Yes
FBgn0015039	Cyp9b2	No	FBgn0004132	boca	Yes
FBgn0000412	D1	No	FBgn0086904	Nacalpha	Yes
FBgn0000412	D1	No	FBgn0003459	stwl	Yes
FBgn0038438	Der-2	No	FBgn0034795	MED23	Yes
FBgn0038438	Der-2	No	FBgn0086904	Nacalpha	Yes
FBgn0022893	Df31	No	FBgn0086904	Nacalpha	Yes
FBgn0022893	Df31	No	FBgn0086442	mib2	Yes
FBgn0020930	Dgkepsilon	Yes	FBgn0038613	Vha100-4	No
FBgn0020930	Dgkepsilon	Yes	FBgn0020660	eIF-4B	No
FBgn0024432	Dlc90F	No	FBgn0053087	LRP1	Yes
FBgn0021825	Dmn	No	FBgn0086446	l(2)37Ce	Yes
FBgn0027835	Dp1	No	FBgn0024732	Drep-1	Yes
FBgn0024732	Drep-1	Yes	FBgn0028408	Drep-2	No
FBgn0024732	Drep-1	Yes	FBgn0262579	Ect4	No
FBgn0024732	Drep-1	Yes	FBgn0028515	EndoGI	No
FBgn0024732	Drep-1	Yes	FBgn0001224	Hsp23	No
FBgn0024732	Drep-1	Yes	FBgn0001258	ImpL3	No
FBgn0024732	Drep-1	Yes	FBgn0002645	Map205	No
FBgn0024732	Drep-1	Yes	FBgn0016687	Nurf-38	No
FBgn0024732	Drep-1	Yes	FBgn0010412	RpS19a	No
FBgn0024732	Drep-1	Yes	FBgn0028687	Rpt1	No
FBgn0024732	Drep-1	Yes	FBgn0037723	SpdS	No
FBgn0024732	Drep-1	Yes	FBgn0250789	alpha-Spec	No
FBgn0024732	Drep-1	Yes	FBgn0000392	cup	No
FBgn0024732	Drep-1	Yes	FBgn0016794	dos	No
FBgn0024732	Drep-1	Yes	FBgn0004926	eIF-2beta	No
FBgn0024732	Drep-1	Yes	FBgn0264693	ens	No
FBgn0024732	Drep-1	Yes	FBgn0004167	kst	No
FBgn0024732	Drep-1	Yes	FBgn0010909	msn	Yes
FBgn0024732	Drep-1	Yes	FBgn0003124	polo	No
FBgn0024732	Drep-1	Yes	FBgn0040080	raps	No
FBgn0028408	Drep-2	No	FBgn0028407	Drep-3	Yes
FBgn0015872	Drip	No	FBgn0053087	LRP1	Yes
FBgn0038145	Droj2	No	FBgn0015380	drl	Yes
FBgn0027066	Eb1	No	FBgn0086904	Nacalpha	Yes
FBgn0027066	Eb1	No	FBgn0010909	msn	Yes
FBgn0000546	EcR	Yes	FBgn0033233	Kdm4A	No
FBgn0000546	EcR	Yes	FBgn0025687	LKR	No
FBgn0262579	Ect4	No	FBgn0086442	mib2	Yes
FBgn0028515	EndoGI	No	FBgn0086904	Nacalpha	Yes
FBgn0263916	Ent2	No	FBgn0086904	Nacalpha	Yes
FBgn0263916	Ent2	No	FBgn0004132	boca	Yes
FBgn0013953	Esp	No	FBgn0024245	dnt	Yes
FBgn0013954	FK506-bp2	No	FBgn0086904	Nacalpha	Yes
FBgn0013954	FK506-bp2	No	FBgn0013348	TpnC41C	Yes
FBgn0013954	FK506-bp2	No	FBgn0086442	mib2	Yes
FBgn0000636	Fas3	Yes	FBgn0025582	Int6	No
FBgn0000636	Fas3	Yes	FBgn0051363	Jupiter	No
FBgn0000636	Fas3	Yes	FBgn0029148	NHP2	No
FBgn0000636	Fas3	Yes	FBgn0038473	Ns1	No
FBgn0000636	Fas3	Yes	FBgn0266420	Ote	No
FBgn0000636	Fas3	Yes	FBgn0260944	Rbp1	No
FBgn0000636	Fas3	Yes	FBgn0037328	RpL35A	No
FBgn0000636	Fas3	Yes	FBgn0000100	RpLP0	No
FBgn0000636	Fas3	Yes	FBgn0033699	RpS11	No
FBgn0000636	Fas3	Yes	FBgn0015521	RpS21	No
FBgn0000636	Fas3	Yes	FBgn0011305	Rsf1	No
FBgn0000636	Fas3	Yes	FBgn0039229	Saf-B	No
FBgn0000636	Fas3	Yes	FBgn0023167	SmD3	No
FBgn0000636	Fas3	Yes	FBgn0038826	Syp	No
FBgn0000636	Fas3	Yes	FBgn0033902	Tango7	No
FBgn0000636	Fas3	Yes	FBgn0036450	Tdrd3	No
FBgn0000636	Fas3	Yes	FBgn0004924	Top1	No
FBgn0000636	Fas3	Yes	FBgn0026015	Top3beta	No
FBgn0000636	Fas3	Yes	FBgn0036733	U4-U6-60K	No
FBgn0000636	Fas3	Yes	FBgn0263603	Zn72D	No
FBgn0000636	Fas3	Yes	FBgn0250789	alpha-Spec	No
FBgn0000636	Fas3	Yes	FBgn0000212	brm	No
FBgn0000636	Fas3	Yes	FBgn0034258	eIF3-S8	No
FBgn0000636	Fas3	Yes	FBgn0004167	kst	No
FBgn0000636	Fas3	Yes	FBgn0036853	mRpL21	No
FBgn0000636	Fas3	Yes	FBgn0034893	mRpL43	No
FBgn0000636	Fas3	Yes	FBgn0039159	mRpS24	No
FBgn0000636	Fas3	Yes	FBgn0037008	mTerf3	No
FBgn0000636	Fas3	Yes	FBgn0002783	mor	No
FBgn0000636	Fas3	Yes	FBgn0027548	nito	No
FBgn0000636	Fas3	Yes	FBgn0086129	snama	No
FBgn0000636	Fas3	Yes	FBgn0026083	tyf	No
FBgn0000636	Fas3	Yes	FBgn0040066	wds	No
FBgn0264078	Flo2	No	FBgn0264357	SNF4Agamma	Yes
FBgn0264078	Flo2	No	FBgn0086442	mib2	Yes
FBgn0033079	Fmo-2	No	FBgn0086904	Nacalpha	Yes
FBgn0028734	Fmr1	No	FBgn0001122	Galphao	Yes
FBgn0028734	Fmr1	No	FBgn0264357	SNF4Agamma	Yes
FBgn0028734	Fmr1	No	FBgn0000099	ap	Yes
FBgn0028734	Fmr1	No	FBgn0020279	lig	Yes
FBgn0034948	Gadd34	No	FBgn0010909	msn	Yes
FBgn0035147	Gale	No	FBgn0001122	Galphao	Yes
FBgn0035147	Gale	No	FBgn0264357	SNF4Agamma	Yes
FBgn0035147	Gale	No	FBgn0032731	Swip-1	Yes
FBgn0035147	Gale	No	FBgn0000099	ap	Yes
FBgn0001122	Galphao	Yes	FBgn0014189	Hel25E	No
FBgn0001122	Galphao	Yes	FBgn0001216	Hsc70-1	No
FBgn0001122	Galphao	Yes	FBgn0001224	Hsp23	No
FBgn0001122	Galphao	Yes	FBgn0262735	Imp	No
FBgn0001122	Galphao	Yes	FBgn0001258	ImpL3	No
FBgn0001122	Galphao	Yes	FBgn0087013	Karybeta3	No
FBgn0001122	Galphao	Yes	FBgn0267330	KdelR	No
FBgn0001122	Galphao	Yes	FBgn0016693	Past1	No
FBgn0001122	Galphao	Yes	FBgn0014010	Rab5	No
FBgn0001122	Galphao	Yes	FBgn0025806	Rap2l	No
FBgn0001122	Galphao	Yes	FBgn0260944	Rbp1	No
FBgn0001122	Galphao	Yes	FBgn0030479	Rbp1-like	No
FBgn0001122	Galphao	Yes	FBgn0000100	RpLP0	No
FBgn0001122	Galphao	Yes	FBgn0260441	RpS12	No
FBgn0001122	Galphao	Yes	FBgn0028687	Rpt1	No
FBgn0001122	Galphao	Yes	FBgn0023167	SmD3	No
FBgn0001122	Galphao	Yes	FBgn0021795	Tapdelta	No
FBgn0001122	Galphao	Yes	FBgn0037632	Tcp-1eta	No
FBgn0001122	Galphao	Yes	FBgn0026761	Trap1	No
FBgn0001122	Galphao	Yes	FBgn0263598	Vha68-2	No
FBgn0001122	Galphao	Yes	FBgn0029093	cathD	No
FBgn0001122	Galphao	Yes	FBgn0034967	eIF-5A	No
FBgn0001122	Galphao	Yes	FBgn0014163	fax	No
FBgn0001122	Galphao	Yes	FBgn0028327	l(1)G0320	No
FBgn0001122	Galphao	Yes	FBgn0037008	mTerf3	No
FBgn0001122	Galphao	Yes	FBgn0004177	mts	No
FBgn0001122	Galphao	Yes	FBgn0011227	ox	No
FBgn0001122	Galphao	Yes	FBgn0010770	ppan	No
FBgn0001122	Galphao	Yes	FBgn0040080	raps	No
FBgn0001092	Gapdh2	No	FBgn0000448	Hr46	Yes
FBgn0033273	Gasz	No	FBgn0004132	boca	Yes
FBgn0262869	Gfrl	Yes	FBgn0001224	Hsp23	No
FBgn0262869	Gfrl	Yes	FBgn0015521	RpS21	No
FBgn0262869	Gfrl	Yes	FBgn0037121	Rpb8	No
FBgn0262869	Gfrl	Yes	FBgn0028685	Rpt4	No
FBgn0262869	Gfrl	Yes	FBgn0003231	ref(2)P	No
FBgn0001114	Glt	No	FBgn0086904	Nacalpha	Yes
FBgn0044871	Gos28	Yes	FBgn0260856	Membrin	No
FBgn0044871	Gos28	Yes	FBgn0003660	Syb	No
FBgn0044871	Gos28	Yes	FBgn0013343	Syx1A	No
FBgn0044871	Gos28	Yes	FBgn0086377	Syx7	No
FBgn0044871	Gos28	Yes	FBgn0036643	Syx8	No
FBgn0044871	Gos28	Yes	FBgn0250791	alphaSnap	No
FBgn0044871	Gos28	Yes	FBgn0028552	gammaSnap1	No
FBgn0266580	Gp210	No	FBgn0053087	LRP1	Yes
FBgn0266580	Gp210	No	FBgn0004132	boca	Yes
FBgn0001142	Gs1	No	FBgn0086442	mib2	Yes
FBgn0063494	GstE6	No	FBgn0086904	Nacalpha	Yes
FBgn0063494	GstE6	No	FBgn0032731	Swip-1	Yes
FBgn0025592	Gyk	No	FBgn0004132	boca	Yes
FBgn0032812	Hakai	No	FBgn0010909	msn	Yes
FBgn0037332	Hcs	No	FBgn0053087	LRP1	Yes
FBgn0014189	Hel25E	No	FBgn0020617	Rx	Yes
FBgn0014189	Hel25E	No	FBgn0032731	Swip-1	Yes
FBgn0000448	Hr46	Yes	FBgn0261800	LanB1	No
FBgn0000448	Hr46	Yes	FBgn0000100	RpLP0	No
FBgn0000448	Hr46	Yes	FBgn0265298	SC35	No
FBgn0000448	Hr46	Yes	FBgn0038826	Syp	No
FBgn0000448	Hr46	Yes	FBgn0036999	isoQC	No
FBgn0000448	Hr46	Yes	FBgn0004167	kst	No
FBgn0000448	Hr46	Yes	FBgn0035335	mRpL23	No
FBgn0000448	Hr46	Yes	FBgn0034893	mRpL43	No
FBgn0000448	Hr46	Yes	FBgn0002780	mod	No
FBgn0000448	Hr46	Yes	FBgn0086656	shrb	No
FBgn0001216	Hsc70-1	No	FBgn0033574	Spn47C	Yes
FBgn0001216	Hsc70-1	No	FBgn0259176	bun	Yes
FBgn0001216	Hsc70-1	No	FBgn0033448	hebe	Yes
FBgn0001216	Hsc70-1	No	FBgn0086442	mib2	Yes
FBgn0001216	Hsc70-1	No	FBgn0043841	vir-1	Yes
FBgn0001230	Hsp68	No	FBgn0000099	ap	Yes
FBgn0001230	Hsp68	No	FBgn0086442	mib2	Yes
FBgn0001230	Hsp68	No	FBgn0033636	tou	Yes
FBgn0001233	Hsp83	No	FBgn0086904	Nacalpha	Yes
FBgn0015247	Iap2	No	FBgn0053087	LRP1	Yes
FBgn0262735	Imp	No	FBgn0000099	ap	Yes
FBgn0262735	Imp	No	FBgn0028644	beat-Ic	Yes
FBgn0262735	Imp	No	FBgn0010114	hig	Yes
FBgn0262735	Imp	No	FBgn0033636	tou	Yes
FBgn0013984	InR	No	FBgn0000464	Lar	Yes
FBgn0013984	InR	No	FBgn0086442	mib2	Yes
FBgn0025885	Inos	No	FBgn0086904	Nacalpha	Yes
FBgn0025885	Inos	No	FBgn0032731	Swip-1	Yes
FBgn0025582	Int6	No	FBgn0043841	vir-1	Yes
FBgn0001291	Jra	No	FBgn0032731	Swip-1	Yes
FBgn0001291	Jra	No	FBgn0086442	mib2	Yes
FBgn0051363	Jupiter	No	FBgn0264001	bru-3	Yes
FBgn0051363	Jupiter	No	FBgn0004198	ct	Yes
FBgn0051363	Jupiter	No	FBgn0010114	hig	Yes
FBgn0051363	Jupiter	No	FBgn0086442	mib2	Yes
FBgn0033233	Kdm4A	No	FBgn0086904	Nacalpha	Yes
FBgn0025687	LKR	No	FBgn0000099	ap	Yes
FBgn0053087	LRP1	Yes	FBgn0261800	LanB1	No
FBgn0053087	LRP1	Yes	FBgn0043070	MESK2	No
FBgn0053087	LRP1	Yes	FBgn0058196	Maf1	No
FBgn0053087	LRP1	Yes	FBgn0017578	Max	No
FBgn0053087	LRP1	Yes	FBgn0264800	Mcr	No
FBgn0053087	LRP1	Yes	FBgn0010399	Nmdar1	No
FBgn0053087	LRP1	Yes	FBgn0034963	Not11	No
FBgn0053087	LRP1	Yes	FBgn0032651	Oli	No
FBgn0053087	LRP1	Yes	FBgn0037339	Pi4KIIalpha	No
FBgn0053087	LRP1	Yes	FBgn0015797	Rab6	No
FBgn0053087	LRP1	Yes	FBgn0015795	Rab7	No
FBgn0053087	LRP1	Yes	FBgn0004390	RasGAP1	No
FBgn0053087	LRP1	Yes	FBgn0015521	RpS21	No
FBgn0053087	LRP1	Yes	FBgn0087039	Sbp2	No
FBgn0053087	LRP1	Yes	FBgn0010415	Sdc	No
FBgn0053087	LRP1	Yes	FBgn0003660	Syb	No
FBgn0053087	LRP1	Yes	FBgn0036643	Syx8	No
FBgn0053087	LRP1	Yes	FBgn0025879	Timp	No
FBgn0053087	LRP1	Yes	FBgn0053523	Vap-33B	No
FBgn0053087	LRP1	Yes	FBgn0038613	Vha100-4	No
FBgn0053087	LRP1	Yes	FBgn0039402	Vps2	No
FBgn0053087	LRP1	Yes	FBgn0000099	ap	Yes
FBgn0053087	LRP1	Yes	FBgn0011241	cbx	No
FBgn0053087	LRP1	Yes	FBgn0000377	crn	No
FBgn0053087	LRP1	Yes	FBgn0011760	ctp	No
FBgn0053087	LRP1	Yes	FBgn0023091	dimm	No
FBgn0053087	LRP1	Yes	FBgn0029088	disp	No
FBgn0053087	LRP1	Yes	FBgn0261278	grp	No
FBgn0053087	LRP1	Yes	FBgn0010389	htl	No
FBgn0053087	LRP1	Yes	FBgn0027609	morgue	No
FBgn0053087	LRP1	Yes	FBgn0028956	mthl3	No
FBgn0053087	LRP1	Yes	FBgn0262737	mub	No
FBgn0053087	LRP1	Yes	FBgn0004657	mys	No
FBgn0053087	LRP1	Yes	FBgn0014366	noi	No
FBgn0053087	LRP1	Yes	FBgn0004635	rho	No
FBgn0053087	LRP1	Yes	FBgn0036621	roq	No
FBgn0053087	LRP1	Yes	FBgn0003390	shf	No
FBgn0053087	LRP1	Yes	FBgn0030850	stas	No
FBgn0053087	LRP1	Yes	FBgn0086708	stv	No
FBgn0053087	LRP1	Yes	FBgn0003733	tor	No
FBgn0053087	LRP1	Yes	FBgn0029128	tyn	No
FBgn0261800	LanB1	No	FBgn0264001	bru-3	Yes
FBgn0000464	Lar	Yes	FBgn0010415	Sdc	No
FBgn0000464	Lar	Yes	FBgn0041604	dlp	No
FBgn0000464	Lar	Yes	FBgn0004657	mys	No
FBgn0034795	MED23	Yes	FBgn0035754	MED4	No
FBgn0034795	MED23	Yes	FBgn0004132	boca	Yes
FBgn0034795	MED23	Yes	FBgn0000212	brm	No
FBgn0034795	MED23	Yes	FBgn0002783	mor	No
FBgn0034795	MED23	Yes	FBgn0034970	yki	No
FBgn0035754	MED4	No	FBgn0004132	boca	Yes
FBgn0032456	MRP	No	FBgn0086442	mib2	Yes
FBgn0036801	MYPT-75D	Yes	FBgn0000711	flw	No
FBgn0002645	Map205	No	FBgn0032731	Swip-1	Yes
FBgn0002645	Map205	No	FBgn0000099	ap	Yes
FBgn0002645	Map205	No	FBgn0004198	ct	Yes
FBgn0030993	Mec2	No	FBgn0086442	mib2	Yes
FBgn0004687	Mlc-c	Yes	FBgn0003721	Tm1	No
FBgn0004687	Mlc-c	Yes	FBgn0261397	didum	No
FBgn0004687	Mlc-c	Yes	FBgn0265434	zip	No
FBgn0026409	Mpcp	No	FBgn0004132	boca	Yes
FBgn0261836	Msp300	Yes	FBgn0031401	papi	No
FBgn0028479	Mtpalpha	No	FBgn0000099	ap	Yes
FBgn0028479	Mtpalpha	No	FBgn0043841	vir-1	Yes
FBgn0029148	NHP2	No	FBgn0264357	SNF4Agamma	Yes
FBgn0029148	NHP2	No	FBgn0259176	bun	Yes
FBgn0086904	Nacalpha	Yes	FBgn0039800	Npc2g	No
FBgn0086904	Nacalpha	Yes	FBgn0022774	Oat	No
FBgn0086904	Nacalpha	Yes	FBgn0013307	Odc1	No
FBgn0086904	Nacalpha	Yes	FBgn0032651	Oli	No
FBgn0086904	Nacalpha	Yes	FBgn0005655	PCNA	No
FBgn0086904	Nacalpha	Yes	FBgn0035438	PHGPx	No
FBgn0086904	Nacalpha	Yes	FBgn0015278	Pi3K68D	No
FBgn0086904	Nacalpha	Yes	FBgn0014010	Rab5	No
FBgn0086904	Nacalpha	Yes	FBgn0014019	Rh5	No
FBgn0086904	Nacalpha	Yes	FBgn0000100	RpLP0	No
FBgn0086904	Nacalpha	Yes	FBgn0261593	RpS10b	No
FBgn0086904	Nacalpha	Yes	FBgn0015521	RpS21	No
FBgn0086904	Nacalpha	Yes	FBgn0034371	SP2637	No
FBgn0086904	Nacalpha	Yes	FBgn0261014	TER94	No
FBgn0086904	Nacalpha	Yes	FBgn0040070	Trx-2	No
FBgn0086904	Nacalpha	Yes	FBgn0035432	ZnT63C	No
FBgn0086904	Nacalpha	Yes	FBgn0000147	aur	No
FBgn0086904	Nacalpha	Yes	FBgn0050476	ave	No
FBgn0086904	Nacalpha	Yes	FBgn0000181	bic	No
FBgn0086904	Nacalpha	Yes	FBgn0004132	boca	Yes
FBgn0086904	Nacalpha	Yes	FBgn0011570	cpb	No
FBgn0086904	Nacalpha	Yes	FBgn0015926	dah	No
FBgn0086904	Nacalpha	Yes	FBgn0261609	eIF-2alpha	No
FBgn0086904	Nacalpha	Yes	FBgn0034967	eIF-5A	No
FBgn0086904	Nacalpha	Yes	FBgn0014163	fax	No
FBgn0086904	Nacalpha	Yes	FBgn0027291	l(1)G0156	No
FBgn0086904	Nacalpha	Yes	FBgn0025682	scf	No
FBgn0086904	Nacalpha	Yes	FBgn0264922	smt3	No
FBgn0259174	Nedd4	No	FBgn0086442	mib2	Yes
FBgn0259174	Nedd4	No	FBgn0003892	ptc	Yes
FBgn0039800	Npc2g	No	FBgn0032731	Swip-1	Yes
FBgn0264975	Nrg	No	FBgn0013997	Nrx-IV	Yes
FBgn0264975	Nrg	No	FBgn0000547	ed	Yes
FBgn0038473	Ns1	No	FBgn0000099	ap	Yes
FBgn0039302	Nup358	No	FBgn0004132	boca	Yes
FBgn0039302	Nup358	No	FBgn0264001	bru-3	Yes
FBgn0039302	Nup358	No	FBgn0086442	mib2	Yes
FBgn0016687	Nurf-38	No	FBgn0000099	ap	Yes
FBgn0024944	Oamb	No	FBgn0010909	msn	Yes
FBgn0022774	Oat	No	FBgn0032731	Swip-1	Yes
FBgn0046875	Obp83g	No	FBgn0032731	Swip-1	Yes
FBgn0051014	PH4alphaSG1	No	FBgn0010909	msn	Yes
FBgn0036147	Plod	No	FBgn0032731	Swip-1	Yes
FBgn0036147	Plod	No	FBgn0041180	Tep4	Yes
FBgn0036147	Plod	No	FBgn0259176	bun	Yes
FBgn0036147	Plod	No	FBgn0033636	tou	Yes
FBgn0014870	Psi	No	FBgn0264357	SNF4Agamma	Yes
FBgn0014870	Psi	No	FBgn0004132	boca	Yes
FBgn0014870	Psi	No	FBgn0010114	hig	Yes
FBgn0014870	Psi	No	FBgn0005630	lola	Yes
FBgn0004636	R	No	FBgn0086442	mib2	Yes
FBgn0266421	RPA3	No	FBgn0086442	mib2	Yes
FBgn0014010	Rab5	No	FBgn0086442	mib2	Yes
FBgn0015797	Rab6	No	FBgn0086442	mib2	Yes
FBgn0015797	Rab6	No	FBgn0033636	tou	Yes
FBgn0015795	Rab7	No	FBgn0086442	mib2	Yes
FBgn0034646	Rae1	No	FBgn0032731	Swip-1	Yes
FBgn0034646	Rae1	No	FBgn0010356	Taf5	Yes
FBgn0033272	RagC-D	No	FBgn0032731	Swip-1	Yes
FBgn0020255	Ran	No	FBgn0010909	msn	Yes
FBgn0025806	Rap2l	No	FBgn0086442	mib2	Yes
FBgn0260944	Rbp1	No	FBgn0264357	SNF4Agamma	Yes
FBgn0030479	Rbp1-like	No	FBgn0000099	ap	Yes
FBgn0030479	Rbp1-like	No	FBgn0004198	ct	Yes
FBgn0034530	Rcd6	No	FBgn0010909	msn	Yes
FBgn0087002	Rfabg	No	FBgn0003892	ptc	Yes
FBgn0014019	Rh5	No	FBgn0032731	Swip-1	Yes
FBgn0029778	RhoGAP5A	Yes	FBgn0026761	Trap1	No
FBgn0004574	Rop	No	FBgn0264001	bru-3	Yes
FBgn0004574	Rop	No	FBgn0086442	mib2	Yes
FBgn0037328	RpL35A	No	FBgn0264357	SNF4Agamma	Yes
FBgn0037328	RpL35A	No	FBgn0000114	aret	Yes
FBgn0037328	RpL35A	No	FBgn0259176	bun	Yes
FBgn0030616	RpL37a	No	FBgn0000099	ap	Yes
FBgn0032404	RpL7-like	No	FBgn0020617	Rx	Yes
FBgn0032404	RpL7-like	No	FBgn0000099	ap	Yes
FBgn0000100	RpLP0	No	FBgn0020617	Rx	Yes
FBgn0000100	RpLP0	No	FBgn0000099	ap	Yes
FBgn0000100	RpLP0	No	FBgn0004132	boca	Yes
FBgn0000100	RpLP0	No	FBgn0010909	msn	Yes
FBgn0261593	RpS10b	No	FBgn0004132	boca	Yes
FBgn0261593	RpS10b	No	FBgn0015380	drl	Yes
FBgn0033699	RpS11	No	FBgn0004198	ct	Yes
FBgn0260441	RpS12	No	FBgn0000099	ap	Yes
FBgn0010412	RpS19a	No	FBgn0000099	ap	Yes
FBgn0010412	RpS19a	No	FBgn0004132	boca	Yes
FBgn0010412	RpS19a	No	FBgn0264001	bru-3	Yes
FBgn0039129	RpS19b	No	FBgn0000099	ap	Yes
FBgn0039129	RpS19b	No	FBgn0004198	ct	Yes
FBgn0015521	RpS21	No	FBgn0086442	mib2	Yes
FBgn0015521	RpS21	No	FBgn0043841	vir-1	Yes
FBgn0028691	Rpn9	No	FBgn0032731	Swip-1	Yes
FBgn0015282	Rpt2	No	FBgn0264001	bru-3	Yes
FBgn0028684	Rpt5	No	FBgn0032731	Swip-1	Yes
FBgn0028684	Rpt5	No	FBgn0264001	bru-3	Yes
FBgn0020369	Rpt6	No	FBgn0000099	ap	Yes
FBgn0037815	Rrp46	No	FBgn0015380	drl	Yes
FBgn0011305	Rsf1	No	FBgn0264357	SNF4Agamma	Yes
FBgn0011305	Rsf1	No	FBgn0000099	ap	Yes
FBgn0011305	Rsf1	No	FBgn0004198	ct	Yes
FBgn0011305	Rsf1	No	FBgn0005630	lola	Yes
FBgn0011305	Rsf1	No	FBgn0082585	sprt	Yes
FBgn0020617	Rx	Yes	FBgn0004167	kst	No
FBgn0020617	Rx	Yes	FBgn0037330	mRpL44	No
FBgn0265298	SC35	No	FBgn0000099	ap	Yes
FBgn0265298	SC35	No	FBgn0259176	bun	Yes
FBgn0025571	SF1	No	FBgn0264357	SNF4Agamma	Yes
FBgn0025571	SF1	No	FBgn0000099	ap	Yes
FBgn0025571	SF1	No	FBgn0259176	bun	Yes
FBgn0264357	SNF4Agamma	Yes	FBgn0003557	Su(dx)	No
FBgn0264357	SNF4Agamma	Yes	FBgn0038826	Syp	No
FBgn0264357	SNF4Agamma	Yes	FBgn0036450	Tdrd3	No
FBgn0264357	SNF4Agamma	Yes	FBgn0263603	Zn72D	No
FBgn0264357	SNF4Agamma	Yes	FBgn0000181	bic	No
FBgn0264357	SNF4Agamma	Yes	FBgn0045862	btz	No
FBgn0264357	SNF4Agamma	Yes	FBgn0261618	larp	No
FBgn0264357	SNF4Agamma	Yes	FBgn0036462	mRpL39	No
FBgn0264357	SNF4Agamma	Yes	FBgn0002783	mor	No
FBgn0264357	SNF4Agamma	Yes	FBgn0086656	shrb	No
FBgn0264357	SNF4Agamma	Yes	FBgn0086129	snama	No
FBgn0264357	SNF4Agamma	Yes	FBgn0026083	tyf	No
FBgn0034371	SP2637	No	FBgn0032731	Swip-1	Yes
FBgn0039229	Saf-B	No	FBgn0000114	aret	Yes
FBgn0039229	Saf-B	No	FBgn0028644	beat-Ic	Yes
FBgn0039229	Saf-B	No	FBgn0004198	ct	Yes
FBgn0039229	Saf-B	No	FBgn0010114	hig	Yes
FBgn0087039	Sbp2	No	FBgn0010909	msn	Yes
FBgn0035471	Sc2	No	FBgn0086442	mib2	Yes
FBgn0086357	Sec61alpha	No	FBgn0264001	bru-3	Yes
FBgn0261789	SmD2	No	FBgn0000099	ap	Yes
FBgn0023167	SmD3	No	FBgn0013348	TpnC41C	Yes
FBgn0023167	SmD3	No	FBgn0259176	bun	Yes
FBgn0023167	SmD3	No	FBgn0004198	ct	Yes
FBgn0261791	SmG	No	FBgn0000099	ap	Yes
FBgn0261791	SmG	No	FBgn0259176	bun	Yes
FBgn0261791	SmG	No	FBgn0004198	ct	Yes
FBgn0261791	SmG	No	FBgn0082585	sprt	Yes
FBgn0033266	Socs44A	No	FBgn0010909	msn	Yes
FBgn0037723	SpdS	No	FBgn0032731	Swip-1	Yes
FBgn0033574	Spn47C	Yes	FBgn0015331	abs	No
FBgn0033574	Spn47C	Yes	FBgn0029093	cathD	No
FBgn0033574	Spn47C	Yes	FBgn0024196	robl	No
FBgn0033574	Spn47C	Yes	FBgn0003654	sw	No
FBgn0024285	Srp54	No	FBgn0000099	ap	Yes
FBgn0024285	Srp54	No	FBgn0028644	beat-Ic	Yes
FBgn0029118	Sucb	No	FBgn0004132	boca	Yes
FBgn0032731	Swip-1	Yes	FBgn0003721	Tm1	No
FBgn0032731	Swip-1	Yes	FBgn0015321	UbcD4	No
FBgn0032731	Swip-1	Yes	FBgn0050476	ave	No
FBgn0032731	Swip-1	Yes	FBgn0011241	cbx	No
FBgn0032731	Swip-1	Yes	FBgn0011570	cpb	No
FBgn0032731	Swip-1	Yes	FBgn0000377	crn	No
FBgn0032731	Swip-1	Yes	FBgn0011760	ctp	No
FBgn0032731	Swip-1	Yes	FBgn0262029	d	No
FBgn0032731	Swip-1	Yes	FBgn0015926	dah	No
FBgn0032731	Swip-1	Yes	FBgn0261397	didum	No
FBgn0032731	Swip-1	Yes	FBgn0039802	dj-1beta	No
FBgn0032731	Swip-1	Yes	FBgn0001624	dlg1	No
FBgn0032731	Swip-1	Yes	FBgn0260400	elav	No
FBgn0032731	Swip-1	Yes	FBgn0036999	isoQC	No
FBgn0032731	Swip-1	Yes	FBgn0261673	nemy	No
FBgn0032731	Swip-1	Yes	FBgn0025682	scf	No
FBgn0032731	Swip-1	Yes	FBgn0004889	tws	No
FBgn0032731	Swip-1	Yes	FBgn0043841	vir-1	Yes
FBgn0032731	Swip-1	Yes	FBgn0265434	zip	No
FBgn0003660	Syb	No	FBgn0086442	mib2	Yes
FBgn0038826	Syp	No	FBgn0000099	ap	Yes
FBgn0038826	Syp	No	FBgn0004198	ct	Yes
FBgn0086377	Syx7	No	FBgn0086442	mib2	Yes
FBgn0034631	TAF1C-like	No	FBgn0010909	msn	Yes
FBgn0261014	TER94	No	FBgn0004132	boca	Yes
FBgn0261014	TER94	No	FBgn0264001	bru-3	Yes
FBgn0261014	TER94	No	FBgn0015380	drl	Yes
FBgn0033902	Tango7	No	FBgn0033448	hebe	Yes
FBgn0021795	Tapdelta	No	FBgn0010909	msn	Yes
FBgn0027329	Tcp-1zeta	No	FBgn0264001	bru-3	Yes
FBgn0036450	Tdrd3	No	FBgn0000099	ap	Yes
FBgn0036450	Tdrd3	No	FBgn0004198	ct	Yes
FBgn0003721	Tm1	No	FBgn0029131	debcl	Yes
FBgn0004924	Top1	No	FBgn0004198	ct	Yes
FBgn0026015	Top3beta	No	FBgn0000099	ap	Yes
FBgn0026015	Top3beta	No	FBgn0028644	beat-Ic	Yes
FBgn0013348	TpnC41C	Yes	FBgn0000810	fs(1)K10	No
FBgn0013348	TpnC41C	Yes	FBgn0264922	smt3	No
FBgn0013348	TpnC41C	Yes	FBgn0016075	vkg	No
FBgn0026761	Trap1	No	FBgn0033448	hebe	Yes
FBgn0026761	Trap1	No	FBgn0086442	mib2	Yes
FBgn0032075	Tsp29Fb	No	FBgn0024245	dnt	Yes
FBgn0036733	U4-U6-60K	No	FBgn0000099	ap	Yes
FBgn0036733	U4-U6-60K	No	FBgn0004198	ct	Yes
FBgn0030354	Upf1	No	FBgn0010114	hig	Yes
FBgn0030354	Upf1	No	FBgn0086906	sls	Yes
FBgn0005671	Vha55	No	FBgn0000099	ap	Yes
FBgn0037671	VhaM8.9	No	FBgn0001085	fz	Yes
FBgn0039402	Vps2	No	FBgn0086442	mib2	Yes
FBgn0027605	Vps4	No	FBgn0086442	mib2	Yes
FBgn0263603	Zn72D	No	FBgn0000099	ap	Yes
FBgn0263603	Zn72D	No	FBgn0259176	bun	Yes
FBgn0035432	ZnT63C	No	FBgn0086442	mib2	Yes
FBgn0015331	abs	No	FBgn0264001	bru-3	Yes
FBgn0250789	alpha-Spec	No	FBgn0004132	boca	Yes
FBgn0250791	alphaSnap	No	FBgn0086442	mib2	Yes
FBgn0039332	alrm	No	FBgn0004132	boca	Yes
FBgn0000099	ap	Yes	FBgn0037573	eIF4AIII	No
FBgn0000099	ap	Yes	FBgn0034915	eIF6	No
FBgn0000099	ap	Yes	FBgn0264693	ens	No
FBgn0000099	ap	Yes	FBgn0004167	kst	No
FBgn0000099	ap	Yes	FBgn0030786	mRpL22	No
FBgn0000099	ap	Yes	FBgn0030686	mRpL3	No
FBgn0000099	ap	Yes	FBgn0036462	mRpL39	No
FBgn0000099	ap	Yes	FBgn0034893	mRpL43	No
FBgn0000099	ap	Yes	FBgn0038319	mRpL9	No
FBgn0000099	ap	Yes	FBgn0027548	nito	No
FBgn0000099	ap	Yes	FBgn0010770	ppan	No
FBgn0000099	ap	Yes	FBgn0022987	qkr54B	No
FBgn0000099	ap	Yes	FBgn0263987	spoon	No
FBgn0000099	ap	Yes	FBgn0003514	sqh	No
FBgn0000114	aret	Yes	FBgn0000392	cup	No
FBgn0000114	aret	Yes	FBgn0005695	gcl	No
FBgn0000114	aret	Yes	FBgn0001137	grk	No
FBgn0000114	aret	Yes	FBgn0034361	mRpS28	No
FBgn0000114	aret	Yes	FBgn0015520	nonA-l	No
FBgn0000114	aret	Yes	FBgn0003015	osk	No
FBgn0028644	beat-Ic	Yes	FBgn0034893	mRpL43	No
FBgn0028644	beat-Ic	Yes	FBgn0002780	mod	No
FBgn0028644	beat-Ic	Yes	FBgn0022987	qkr54B	No
FBgn0028644	beat-Ic	Yes	FBgn0086129	snama	No
FBgn0000181	bic	No	FBgn0032723	ssp3	Yes
FBgn0004132	boca	Yes	FBgn0040237	bor	No
FBgn0004132	boca	Yes	FBgn0027291	l(1)G0156	No
FBgn0004132	boca	Yes	FBgn0002783	mor	No
FBgn0004132	boca	Yes	FBgn0025682	scf	No
FBgn0004132	boca	Yes	FBgn0086656	shrb	No
FBgn0004132	boca	Yes	FBgn0016075	vkg	No
FBgn0040388	boi	No	FBgn0003892	ptc	Yes
FBgn0010300	brat	Yes	FBgn0260400	elav	No
FBgn0264001	bru-3	Yes	FBgn0034915	eIF6	No
FBgn0264001	bru-3	Yes	FBgn0035335	mRpL23	No
FBgn0264001	bru-3	Yes	FBgn0030686	mRpL3	No
FBgn0264001	bru-3	Yes	FBgn0036462	mRpL39	No
FBgn0264001	bru-3	Yes	FBgn0037330	mRpL44	No
FBgn0264001	bru-3	Yes	FBgn0038319	mRpL9	No
FBgn0264001	bru-3	Yes	FBgn0003124	polo	No
FBgn0264001	bru-3	Yes	FBgn0003514	sqh	No
FBgn0264001	bru-3	Yes	FBgn0026083	tyf	No
FBgn0045862	btz	No	FBgn0004198	ct	Yes
FBgn0259176	bun	Yes	FBgn0034087	clu	No
FBgn0259176	bun	Yes	FBgn0034915	eIF6	No
FBgn0259176	bun	Yes	FBgn0036462	mRpL39	No
FBgn0259176	bun	Yes	FBgn0002780	mod	No
FBgn0259176	bun	Yes	FBgn0086656	shrb	No
FBgn0259176	bun	Yes	FBgn0016075	vkg	No
FBgn0034087	clu	No	FBgn0086442	mib2	Yes
FBgn0034087	clu	No	FBgn0263873	sick	Yes
FBgn0004198	ct	Yes	FBgn0261618	larp	No
FBgn0004198	ct	Yes	FBgn0036462	mRpL39	No
FBgn0004198	ct	Yes	FBgn0002780	mod	No
FBgn0004198	ct	Yes	FBgn0003124	polo	No
FBgn0004198	ct	Yes	FBgn0010770	ppan	No
FBgn0004198	ct	Yes	FBgn0022984	qkr58E-3	No
FBgn0004198	ct	Yes	FBgn0024196	robl	No
FBgn0001624	dlg1	No	FBgn0263873	sick	Yes
FBgn0041604	dlp	No	FBgn0003892	ptc	Yes
FBgn0016794	dos	No	FBgn0086442	mib2	Yes
FBgn0037908	dpr5	No	FBgn0005630	lola	Yes
FBgn0020660	eIF-4B	No	FBgn0086442	mib2	Yes
FBgn0034258	eIF3-S8	No	FBgn0043841	vir-1	Yes
FBgn0037573	eIF4AIII	No	FBgn0033448	hebe	Yes
FBgn0000547	ed	Yes	FBgn0051774	fred	Yes
FBgn0260400	elav	No	FBgn0011224	heph	Yes
FBgn0263934	esn	Yes	FBgn0024836	stan	Yes
FBgn0014163	fax	No	FBgn0001085	fz	Yes
FBgn0014163	fax	No	FBgn0086442	mib2	Yes
FBgn0001085	fz	Yes	FBgn0004363	porin	No
FBgn0001085	fz	Yes	FBgn0025682	scf	No
FBgn0250823	gish	No	FBgn0043841	vir-1	Yes
FBgn0001137	grk	No	FBgn0011224	heph	Yes
FBgn0040493	grsm	No	FBgn0086442	mib2	Yes
FBgn0011224	heph	Yes	FBgn0003015	osk	No
FBgn0010114	hig	Yes	FBgn0037608	mRpL19	No
FBgn0010114	hig	Yes	FBgn0036853	mRpL21	No
FBgn0010114	hig	Yes	FBgn0036462	mRpL39	No
FBgn0010114	hig	Yes	FBgn0037008	mTerf3	No
FBgn0010114	hig	Yes	FBgn0002780	mod	No
FBgn0010114	hig	Yes	FBgn0027548	nito	No
FBgn0010114	hig	Yes	FBgn0011692	pav	No
FBgn0010114	hig	Yes	FBgn0003124	polo	No
FBgn0010114	hig	Yes	FBgn0022987	qkr54B	No
FBgn0010114	hig	Yes	FBgn0022984	qkr58E-3	No
FBgn0010114	hig	Yes	FBgn0026083	tyf	No
FBgn0025777	homer	No	FBgn0082585	sprt	Yes
FBgn0001297	kay	No	FBgn0086442	mib2	Yes
FBgn0004167	kst	No	FBgn0082585	sprt	Yes
FBgn0040153	l(1)G0469	No	FBgn0010909	msn	Yes
FBgn0001986	l(2)35Df	No	FBgn0010909	msn	Yes
FBgn0010786	l(3)02640	No	FBgn0010909	msn	Yes
FBgn0005630	lola	Yes	FBgn0016075	vkg	No
FBgn0086442	mib2	Yes	FBgn0086656	shrb	No
FBgn0086442	mib2	Yes	FBgn0003716	tkv	No
FBgn0086442	mib2	Yes	FBgn0010516	wal	No
FBgn0010909	msn	Yes	FBgn0024183	vig	No
FBgn0004657	mys	No	FBgn0082585	sprt	Yes
FBgn0260442	rhea	Yes	FBgn0086708	stv	No
FBgn0025682	scf	No	FBgn0263873	sick	Yes
FBgn0003514	sqh	No	FBgn0033636	tou	Yes
FBgn0043841	vir-1	Yes	FBgn0016075	vkg	No
