# Supplementary material for: Polymorphisms in early neurodevelopmental genes affect natural variation in alcohol sensitivity in adult drosophila
Source: BMC Genomics. 2015 Oct 26;16:865. doi: 10.1186/s12864-015-2064-5 (PMC4624176; doi:10.1186/s12864-015-2064-5)
Supplement: Additional file 12: — Quantitative qRT-PCR primer sequences. (XLSX 11 kb) [file 12864_2015_2064_MOESM12_ESM.xlsx]

## Sheet: Table S9
Supplementary Data File S9 . Quantitative qRT-PCR primer sequences.
Candidate Genes
Gene name	Gene Symbol	Primer name	Primer Sequence (5' → 3')
mind bomb 2	mib2	mib2-F	TACGTTGCGGATCGACACA
		mib2-R	GTGTCCGGAATCCCAGTTGA
Catecholamines up	Catsup	Catsup-F	ACGAAGTGCCCCATGAGATT
		Catsup-R	TGCCTTTCGCCTGGAACA
CG10470	CG10470	CG10470-F	GAAAAACAACAACCGCGATCTC
		CG10470-R	AATCCCGTGGCGAACATG
Regulatory particle non-ATPase 3	Rpn3	Rpn3-F	ACGGACCCAAGTTCCAACTG
		Rpn3-R	GGCGCAGCCGGATAATC
CG10495	CG10495	CG10495-F	TGCTTGCGATATGCATGAACA
		CG10495-R	AAGCCTCGAGCAGCCATTAC
Lim3	Lim3	Lim3-F	GGATACTGTGACGGACTCGAACT
		Lim3-R	CGTCAATTTGGGCCTGGAT
α methyl dopa-resistant	amd	amd-F	GCTGTCTGCGAGGAATTCAAG
		amd-R	GGCTCCACCGGCATACG
CG10561	CG10561	CG10561-F	GCAGGCGCAGCTTATACAATG
		CG10561-R	GTTGCTTGTCGCCGATGTTA
Dopa decarboxylase	Ddc	Ddc-F	CACGGCCAACTCGTATCCA
		Ddc-R	CAGGCAATCGCTCCACTCA
Dynactin 6, p27 subunit	DCTN6-p27 (former l(2)37Ce )	l(2)37Ce-F	GGGAGAATTGCATCATAGAGGAA
		l(2)37Ce-R	GCGCCCGGCTCCAA
brain tumor	brat	brat-F	ACTCCACAGGTCTCCACGAACT
		brat-R	TGGATCCCGTAGAGGTTGTCA
derailed	drl	drl-F	CTGCCCTACAGCATCAATATCG
		drl-R	TGGGTCGCGGCAACA
CG17572	CG17572	CG17572-F	AGCAGTCCGTTGGAGAAGAA
		CG17572-R	CAAAGGGATAGGAGCCCAGT
Negative Control Genes
Gene name	Gene Symbol	Primer name	Primer Sequence (5' → 3')
CG3756	CG3756	CG3756-F	TGTATCCCGCCATTGCAA
		CG3756-R	GGGCACATCGCTGAGCAT
His1:CG33801	His1:CG33801	His1:CG33801-F	TTAAAGTGCTCTCCTCCTCGATTC
		His1:CG33801-R	GCGCGCAGCCTACCAA
escl	escl	escl-F	CCCTCGTTAGACCGATGAAAGT
		escl-R	CGCCGGTCACAGAGTCGTA
CG9117	CG9117	CG9117-F	CCACATCGGTTGCAACTATCTG
		CG9117-R	CACATGCGCCGACCAAA
CG11043	CG11043	CG11043-F	TGCGGCCACTACTTCATCCT
		CG11043-R	AGCGCTCTGTGTGATCGATCT
CG9596	CG9596	CG9596-F	GGCTGATCCTTGCCACTGTAA
		CG9596-R	GCGCGACGGAAAGCTAAG
CG9246	CG9246	CG9246-F	CGCTGCACAAGCACAAGAA
		CG9246-R	CGGTGAGGTAGTAGCGCAAAC
CG8372	CG8372	CG8372-F	GTTCAGATCTCGATGGCCAGTT
		CG8372-R	CAGTCTATCCGGAACGCCATT
CG31687	CG31687	CG31687-F	CATCATAATACACGCTTTTCCATCA
		CG31687-R	GGCGCGTTGAAAGTAGGAAAT
Internal Control Gene
Glycerol 3 phosphate dehydrogenase	Gpdh	GPDH-F	AGGCGTTTGTGACTTCTGGAA
		GPDH-R	TCTGGCCGTTGAGCATTTC
